# Supplementary material for: Comparative analyses of the variation of the transcriptome and proteome of Rhodobacter sphaeroides throughout growth
Source: BMC Genomics. 2019 May 9;20:358. doi: 10.1186/s12864-019-5749-3 (PMC6509803; doi:10.1186/s12864-019-5749-3)
Supplement: Supplementary file 1 — Summary of all changes in transcriptome and proteome. (XLSX 981 kb) [file 12864_2019_5749_MOESM1_ESM.xlsx]

## Sheet: Table
RSP	COG funct	new FunCats	function	gene	trans	stat 28h new	lag20	lag90	stat 72h new	lag20 long	lag90 long	RSP	Fasta headers	ID	protein ratio Trans/Exp (log2)	protein ratio Stat24/Exp (log2)	protein ratio Lag24/Exp (log2)	protein ratio Stat72/Exp (log2)	protein ratio Lag72/Exp (log2)	protein ratio Stat144/Exp (log2)	protein ratio Lag144/Exp (log2)
3?RSP3584					0.752385	0.149143	0.511143	0.497371	-0.0325345	2.24186	1.96795
3?RSP3594					0.688477	-0.23807	0.973373	0.388403	-0.0784378	2.32173	2.03675
3?RSP3646					0.458426	0.784557	0.29526	0.290296	0.824813	0.561245	0.613075
3?RSP3773					0.575993	0.408691	0.233645	0.157276	0.548426	0.446634	0.355856
3?RSP3796					0.561909	0.824703	0.217334	0.175207	0.680309	0.505273	0.4785
3?RSP6196					0.0929424	0.574308	0.687684	-0.0270526	0.91067	1.01006	0.746631
3'RSP0019					1.6947	0.537444	1.01946	0.400398	0.537924	0.842877	1.26231
3'RSP2548					0.443431	0.0631373	0.244282	0.202399	-0.13411	-0.634613	-0.411552
3'RSP6008					0.131183	0.117657	-0.253743	0.173173	-0.00506686	-0.261451	-0.250573
3'RSP6250					-0.441203	--	-0.501685	-0.276453	--	-0.778047	--
5'RSP2003					0.295524	-0.288788	0.140865	0.286111	-0.576587	0.224698	0.160021
antisense_RSP_0136					0.204435	0.760246	0.426742	0.447864	0.941655	0.160692	0.173892
antisense_RSP_0247					0.305326	0.287374	0.407044	0.379329	0.248183	0.603163	0.57902
antisense_RSP_0365					0.821019	-0.156378	-0.308279	-0.133472	-0.102968	-0.438502	-0.567988
antisense_RSP_1198					-0.631823	-0.262915	-0.762225	-0.139404	-0.355159	-1.47587	-1.43965
antisense_RSP_1274					-0.481354	0.165474	-0.166269	-0.331965	0.423187	-0.397296	-0.246438
antisense_RSP_1928					0.0383622	-0.179496	-0.100533	-0.154626	-0.0876682	0.180809	0.183221
antisense_RSP_1955					-0.476215	0.353562	-0.308206	-0.929308	0.332653	2.21659	1.9945
antisense_RSP_2351					0.636798	0.25282	-0.453352	-0.146564	0.153072	-1.37088	-1.30497
antisense_RSP_2750					0.354882	0.329476	-0.302301	-0.604607	0.186625	-1.00943	-1.0278
antisense_RSP_3188_15up-15down					0.429948	0.279501	0.25548	--	0.362896	0.229041	0.245995
antisense_RSP_3211					0.06147	-0.0541366	0.350002	-0.0546892	0.0268405	0.849953	0.608548
antisense_RSP_3316					0.0189729	0.177705	-0.489438	-0.127265	0.317664	-0.552084	-0.476235
antisense_RSP_3647					-0.262113	0.545773	-0.366377	-0.56003	0.663004	2.44966	2.12075
antisense_RSP_3837					-0.721282	-1.35761	-0.105694	0.113595	-1.74894	-2.11581	-2.05463
antisense_RSP_6231					-0.284788	0.0205525	-0.394527	-0.0964156	0.555738	-0.14481	-0.283315
asRSP1670					0.426081	0.148146	0.325952	0.346376	0.172962	0.409635	0.452878
asRSP3018_No1					0.555087	0.803237	0.44573	0.409589	0.788406	1.25514	1.14949
asRSP3018_No2					0.177226	-0.271235	0.117153	--	-0.27641	0.265893	0.241493
asRSP3616					0.476438	0.605487	0.371395	0.396384	0.508101	1.50216	1.40544
asRSP3619					-0.567951	0.45741	0.274625	-1.66859	0.626138	-1.537	-2.08611
asRSP3681					0.252894	0.170806	0.171186	0.0820405	0.299258	0.197929	0.189119
asRSP3793/94					1.00009	0.304737	0.212727	0.299766	-0.158561	0.333737	0.120515
IGR_0019_sense					0.294059	0.0137097	-0.280348	-0.694681	-0.0745395	2.47639	2.21002
IGR_0036_sense					0.360692	0.240081	0.240307	0.209918	0.281271	0.631915	0.585473
IGR_0042_54072_54226_antisense					0.679937	0.039194	-1.31022	-1.05272	-3.07914	-1.70254	-1.80474
IGR_0064_sense					-0.304359	-0.302157	-0.278144	-0.443795	-0.334772	-0.332411	-0.258023
IGR_0099_antisense					-1.41684	-0.129983	-0.207685	0.18877	-0.0989232	-0.78986	-0.521967
IGR_0111_126091_126367_antisense					0.335101	-0.0335379	-0.420545	-0.316387	-0.197383	-0.415052	-0.675976
IGR_0124_140184_140533_antisense					0.389677	1.04023	0.440152	-0.00903604	0.840182	2.6852	1.87508
IGR_0140_156483_156950_antisense					-0.859829	-0.219204	-0.512058	-0.392364	-0.78382	-1.1305	-1.4007
IGR_0146_antisense					-1.08718	-1.32983	-0.6493	-0.645926	-1.34992	-2.48425	-2.36916
IGR_0148_sense					0.466871	0.743908	0.190565	0.138188	0.960822	0.551391	0.822342
IGR_0173_sense					-0.982763	0.14972	-1.22978	-1.09535	0.19776	-1.60957	-1.56859
IGR_0182_antisense					0.30827	-0.178454	-0.0958098	0.0889509	-0.403747	0.0189628	0.0600718
IGR_0211_antisense					0.0119428	-0.369569	-1.11416	-1.29418	-0.750694	-1.77297	-2.07714
IGR_0216_sense					0.209576	0.593784	0.196393	0.154999	0.613813	1.11647	0.946429
IGR_0227_243705_244022_antisense					-0.00156946	-0.546185	-0.279362	-0.233794	-0.22638	0.00894015	-0.0244542
IGR_0230_antisense					-0.740423	1.12389	-1.35387	-1.21563	0.870322	3.72512	2.99477
IGR_0234_antisense					0.109762	-0.215367	0.00374562	0.0216056	-0.287162	0.543134	0.663211
IGR_0243_255166_255569_antisense					1.96811	0.508688	0.239642	0.269612	0.943258	0.0973269	-0.169407
IGR_0245_sense					0.0958444	0.296179	0.946829	0.0195993	0.248865	1.39906	0.793619
IGR_0252_antisense					0.175245	-0.27347	-0.409541	-0.287162	0.193736	1.47371	1.30439
IGR_0261_272176_272513_sense					0.0609188	0.0391825	-0.709837	-0.378625	0.0443659	-0.835913	-0.626179
IGR_0270_antisense					0.250696	-0.133802	-0.62916	-0.28514	-0.114083	-0.479099	-0.482236
IGR_0272_sense					2.22218	-0.106797	0.0280342	0.41003	-0.195044	0.333621	0.223899
IGR_0281_290242_290403_sense					-0.343169	0.739743	0.695901	0.568343	0.87941	1.10403	1.17693
IGR_0284_292185_292422_sense					-0.687888	-0.243002	0.43538	0.148878	-0.137968	-1.20504	-0.581186
IGR_0293_antisense					-0.100537	-1.5839	-1.65495	-0.605477	-2.09154	-2.20616	-2.19891
IGR_0299_sense					0.057113	-0.330925	-0.811982	-0.927311	-0.186714	0.05223	0.120245
IGR_0351_355700_355789_sense					0.935494	0.0293459	-0.0615434	-0.426858	-0.133303	-0.256798	-0.102968
IGR_0360_antisense					-1.24418	-0.217403	-1.07438	0.0427687	-0.194791	-1.77145	-1.86639
IGR_0389_antisense					-0.260892	-0.278934	-0.577876	-0.285396	-0.266324	-0.82431	-0.738148
IGR_0390_antisense					-0.531629	-0.396094	0.355827	0.112927	-0.398095	-1.48916	-1.32673
IGR_0422_antisense					-0.880264	-0.668484	-0.185715	-1.27664	-0.898889	-1.79453	-1.9763
IGR_0422_sense					-0.951793	-1.2487	-0.212539	-1.04764	-1.88514	-2.67846	-2.61892
IGR_0423_sense					-1.45844	-0.451384	0.131574	-1.17595	-0.627357	-2.58269	-2.57348
IGR_0442_sense					0.525271	-0.243134	-0.329667	-0.315345	0.225064	0.622581	0.435395
IGR_0472_488875_489234_antisense					-0.187433	-0.175745	-0.372924	-0.224691	-0.11452	0.514586	0.381896
IGR_0488_sense					-0.184502	0.001783	-0.265436	-0.126497	0.126758	0.020315	-0.233943
IGR_0491_509102_509290_antisense					-1.45787	0.107232	1.05747	1.85308	0.286856	0.465737	-0.512551
IGR_0492_antisense					-0.0867951	-0.086216	0.233855	0.191791	-0.0421956	-0.334034	-0.0378213
IGR_0504_antisense_15up-15down					0.776573	-0.278942	0.0340289	-0.167251	0.0305553	-0.0802825	-0.149992
IGR_0510_antisense					0.131963	-1.93719	-2.19435	-1.49423	-3.82648	-4.27053	-4.11883
IGR_0512_antisense					0.193802	-0.263299	0.183661	0.143441	-0.294493	0.374689	0.279238
IGR_0536_548823_549412_antisense					-0.886559	-1.51794	-0.194092	-1.0095	-1.76722	-2.82805	-2.74015
IGR_0545_antisense					0.188845	-0.0389187	-0.708996	-0.13576	-0.0441368	-1.73923	-1.69683
IGR_0552_sense					-0.893228	-1.12948	0.0484081	-0.0723251	-2.8337	-2.25781	-0.46675
IGR_0590_609010_609594_sense					-0.440636	0.212416	-0.556463	-0.387597	-0.703579	-1.25344	-1.26504
IGR_0607_623876_624197_sense					-0.78818	-1.07826	-0.334178	-1.0216	-1.3038	-2.60539	-2.52225
IGR_0635_647034_647336_sense					-0.277267	0.0447888	-0.719232	-0.421352	-0.290103	-0.619007	-0.781509
IGR_0680a_691544_692463_antisense					1.8059	-4.16149	-0.0464999	-0.643187	-4.82452	-0.884388	0.53446
IGR_0680b_691544_692463_antisense					2.44878	-4.40028	0.553063	-1.24912	-4.67146	0.301269	1.91965
IGR_0680c_691544_692463_antisense					2.42145	-5.60418	0.423808	-1.17563	-6.29532	0.131302	1.66274
IGR_0682_694011_694910_sense					-0.316335	0.152275	0.250978	-0.0251848	-1.65002	-3.5491	-2.35951
IGR_0703_717778_717891_sense					0.408276	-0.152058	0.577325	0.39399	-0.564479	-0.0986505	0.378883
IGR_0756_777165_777315_antisense					-0.673111	-1.66029	0.704182	0.604887	-1.99321	-0.960189	-0.871996
IGR_0770_792526_792832_sense					0.440921	1.58197	-1.2018	-2.81791	0.769	1.67107	-0.238178
IGR_0775_798051_798471_sense					-0.226195	0.105541	-1.00066	-0.262211	-0.391666	-1.88426	-1.79602
IGR_0780_804262_804824_sense					-0.807462	-1.02521	-0.0304153	-0.246484	-1.36279	-1.09767	-0.651087
IGR_0826_856430_857217_antisense					0.169035	0.166191	-0.0503973	-0.743754	1.625	1.47541	1.14991
IGR_0827_858004_858191_sense					1.14703	2.57141	2.69207	0.57344	4.48574	4.9476	4.12042
IGR_0918_956800_957263_antisense					0.172807	0.129159	-0.531422	-0.474273	0.0316944	-0.714367	-0.684396
IGR_0939_974899_974972_sense					0.889814	-0.109066	-0.56168	-0.709695	-0.0349794	-0.114776	-0.109751
IGR_0940_975438_976153_sense					1.20969	0.276555	-0.348549	-0.0129128	-0.576961	-2.65289	-2.56399
IGR_0979_1014869_1015270_sense					0.934529	-0.609846	-1.15349	-0.518999	-0.781021	-0.586429	-0.57683
IGR_0983_1017867_1018150_antisense					0.08131	-0.427554	0.10853	-0.0723339	-0.515655	1.81685	1.49206
IGR_1018_1055935_1056213_sense					0.323804	0.360001	-0.570874	-0.675898	0.309167	-1.40605	-1.74444
IGR_1137_1189447_1190332_sense					0.774506	-0.496794	-0.988197	-0.729687	-0.484464	-1.84886	-1.44608
IGR_1156_1211452_1211806_antisense					-0.077856	0.0857027	-0.172099	-0.169615	0.215656	-0.433196	-0.440636
IGR_1204_1255038_1255214_antisense					-0.925297	-0.914897	0.392937	-0.0178951	-1.44823	-0.270029	0.532389
IGR_1263_1320298_1321302_sense					0.509544	-0.17617	-0.185733	-0.431145	0.0616621	-0.572445	-0.49613
IGR_1281_1340071_1340170_sense					0.126405	0.00572105	0.0940736	0.12418	-0.261669	-0.350402	-0.199164
IGR_1309_1371438_1371653_sense					-0.0235616	0.419773	-0.762566	-0.757048	0.522212	-0.0196015	-0.177191
IGR_1368_1426399_1426932_antisense					0.616858	-0.58095	0.827502	0.320741	-1.47026	-1.7589	-0.943086
IGR_1386_1443967_1444232_antisense					1.02807	0.397422	-0.13174	-0.500742	0.826694	-0.113958	-0.681003
IGR_1414_1481585_1481991_sense					-0.777957	-0.991137	-0.0612388	-0.429327	-1.18962	-1.3318	-0.9681
IGR_1438_1506586_1507075_antisense					0.0244297	-0.386597	-0.581404	-0.495087	-0.51105	-1.20538	-1.28284
IGR_1486_1569086_1569748_sense					-1.07041	0.206284	0.032938	0.17524	0.383522	1.45771	0.751246
IGR_1508_1594266_1594596_sense					0.237108	-0.187228	-0.12159	-0.0303591	-0.233663	-0.457645	-0.588219
IGR_1543_1632533_1632899_sense					0.578738	-1.38751	1.91697	0.736567	-1.29126	0.824075	1.70222
IGR_1603_1700623_1704124_sense					-0.0781583	-0.208852	0.19825	0.285872	0.042868	--	--
IGR_1624_1724331_1724905_antisense					1.60772	0.359392	-0.360577	0.0188923	-0.763639	-1.96439	-2.05521
IGR_1627_1728167_1728363_antisense					0.0558408	-0.15718	-0.390962	-0.248501	-0.163205	-0.605554	-0.301913
IGR_1740_1848277_1849399_antisense					1.09998	1.22609	-0.04997	0.218579	-0.377714	-1.84811	-1.72258
IGR_1889_2010158_2010529_antisense					-1.32588	-1.25685	-1.48305	-1.72697	-1.60832	-0.883125	-0.984408
IGR_1943_2064697_2065079_antisense					0.691665	-0.310607	0.530774	0.683308	-0.440175	0.981871	0.835069
IGR_1943_2064697_2065079_sense					-0.601742	0.116322	-1.07625	-0.790596	-0.413586	-1.11383	-1.17498
IGR_1993_2119011_2119519_sense					0.163649	-0.0117592	-0.502505	-0.545774	-0.237182	-1.54606	-1.09099
IGR_2175_2307588_2307781_antisense					-0.382217	-0.51758	-0.142576	0.0298137	-0.468994	0.137346	0.042239
IGR_2198_2332888_2333137_sense					-0.80281	-0.201286	-0.421993	-0.774749	-0.436238	-1.96676	-1.74932
IGR_2249_2381860_2382163_sense					-3.12232	-2.73207	-3.10886	-3.88594	-3.19043	-4.74966	-5.57765
IGR_2357_2491491_2491898_antisense					1.15815	0.00702708	-1.46649	-0.658062	-2.00656	-1.43587	-1.18074
IGR_2363_2495563_2496344_sense					-0.181653	0.481937	-0.152196	-0.241491	0.823042	0.858414	0.399261
IGR_2378_2509141_2509377_antisense					-0.358241	-1.09222	-1.80679	-1.25195	-1.00853	-2.13087	-1.91916
IGR_2396_2531074_2531588_sense					-0.289492	-0.598804	-0.22688	-0.379221	-0.735516	-1.02195	-0.845421
IGR_2430_2565816_2566176_sense					-0.0597324	0.288594	-1.58954	-1.94508	0.135234	-3.62091	-4.13944
IGR_2461_2598245_2598592_sense					0.496289	0.319389	-0.178949	0.079781	-0.238357	-0.67263	-1.23209
IGR_2479_2615424_2615615_antisense					0.406623	-0.190305	-0.147938	-0.00755189	-0.581473	-0.278408	0.0786635
IGR_2710_2849390_2849603_sense					0.135575	0.0913464	-1.159	-1.48054	0.0953104	1.27132	0.276513
IGR_2728_2868236_2868475_sense					-0.500409	-0.501993	1.1441	0.733842	-0.763313	-1.19649	-0.343512
IGR_2750_2896542_2896820_sense					-1.56628	-2.17975	1.06269	2.15096	0.827767	0.471679	0.309293
IGR_2773_2919653_2919877_sense					-0.515199	-0.0924948	-1.19675	-0.817673	-1.34226	-1.58461	-1.60596
IGR_2778_2924288_2924551_sense					-0.655874	-1.63118	-0.580266	-0.626967	-1.61867	-0.814266	-0.745218
IGR_2863_3019640_3020269_sense					-0.766147	-0.724807	-1.66221	-0.240699	-1.03495	-0.843066	-1.7784
IGR_2955_3110237_3110774_sense					0.306127	0.0266843	-0.245358	-0.164533	-0.104836	-1.88931	-1.75052
IGR_2978_3144088_3144366_sense					0.282956	0.552329	-0.822896	-0.0957455	0.464973	1.53628	0.294938
IGR_3002_3168783_3168983_sense					-0.026794	-0.93781	-0.042034	0.0394764	-1.06601	-0.478079	-0.683125
IG-RSP0254/55					-0.266321	-3.0453	-2.70282	-3.64074	-4.56974	-5.9802	-6.2071
RSP_0002	R		Histone-like nucleoid-structuring protein H-NS	spbB	-0.402336	-0.506043	-0.43869	-0.326925	-0.532149	-0.500273	-0.398438	RSP_0002	YP_353072.1 Histone-like nucleoid-structuring protein H-NS [Rhodobacter sphaeroides 2.4.1]	YP_353072.1	-0.608316	-0.445784	-0.464052	-0.422206	-0.251991	0.759403	0.567975
RSP_0003	L	L	putative site-specific recombinase		0.170568	-0.205206	0.130741	0.0437098	-0.138474	0.0596506	0.155757	RSP_0003	YP_353073.2 putative site-specific recombinase [Rhodobacter sphaeroides 2.4.1]	YP_353073.2	0.664129	-0.210856	-0.349675	-1.40414
RSP_0004			hypothetical protein		0.446707	0.0603474	-0.00160533	-0.0843006	0.128173	--	0.329237
RSP_0005	F	FF	GMP synthase (glutamine-hydrolyzing)( EC:6.3.5.2 )	guaA	-0.646746	-0.178262	0.647726	0.474104	-0.156578	-0.815021	-0.847173	RSP_0005	YP_353075.1 GMP synthase (glutamine-hydrolyzing) [Rhodobacter sphaeroides 2.4.1]	YP_353075.1	-0.406445	-0.732353	-0.40477	-0.664961	-0.530446	-0.498664	-0.605756
RSP_0006			possible transporter, DMT superfamily		-0.29972	0.238291	0.0976162	-0.25013	0.197169	0.185325	0.654228
RSP_0007	I	I	putative outer membrane protein		-1.06486	-0.0561016	-0.788608	-0.700986	-0.169635	-0.480603	-0.670086	RSP_0007	YP_353077.1 putative outer membrane protein [Rhodobacter sphaeroides 2.4.1]	YP_353077.1	0.709339	0.440793	-0.029815	1.12949	0.322613	1.63059	1.23321
RSP_0008	GER		possible transporter, DME family, DMT superfamily		0.0632278	0.568597	0.0527765	0.0108489	0.833427	0.0101471	-0.0234397
RSP_0009			hypothetical protein		0.178755	-0.051773	0.291635	0.245467	0.0244661	0.493913	0.501031	RSP_0009	YP_353079.1 hypothetical protein RSP_0009 [Rhodobacter sphaeroides 2.4.1]	YP_353079.1	-0.0810382	-0.163032	-0.250172	-0.307209	-0.202333	-0.166268	0.208835
RSP_0010	E	E	homoserine O-succinyltransferase( EC:2.3.1.46 )		-0.222792	-0.182265	0.0554894	0.000664649	0.0708705	-0.0340773	-0.15152	RSP_0010	YP_353080.1 homoserine O-succinyltransferase [Rhodobacter sphaeroides 2.4.1]	YP_353080.1	-0.300889	-0.164413	-0.34027	0.00712204	-0.115132	-1.59585	-1.34545
RSP_0011	R		Predicted hydrolase or acyltransferase (alpha/beta hydrolase)		0.0158471	-0.248336	0.218322	0.0701074	-0.24477	1.10152	0.804742
RSP_0013	S	C	hypothetical protein		-0.00560758	0.0191436	0.266317	0.0772625	0.0201854	0.668143	0.243329	RSP_0013	YP_353082.1 polyphosphate kinase 2, PA0141 family [Rhodobacter sphaeroides 2.4.1]	YP_353082.1	-0.126335	0.0171922	-0.199485	-0.295555	-0.131137	-0.175291	0.0584335
RSP_0014	K		transcriptional regulator, TetR family		0.0061036	0.170225	0.152738	0.0120533	0.412609	0.561796	0.360867
RSP_0015	E	E	ABC spermidine/putrescine transporter, ATPase subunit		-0.671089	-0.0833113	-0.227965	-0.14954	0.00636282	-0.9144	-0.96403	RSP_0015	YP_353084.1 ABC spermidine/putrescine transporter, ATPase subunit [Rhodobacter sphaeroides 2.4.1]	YP_353084.1	-0.158991	-0.351793	-0.406213	-0.766739	-0.711728	-1.04508	-1.01424
RSP_0016	E		ABC spermidine/putrescine transporter, inner membrane subunit		-0.474823	-0.0547844	-0.139616	-0.0171169	-0.117104	-0.500817	-0.534288
RSP_0017	E	E	ABC spermidine/putrescine transporter, inner membrane subunit		-0.322926	0.079794	-0.159306	-0.00778371	-0.199337	-0.271412	-0.376219
RSP_0018	KE	KE	Putative transcriptional regulator, gntR family		0.350523	-0.0168907	0.228923	-0.172532	-0.148212	0.69964	0.637753	RSP_0018	YP_353087.1 Putative transcriptional regulator, gntR family [Rhodobacter sphaeroides 2.4.1]	YP_353087.1	-0.31737	-0.298851	0.235349	-0.666593	-0.566726
RSP_0019	S		hypothetical protein		0.893975	0.157603	0.581159	0.113329	0.128741	0.887346	1.29393	RSP_0019	YP_353088.1 putative conserved small protein [Rhodobacter sphaeroides 2.4.1]	YP_353088.1	2.17009	2.76445	2.15253	0.43208	1.42546	0.106886	0.142318
RSP_0020	S	S	hypothetical protein		-0.0410136	-0.0178864	-0.0704977	0.0158071	0.200466	-0.254041	-0.240989	RSP_0020	YP_353089.1 putative membrane protein [Rhodobacter sphaeroides 2.4.1]	YP_353089.1		0.285387	0.448987				-0.0269909
RSP_0021	J	J	30S ribosomal protein S9	rpsI	-0.363185	-0.242212	0.293746	0.324763	-0.0798338	-1.43977	-0.651432	RSP_0021	YP_353090.1 SSU ribosomal protein S9P [Rhodobacter sphaeroides 2.4.1]	YP_353090.1	0.446273	0.412118	0.397317	0.306648	0.123241	0.648593	0.388678
RSP_0022	J	J	50S ribosomal protein L13		-0.427246	-0.52694	0.140319	0.227463	-0.394162	-1.79651	-0.957075	RSP_0022	YP_353091.1 LSU ribosomal protein L13P [Rhodobacter sphaeroides 2.4.1]	YP_353091.1	-0.420186	-0.518829	-0.0739326	-0.51511	-0.627622	-0.234922	-0.139498
RSP_0024	M	M	Putative dTDP-4-dehydrorhamnose 3,5-epimerase (dTDP-L-rhamnose synthetase)( EC:5.1.3.13 )	rfbC	-0.296462	-0.209853	-0.0902618	-0.0903551	-0.226043	0.242476	0.283087	RSP_0024	YP_353093.1 dTDP-4-dehydrorhamnose 3,5-epimerase [Rhodobacter sphaeroides 2.4.1]	YP_353093.1	-0.292769	-0.328769	-0.661801	-0.175652	-0.210351	0.773078	0.934042
RSP_0025	E	E	probable NAD(P)-dependent oxidoreductase		-0.26302	0.110143	0.180845	0.0160065	0.266897	-0.411698	-0.258061	RSP_0025	YP_353094.1 putative NAD(P)-dependent oxidoreductase [Rhodobacter sphaeroides 2.4.1]	YP_353094.1	0.0783494	-0.190922	-0.19283	-0.207602	-0.258265	-0.14197	-0.0115922
RSP_0026	MG	M	Probable epimerase/dehydratase		-0.204309	-0.0676661	-0.0876259	-0.168278	-0.0532811	-0.338082	-0.17641	RSP_0026	YP_353095.1 putative epimerase/dehydratase [Rhodobacter sphaeroides 2.4.1]	YP_353095.1	-0.0266895	-0.185966	-0.0216128	-1.08344	-0.829809	-1.40095	-1.03878
RSP_0027			hypothetical protein		0.229093	0.173623	0.188499	0.0315395	0.167194	0.927674	0.764974
RSP_0028	R		short chain dehydrogenase		--	0.166737	--	0.0825064	0.125146	0.188464	0.164557
RSP_0029	C	C	acetyl-CoA hydrolase/transferase family protein		-0.33783	0.21913	-0.46175	-0.422754	0.44315	-0.148531	-0.0907356	RSP_0029	YP_353098.1 acetyl-CoA hydrolase/transferase family protein [Rhodobacter sphaeroides 2.4.1]	YP_353098.1	-0.0691566	-0.64001	-0.712189	-0.737295	-0.81186	-0.511641	-0.472959
RSP_0030	T		PAS sensor diguanylatecyclase/phosphodiesterase		-0.650504	-0.0433687	-0.132753	0.350023	0.128795	0.883815	-0.424809
RSP_0032	K	K	sigma factor FliA (Sigma-28 group, flagellar)	fliA	-0.0517737	-0.0901449	-0.0454663	-0.111649	-0.0534666	0.130565	0.167572
RSP_0033			hypothetical protein		--	0.0392914	0.0208718	--	0.192138	--	--
RSP_0034	NU	N	flagellar biosynthesis protein, FlhA	flhA	0.134649	0.0640218	-0.164163	-0.0515121	0.061142	0.0442483	-0.0514602
RSP_0035	S	S	hypothetical protein		0.306942	0.0746173	0.187784	0.0708936	0.169337	--	--
RSP_0036	NO		flagellar basal-body P-ring formation protein FlgA	flgA	0.261261	0.179086	0.165046	0.164341	0.315335	--	--
RSP_0037			Putative FlgM, negative regulator of flagellin synthesis	flgM	0.163296	0.0864949	0.0972935	0.028448	0.0703385	0.52191	0.387049
RSP_0038			hypothetical protein		0.392756	0.736494	0.0322839	0.032954	0.0718925	0.441937	0.248579
RSP_0039			hypothetical protein		0.248217	-0.00119006	0.16268	0.097441	-0.0148588	1.43724	1.24096
RSP_0040	NUO		putative flagellar protein FliS	fliS	0.167828	-0.585284	0.135203	-0.0223027	-0.408194	0.177249	0.0418955
RSP_0041			hypothetical protein		0.302895	0.276856	0.192239	0.364459	0.258775	0.766987	0.335704
RSP_0042	NT		Chemotaxis histidine protein kinase, CheA3( EC:2.7.3.- )	cheA3	0.226432	-0.0571324	0.134963	0.0833973	-0.0793432	-0.0576341	0.00230406
RSP_0043	T	NT	chemotaxis response regulator, CheY6	cheY6	0.42597	-0.100445	0.209201	0.174947	0.0379849	0.0410967	0.0688517
RSP_0044	NT	NT	putative cytoplasmic chemoreceptor, TlpT	tlpT	0.429845	-0.023396	0.288815	0.108052	0.0601955	0.448688	0.375722
RSP_0045	D	N	Slp	slp	0.164747	-0.236506	0.105101	0.132678	-0.114255	0.181709	0.154958
RSP_0046	NT	NT	Chemotaxis protein, CheW4	cheW4	0.0141483	0.0897275	-0.0584731	-0.103778	0.0825486	0.64006	0.413356
RSP_0047	NT	NT	chemotaxis methylesterase, CheB2( EC:3.1.1.61 )	cheB2	0.24961	0.27995	0.145028	0.0917099	0.415182	0.5918	0.605534
RSP_0048	NT		MCP methyltransferase, CheR3( EC:2.1.1.80 )	cheR3	0.186597	0.0828985	-0.0628937	-0.0985222	0.252591	0.64133	0.468557
RSP_0049		NT	Chemotaxis histidine protein kinase, CheA4( EC:2.7.3.- )	cheA4	0.606739	0.138062	0.249631	0.174277	0.10955	0.585047	0.478084
RSP_0051	KT	T	Torf protein	torF	0.240719	-0.195357	0.118361	-0.0456301	-0.136161	--	--
RSP_0052	NU	N	flagellar protein FliE	fliE	-0.0651907	0.124739	-0.210061	-0.299552	0.492682	-0.146903	--
RSP_0053	NU	NU	Flagellar FliF M-ring protein	fliF1	0.392054	0.198602	0.210814	0.107841	0.323891	--	--
RSP_0054	N	N	Probable flagellar motor switch protein FliG	fliG	0.25515	-0.0867668	0.0113534	-0.0185819	-0.119945	0.493317	0.436876
RSP_0055	NU		flagellar protein FliH	fliH	0.302513	0.0128205	0.204711	0.111979	0.0647337	0.298814	0.299879
RSP_0056	NU	NU	FliI, Flagellum-specific ATPase( EC:3.6.3.14 )	fliI	0.192803	0.117008	0.171071	0.133466	0.320891	-0.129913	-0.106884
RSP_0057			Flagellar protein FliJ	fliJ	0.413137	-0.0101361	0.255876	0.270396	0.0961252	1.43265	1.12242
RSP_0058			FliK, flagellar hook-length control protein	fliK	0.246834	0.52065	0.118271	0.0812521	0.328805	0.216923	0.203898
RSP_0059	N		flagellar biosynthesis protein, FliL	fliL	0.170199	-0.124016	0.071559	-0.0943578	-0.00727846	0.683744	0.654212
RSP_0060	N	N	Flagellar switch protein FliM	fliM	0.000312345	-0.109269	-0.149873	-0.160511	-0.0920076	0.693987	0.56133
RSP_0061		NU	Flagellar motor switch FliN protein	fliN	0.124067	0.247991	-0.100322	-0.0381473	0.345985	0.242337	0.310649
RSP_0062			Flagellar protein FliO	fliO	0.410319	0.221726	0.190102	0.209933	0.2397	0.191083	0.224802
RSP_0063	NU	N	Flagellar transport protein FliP	fliP	0.145327	-0.0744639	0.121399	0.160703	0.0665161	0.273681	--
RSP_0064	U	N	Flagellar protein FliQ	fliQ	0.684115	0.33226	0.451565	0.400519	0.327438	--	--
RSP_0065	NU	N	Flagellar protein FliR	fliR	0.565161	-0.121675	0.214504	0.182979	0.0922244	0.886621	0.728998
RSP_0066	NU	N	Flagellar protein FlhB	flhB	0.0339062	-0.238963	-0.115368	-0.179869	-0.357157	0.419143	0.248007
RSP_0067			hypothetical protein		0.359217	0.0783804	0.341431	0.211168	0.0655876	0.541268	0.506666
RSP_0068	K	K	Sigma-54 factor (RpoN2)	rpoN2	0.294312	0.0703906	0.127957	0.285873	-0.00284537	0.637813	0.490477
RSP_0069	N	N	Flagellar filament protein	fliC	0.125074	0.0300475	-0.129351	-0.1926	0.0987483	1.17966	0.951833
RSP_0070	N	N	possible flagellar hook-associated protein 2 (filament cap protein)	fliD	0.242632	0.0372466	0.190427	0.0406909	0.030467	0.0448837	0.0267467
RSP_0071	KT	T	sigma54 specific transcriptional regulator, fis family	fleQ	0.0296952	-0.0681691	-0.00488852	-0.0104772	-0.0228037	0.308031	0.226743
RSP_0072		M	possible invasion protein		--	0.228347	--	--	0.396281	--	--
RSP_0073	N	N	flagellar hook-associated protein 3 FlgL	flgL	0.082307	0.012967	0.119466	-0.0473851	0.120292	0.0296829	--
RSP_0074	N	N	FlgK flagellar hook-associated protein 1	flgK1	-0.0364999	0.0115453	0.0414798	-0.000947003	-0.00107617	--	--
RSP_0076	N	N	flagellar P-ring protein	flgI	0.290693	0.0767644	0.100687	0.116447	0.263501	--	--
RSP_0077	N	N	Flagellar L-ring protein	flgH	0.16717	-0.118771	0.157328	0.107018	-0.148295	0.298753	0.457639
RSP_0078	N	N	Flagellar distal rod protein	flgG	0.410811	-0.0379947	0.2809	0.235947	0.184386	0.23379	0.225076
RSP_0079	N	N	flagellar proximal rod protein FlgF	flgF	--	0.105995	--	--	0.195706	--	--
RSP_0080	N	N	flagellar hook protein FlgE	flgE	0.261118	0.15037	0.0526781	0.0511801	0.208067	0.630443	0.538217
RSP_0081	N	N	Flagellar scaffolding protein FlgD	flgD	0.239511	0.028073	0.0536768	-0.0254965	0.142905	0.966606	0.792193
RSP_0082	N	N	flagellar basal-body rod protein FlgC	flgC	0.155704	-0.041276	0.0038832	-0.0255554	0.094113	0.710729	0.600969
RSP_0083	N	N	Flagellar proximal rod protein FlgB	flgB	0.00437209	0.322929	-0.1862	-0.146461	0.564786	0.215217	0.159557
RSP_0084			hypothetical protein		0.103228	-0.00552616	-0.0671643	-0.137653	-0.0805251	0.594505	0.482801
RSP_0085	T		multisensor hybrid histidine kinase( EC:2.7.3.- )		-0.041562	0.0992628	0.130012	0.609116	0.20401	0.575673	-0.281988	RSP_0085	YP_353161.2 multisensor hybrid histidine kinase [Rhodobacter sphaeroides 2.4.1]	YP_353161.2	-0.280855	-0.709754	-0.217819	-1.66629	-1.4717	-2.08268	-2.00295
RSP_0086	S	S	hypothetical protein		-0.330922	-0.0214463	-0.0936862	0.381172	0.0485947	0.652198	-0.253025	RSP_0086	YP_353162.1 hypothetical protein RSP_0086 [Rhodobacter sphaeroides 2.4.1]	YP_353162.1	-1.31582	-1.46926	-1.34103	-1.56774	-0.791905	-1.84187	-1.63529
RSP_0087	TK	TK	two component transcriptional regulator, LuxR		0.00347175	0.00962545	-0.328014	0.232071	0.110119	0.138065	-0.300401	RSP_0087	YP_353163.1 two component transcriptional regulator, LuxR family [Rhodobacter sphaeroides 2.4.1]	YP_353163.1	0.112522	-0.279625	-0.153289	-0.394047	-0.587224	-0.237244	-0.343795
RSP_0088	S	P	ycfI, putative structural proteins		0.0925804	-0.14551	0.0356886	0.00429571	-0.0840361	0.520405	0.404473
RSP_0089	R	GR	hypothetical protein		-0.0928334	0.879804	-0.372691	-0.206677	1.17349	-0.420671	-0.377428	RSP_0089	YP_353165.1 haloacid dehalogenase superfamily protein, subfamily IA, variant 3 with third motif having DD or ED [Rhodobacter sphaeroides 2.4.1]	YP_353165.1		-0.123346	-0.601743	-0.233429	-0.0881176
RSP_0090	K	K	Operon regulator SmoC	smoC	-0.10725	-0.0422915	-0.257038	-0.173789	-0.0276103	-0.326185	-0.38975	RSP_0090	YP_353166.1 Operon regulator SmoC [Rhodobacter sphaeroides 2.4.1]	YP_353166.1	0.892747	0.164973	-0.61561	0.362178	0.2529	-0.350175	-0.145774
RSP_0091	G		ABC sorbitol/mannitol transporter, periplasmic binding protein	smoE	-0.460048	0.15495	-0.556236	-0.253245	0.230123	-0.508704	-0.8119	RSP_0091	YP_353167.1 mannitol-binding protein;sorbitol-binding protein [Rhodobacter sphaeroides 2.4.1]	YP_353167.1	0.740086	0.778259	0.218741	2.60838	2.38904	2.95673	2.4743
RSP_0092	G	G	ABC sorbitol/mannitol transporter, inner membrane subunit	smoF	-0.237909	0.148005	-0.29484	-0.171992	0.217994	-0.346775	-0.445518
RSP_0093	G	G	ABC sorbitol/mannitol transporter, inner membrane subunit	smoG	-0.305686	0.275257	-0.269492	-0.242363	0.194469	-0.302368	-0.428616
RSP_0094	G	E	ABC sorbitol/mannitol transporter, ATPase subunit	smoK	-0.181286	-0.161064	-0.356448	-0.201639	-0.0477342	0.041318	-0.0952802	RSP_0094	YP_353170.1 mannitol ABC transporter ATP-binding protein;sorbitol ABC transporter ATP-binding protein [Rhodobacter sphaeroides 2.4.1]	YP_353170.1	0.509391	0.647476	0.163368	0.739445	0.654146	0.89868	1.06564
RSP_0095	IQR		sorbitol dehydrogenase( EC:1.1.1.14 )	smoS	0.214845	-0.153651	0.0195551	-0.013327	-0.144178	0.681574	0.589283	RSP_0095	YP_353171.1 sorbitol dehydrogenase [Rhodobacter sphaeroides 2.4.1]	YP_353171.1	0.162908	-0.529016	-0.454158	0.197854	-0.0800311	0.00445875	0.173576
RSP_0096	G	G	Mannitol dehydrogenase( EC:1.1.1.67 )	mtlK	-0.0451229	0.0323357	0.0204374	0.0322077	0.0912345	-0.0916684	-0.111471	RSP_0096	YP_353172.1 Mannitol dehydrogenase [Rhodobacter sphaeroides 2.4.1]	YP_353172.1	0.939427	0.532371	0.392922	0.886096	0.641459	0.228178	0.347655
RSP_0097	Q	Q	TRAP-T family sorbitol/mannitol transporter, periplasmic binding protein, SmoM	smoM	-1.1454	-0.458837	-0.680304	0.338723	-0.357106	-1.69422	-1.75772	RSP_0097	YP_353173.1 TRAP-T family sorbitol/mannitol transporter, periplasmic binding protein, SmoM [Rhodobacter sphaeroides 2.4.1]	YP_353173.1	0.329726	-0.0559247	-0.187725	0.284903	-0.0682106	1.03847	0.933378
RSP_0099	Q	Q	TRAP-T family sorbitol/mannitol transporter, DctQ (4TMs) subunit		-1.50779	-0.378145	0.166051	0.659908	-0.378689	-1.50389	-1.86163	RSP_0099	YP_353175.1 TRAP-T family sorbitol/mannitol transporter, DctQ (4TMs) subunit [Rhodobacter sphaeroides 2.4.1]	YP_353175.1	0.3856	-0.108452	0.244856	-0.30441	-0.765898	-0.330767	-0.129701
RSP_0100	C	C	putative NADH dehydrogenase I chain A( EC:1.6.5.3 )	nuoA	-1.52672	-0.898594	-1.23953	-1.35243	-1.03298	-0.188211	-0.54825
RSP_0101	C	C	NADH dehydrogenase (ubiquinone), 20 kDa subunit( EC:1.6.5.3 )	nuoB	-1.53072	-0.0563864	-1.55034	-1.55724	-0.00988358	-0.334492	-0.742997	RSP_0101	YP_353177.1 NADH dehydrogenase (ubiquinone), 20 kDa subunit [Rhodobacter sphaeroides 2.4.1]	YP_353177.1	0.391233	0.601348	0.391527	0.248864	0.35774	0.148603	0.586978
RSP_0102	C	CC	NADH-ubiquinone oxidoreductase, chain 49kDa / NADH dehydrogenase (ubiquinone), 30 kDa subunit( EC:1.6.5.3 )	nuoCD	-1.28989	-0.0792428	-1.32501	-1.39849	0.0464265	-1.0021	-1.18856	RSP_0102	YP_353178.1 NADH dehydrogenase subunit C;NADH dehydrogenase subunit D [Rhodobacter sphaeroides 2.4.1]	YP_353178.1	0.181925	0.325231	-0.0400117	0.184628	0.239485	-0.0427081	0.262767
RSP_0103	C	C	ATP synthase subunit E( EC:1.6.5.3 )	nuoE	-1.21622	-0.332668	-1.22265	-1.40544	-0.379021	-1.67839	-1.73173	RSP_0103	YP_353179.1 NADH dehydrogenase subunit [Rhodobacter sphaeroides 2.4.1]	YP_353179.1	1.64409	1.36916	0.628503	0.916199	0.962404	1.32492	1.31864
RSP_0104	C	C	Respiratory-chain NADH dehydrogenase, 51 kDa subunit( EC:1.6.5.3,EC:1.6.99.5 )	nuoF	-1.26302	-0.535125	-1.25043	-1.3935	-0.604613	-1.06385	-1.16105	RSP_0104	YP_353180.1 Respiratory-chain NADH dehydrogenase, 51 kDa subunit [Rhodobacter sphaeroides 2.4.1]	YP_353180.1	0.957645	0.976301	0.538366	1.00456	0.834611	0.829933	0.708608
RSP_0105	C	C	NADH dehydrogenase gamma subunit( EC:1.6.5.3 )	nuoG	-0.955413	-0.135131	-1.02697	-1.07548	-0.00728179	-1.37786	-1.30355	RSP_0105	YP_353181.1 NADH dehydrogenase gamma subunit [Rhodobacter sphaeroides 2.4.1]	YP_353181.1	0.314978	0.783294	0.27092	0.51088	0.44009	0.504045	0.784046
RSP_0106	C	C	putative NADH dehydrogenase I chain H( EC:1.6.5.3 )	nuoH	-1.06463	-0.363668	-1.10208	-1.29962	-0.397284	-1.30438	-1.36863	RSP_0106	YP_353182.1 putative NADH dehydrogenase I chain H [Rhodobacter sphaeroides 2.4.1]	YP_353182.1	-0.328534	-0.13526	-0.166258	-0.363843	-0.620385	0.064057	-0.226718
RSP_0107	C	C	NADH-quinone oxidoreductase, chain I, ferredoxin( EC:1.6.5.3 )	nuoI	-1.18286	-0.594504	-1.11656	-1.3454	-0.64536	-1.44932	-1.51965	RSP_0107	YP_353183.1 NADH-quinone oxidoreductase, chain I, ferredoxin [Rhodobacter sphaeroides 2.4.1]	YP_353183.1	0.754052	1.12894	0.967391	0.0897643	0.561501	0.557081	0.864166
RSP_0108	C		NADH dehydrogenase I chain J( EC:1.6.5.3 )	nuoJ	-1.19615	-0.213127	-1.158	-1.47248	-0.297892	-1.84261	-1.80053
RSP_0109	C	C	putative NADH dehydrogenase I chain K( EC:1.6.5.3 )	nuoK	-0.552763	-0.00110187	-0.481992	-0.893909	0.0109821	-1.015	-0.927563
RSP_0110	CP	CP	NADH-ubiquinone oxidoreductase, chain 5( EC:1.6.5.3 )	nuoL	-0.670499	0.212981	-0.54289	-0.738693	0.306397	-0.663845	-0.708179	RSP_0110	YP_353186.1 NADH-ubiquinone oxidoreductase, chain 5 [Rhodobacter sphaeroides 2.4.1]	YP_353186.1	0.656221	0.838816	0.783622	0.960713	1.14327	0.731508	1.08257
RSP_0111C			0	nuoM	-1.11133	-0.096445	-0.927837	-1.2274	0.0981045	-1.76209	-1.71758
RSP_0111N			0	nuoM	-1.198	-0.241072	-1.02654	-1.44391	-0.353502	-1.39301	-1.26654
RSP_0112	C	C	NADH-ubiquinone oxidoreductase, chain 4( EC:1.6.5.3 )	nuoN	-1.10368	-0.211643	-0.8759	-1.25043	-0.368888	-1.36287	-1.38936
RSP_0113	I	I	Phospholipase D/Transphosphatidylase( EC:3.1.4.4 )		-0.277015	-0.147786	-0.149223	-0.432524	-0.113814	-0.903381	-0.904669
RSP_0114			hypothetical protein		0.0438736	0.124274	0.116234	-0.0072374	0.22049	-0.0126342	0.0556797
RSP_0115	C	C	Class I triheme cytochrome c		0.15412	-0.0814607	0.0444633	-0.0314089	-0.0718639	0.628817	0.548561
RSP_0116			hypothetical protein		0.265956	0.203944	0.116905	0.00637575	0.292255	0.159737	0.132849
RSP_0117	C	C	Cytochrome c oxidase, subunit I( EC:1.9.3.1 )		0.365284	0.147679	0.164527	0.303451	0.290169	-0.0772551	-0.0214949
RSP_0118	C	CC	Cytochrome c oxidase, subunit IIc( EC:1.9.3.1 )		0.234973	0.128662	0.10746	0.000197109	0.315994	0.875805	0.424998
RSP_0119	I	I	PA-phosphatase related phosphoesterase		0.104932	0.240848	0.165038	0.0500236	0.231093	0.309302	0.350519
RSP_0122	K	K	transcriptional regulator, LuxR family	cerR	0.137295	-0.103575	-0.10751	0.00588319	0.0287381	0.0453169	-0.171746	RSP_0122	YP_353197.1 transcriptional regulator, LuxR family [Rhodobacter sphaeroides 2.4.1]	YP_353197.1		-1.79297	-1.06129	-2.53611	-1.93587
RSP_0123	TQ	T	Autoinducer synthesis protein	cerI	1.53221	0.262658	-1.33227	-1.07429	-0.451061	-0.892212	-1.27329	RSP_0123	YP_353199.1 Autoinducer synthesis protein [Rhodobacter sphaeroides 2.4.1]	YP_353199.1	-0.954484	-2.32081	0.0610352	-2.79787	-2.49126
RSP_0124			hypothetical protein		0.901035	-0.0410205	-0.757536	-0.722465	-0.461878	-0.972884	-1.20489
RSP_0125	P	M	periplasmic glucan biosynthesis protein	opgG	-0.446288	0.155118	-0.666793	-0.444792	0.251497	-0.209543	-0.213259	RSP_0125	YP_353201.2 periplasmic glucan biosynthesis protein [Rhodobacter sphaeroides 2.4.1]	YP_353201.2	-0.232164	0.272198	0.11643	-0.291683	0.00322851	0.369864	0.360949
RSP_0126			hypothetical protein		-0.396983	-0.585045	-0.414933	-0.376388	-0.665525	-0.159227	0.6414
RSP_0127	M	MG	Glycosyl transferase, family 2	opgH	-0.534827	-0.350967	-0.49971	-0.330802	-0.397869	-0.474573	-0.285316	RSP_0127	YP_353203.1 Glycosyl transferase, family 2 [Rhodobacter sphaeroides 2.4.1]	YP_353203.1	-0.154318	0.00772731	-0.0223446	-1.66071	-1.51026	-0.961974	-0.876033
RSP_0128	S	S	OpgC protein	opgC	-0.576496	-0.754709	-0.278154	-0.277325	-0.796073	-1.40385	-1.17127
RSP_0129	P	E	ABC D-methionine uptake transporter, ATPase subunit	metN	0.0660958	0.0790163	0.0990819	0.0470825	-0.231445	0.369085	1.32985	RSP_0129	YP_353205.1 ABC D-methionine uptake transporter, ATPase subunit [Rhodobacter sphaeroides 2.4.1]	YP_353205.1	0.177155	0.0286509	-0.0344543	-0.447835	0.233851	0.265419	0.188693
RSP_0130	P	E	ABC D-methionine uptake transporter, inner membrane subunit	metI	0.063755	0.30253	0.00647226	-0.0256201	0.182698	-0.079863	0.96371	RSP_0130	YP_353206.1 ABC D-methionine uptake transporter, inner membrane subunit [Rhodobacter sphaeroides 2.4.1]	YP_353206.1	-0.195817	-0.116795	-0.25206	0.285742	0.205664	0.740957	0.490667
RSP_0132	P	P	ABC D-methionine uptake transporter, substrate-binding protein	metQ	-0.326071	-0.186753	-0.180247	-0.149822	-0.151713	-1.10557	0.156114	RSP_0132	YP_353207.1 ABC D-methionine uptake transporter, substrate-binding protein [Rhodobacter sphaeroides 2.4.1]	YP_353207.1	0.209806	-0.120977	-0.142262	-0.184017	-0.184425	0.274202	-0.0962944
RSP_0133	C	C	Naﱿ antiporter, NhaC family		--	-0.169796	0.0965923	--	-0.209874	-0.0847033	0.00495797
RSP_0134			hypothetical protein		0.265621	0.568463	0.0922441	0.14204	0.429449	0.0472269	-0.0428969
RSP_0135			hypothetical protein		0.293439	-0.0382721	0.115796	0.102334	0.0139748	0.408665	0.407505
RSP_0136		LX	putative integrase for prophage CP-933U		0.342226	0.0200859	0.0187302	0.0121488	0.0696123	1.13748	1.05348
RSP_0137			hypothetical protein		-0.0599731	0.371593	-0.0280207	0.00204599	0.433692	-0.528757	-0.435945	RSP_0137	YP_353212.2 hypothetical protein RSP_0137 [Rhodobacter sphaeroides 2.4.1]	YP_353212.2	0.743994	0.469562	0.40652	0.853951	1.15395	-0.124355	0.469464
RSP_0138			hypothetical protein		0.363681	0.456853	-0.0138798	-0.124021	0.539506	0.092888	0.0565899
RSP_0139	J	J	Ribosomal protein S6		-0.8341	-0.712607	0.464977	0.324874	-0.708869	-1.32353	-0.770612	RSP_0139	YP_353214.1 SSU ribosomal protein S6P [Rhodobacter sphaeroides 2.4.1]	YP_353214.1	-0.809461	-0.424127	-0.430585	-0.895556	-0.703017	-0.00915019	-0.105957
RSP_0140	J	J	30S ribosomal protein S18	rpsR	-0.839412	-0.197536	0.502062	0.357394	-0.219712	-1.16816	-0.598326	RSP_0140	YP_353215.1 SSU ribosomal protein S18P [Rhodobacter sphaeroides 2.4.1]	YP_353215.1	-0.0135969	-0.109526	-0.145213	0.244617	-0.185533	0.275389	-0.141382
RSP_0141	J	J	50S ribosomal protein L9		-0.907135	-0.410728	0.605638	0.427451	-0.39257	-0.96543	-0.267618	RSP_0141	YP_353216.1 LSU ribosomal protein L9P [Rhodobacter sphaeroides 2.4.1]	YP_353216.1	0.380666	-0.187862	-0.106248	-0.148237	-0.277473	0.410248	0.324533
RSP_0142	O	O	trigger factor	tig	-0.598872	-0.860985	0.586497	0.39674	-1.04866	-1.08754	-0.954205	RSP_0142	YP_353217.1 trigger factor [Rhodobacter sphaeroides 2.4.1]	YP_353217.1	0.0963936	-0.315272	0.0191778	-0.335532	-0.511074	0.0154711	-0.139348
RSP_0144			0		0.0473329	0.025424	-0.0184437	0.00932858	-0.0303148	0.274612	0.272415	RSP_0144	YP_008686526.1 yjeF-like protein, hydroxyethylthiazole kinase-related protein [Rhodobacter sphaeroides 2.4.1]	YP_008686526.1	0.592924	0.676196	0.445677	1.44485	1.55081	2.03723	1.68646
RSP_0145			0		0.187611	-0.0842676	-0.0661358	-0.125152	-0.0972435	0.649731	0.771108	RSP_0145	YP_008686527.1 yjeF-like protein [Rhodobacter sphaeroides 2.4.1]	YP_008686527.1	0.568744	0.672832	0.367741	1.01417	1.35287	0.481634	0.637175
RSP_0146	E	TE	Nitrogen regulatory protein P-II	glnB	-0.617493	-0.313424	-0.411356	-0.265628	-0.441112	-0.449309	-0.773394	RSP_0146	YP_353219.1 nitrogen regulatory protein P-II family [Rhodobacter sphaeroides 2.4.1]	YP_353219.1	0.445358	0.538778	0.283929	0.665248	0.159557	1.14701	0.855907
RSP_0147	E	E	Glutamine synthetase class-I( EC:6.3.1.2 )	glnA	-1.00203	-1.04577	-0.527267	-0.126178	-0.950908	-1.60362	-1.90215	RSP_0147	YP_353220.1 Glutamine synthetase class-I [Rhodobacter sphaeroides 2.4.1]	YP_353220.1	-0.274254	-0.642879	-0.295564	-0.486921	-0.429335	-0.126272	-0.0913061
RSP_0148	T	T	Signal transduction histidine kinase( EC:2.7.3.- )		-0.0933925	-0.23181	0.39863	0.132329	-0.33709	-0.0249223	-0.0920042	RSP_0148	YP_353221.1 Signal transduction histidine kinase [Rhodobacter sphaeroides 2.4.1]	YP_353221.1	0.727198	0.585254	0.616851	0.677769	0.419893	-0.490328	-0.137326
RSP_0149	T		CheY-like receiver protein( EC:2.7.3.- )		-0.212259	-0.00601929	0.285485	0.102431	0.0263614	-0.437609	-0.44225	RSP_0149	YP_353222.1 CheY-like receiver protein [Rhodobacter sphaeroides 2.4.1]	YP_353222.1		-0.906142	-0.855324	-0.410629	-0.0331529	-0.422951	0.164132
RSP_0150	T		chase sensor signal transducdtion histidine kinase( EC:2.7.3.- )		-0.278172	-0.136998	0.347944	0.00352433	-0.0951292	0.733679	0.23038	RSP_0150	YP_353223.1 chase sensor signal transducdtion histidine kinase [Rhodobacter sphaeroides 2.4.1]	YP_353223.1	-0.287637	-0.602495	-0.328741	-0.635358	-0.45505	-0.193302	-0.134598
RSP_0151	S		hypothetical protein		0.29676	0.0834543	0.394279	0.219088	0.106421	0.0483857	0.2306
RSP_0152	R	R	P-loop ATPase		0.346944	-0.178909	0.295995	0.0354566	-0.151305	0.494924	0.468933
RSP_0153			hypothetical protein		-0.52604	-0.453399	-0.327281	-0.391809	-0.432794	-0.67044	-0.707311
RSP_0154	I	I	3-hydroxyisobutyrate dehydrogenase( EC:1.1.1.31 )		-1.39446	-0.269405	-0.722706	-0.689921	-0.23592	-1.30364	-1.39747	RSP_0154	YP_353227.1 3-hydroxyisobutyrate dehydrogenase [Rhodobacter sphaeroides 2.4.1]	YP_353227.1	1.16896	0.527374	0.0633564	0.533923	0.298905	-0.472183	-0.232883
RSP_0155	I	I	enoyl-CoA hydratase( EC:4.2.1.17 )		-0.735362	0.034019	-0.514166	-0.511387	-0.0737291	-0.841977	-0.972116	RSP_0155	YP_353228.1 enoyl-CoA hydratase [Rhodobacter sphaeroides 2.4.1]	YP_353228.1	0.960494	0.397804	0.376405	0.244284	0.127806	-0.676227	-0.265582
RSP_0156	I	I	Acyl-CoA dehydrogenase( EC:1.3.99.2 )		-0.711056	-0.194623	-0.598999	-0.363658	-0.234489	0.14485	-0.204136	RSP_0156	YP_353229.1 Acyl-CoA dehydrogenase [Rhodobacter sphaeroides 2.4.1]	YP_353229.1	0.0495447	-0.14302	-0.0394605	0.0676022	-0.0408319	-0.545828	-0.516125
RSP_0157	G	G	Beta-mannanase( EC:3.2.1.4 )		0.0727312	0.427581	0.0371589	-0.108947	0.414107	-0.00561204	-0.0559812	RSP_0157	YP_353231.1 Beta-mannanase [Rhodobacter sphaeroides 2.4.1]	YP_353231.1		-0.00161807
RSP_0158	M	N	cellulose synthase-like protein( EC:2.4.1.12 )		0.655177	0.234708	0.139397	0.102876	0.238582	0.346454	0.297693
RSP_0159	M	M	UDP-glucose 4-epimerase( EC:5.1.3.2 )	galE-2	0.135054	0.129347	0.259829	0.181988	0.0985537	0.0718205	0.165704
RSP_0160	MG	M	NAD-dependent epimerase/dehydratase family protein( EC:4.2.1.46 )		--	-0.180722	--	--	-0.0518677	--	--
RSP_0161	E	E	Spermidine/putrescine-binding periplasmic protein		-0.298605	-0.0808981	-1.33998	-0.701909	-0.107675	-1.03431	-1.10019	RSP_0161	YP_353235.2 Spermidine/putrescine-binding periplasmic protein [Rhodobacter sphaeroides 2.4.1]	YP_353235.2	0.91596	0.788781	0.216249	1.23632	0.926353	1.65097	1.25829
RSP_0162			hypothetical protein		-0.924253	-0.053606	-1.47879	-1.08724	-0.0560438	-0.827567	-0.856999
RSP_0163	P	P	putative iron(III) ABC transporter, fused inner membrane subunits		-0.160633	0.048232	0.422872	0.390289	-0.0241971	-0.244535	-0.296263
RSP_0164	S	S	hypothetical protein		-0.196047	-0.114826	0.131102	0.322688	-0.125316	-0.0379869	-0.0324507	RSP_0164	YP_353238.1 hypothetical protein RSP_0164 [Rhodobacter sphaeroides 2.4.1]	YP_353238.1	-0.720496	-1.04984	-0.620786	-0.321019	-0.590129	-0.0925916	-0.0496324
RSP_0165			hypothetical protein		-0.0512663	0.0236066	0.403717	0.402855	0.0288729	-0.0664374	0.163249
RSP_0166	T	J	DnaK suppressor protein	dksA	-0.947919	-0.342283	-1.18085	-1.03228	-0.465417	-0.283579	-0.457605	RSP_0166	YP_353240.1 transcriptional regulator, TraR/DksA family [Rhodobacter sphaeroides 2.4.1]	YP_353240.1	0.869064	0.680794	-0.0128651	-0.166037	-0.380728	-0.219648	-0.671073
RSP_0167	S	R	hypothetical protein		-0.0596615	-0.375049	-0.0458581	-0.00999424	-0.555163	-0.133343	-0.0165052	RSP_0167	YP_353241.1 TIGR01244 family protein [Rhodobacter sphaeroides 2.4.1]	YP_353241.1	-0.262976	0.188986	-0.139595	0.0171878	-0.0540555	0.0926755	-0.223785
RSP_0169	ER	ET	Naﻊ► symporter		-0.136925	0.226726	-0.126572	0.0220166	-0.458005	-0.0684801	-0.158444	RSP_0169	YP_353243.1 Na+/solute symporter [Rhodobacter sphaeroides 2.4.1]	YP_353243.1	0.76709	1.14365	0.824493	0.934988	1.11317	0.477048
RSP_0170			hypothetical protein		-0.0624111	0.402871	-0.0246804	0.116229	0.495881	-0.162702	-0.16066
RSP_0171		TK	Response regulator receiver protein		0.0846658	0.185503	-0.0986996	0.149391	0.00198087	-0.124875	-0.11095	RSP_0171	YP_353245.1 Response regulator receiver protein [Rhodobacter sphaeroides 2.4.1]	YP_353245.1	0.388803	0.21647	-0.0131594	1.28499	1.61489	2.51708	2.21535
RSP_0172	R		Predicted transcriptional regulators		0.0635239	0.161154	-0.17828	-0.0831897	0.299651	0.102168	0.0198607	RSP_0172	YP_353246.1 putative transcriptional regulators [Rhodobacter sphaeroides 2.4.1]	YP_353246.1		0.539777	-0.142136	0.690931	0.229891		-0.0777995
RSP_0173	Q	Q	2-keto-4-pentenoate hydratase/2-oxohepta-3-ene-1 7-dioic acid hydratase( EC:4.1.1.- )		-0.45399	-0.00768928	-0.529619	-0.0429616	-0.0201615	-1.10601	-1.01513	RSP_0173	YP_353247.1 2-keto-4-pentenoate hydratase/2-oxohepta-3-ene-1 7-dioic acid hydratase [Rhodobacter sphaeroides 2.4.1]	YP_353247.1	0.531423	0.192036	-0.117613	0.712888	0.415782	0.925234	0.777288
RSP_0174	IQR		short-chain dehydrogenase( EC:1.- )	ucpA	-0.268506	0.251904	-0.279391	-0.0472613	0.369971	0.101615	0.110663	RSP_0174	YP_353248.1 short-chain dehydrogenase [Rhodobacter sphaeroides 2.4.1]	YP_353248.1	-0.256356	0.395679	0.166729	1.13328	0.839624	0.758514	0.765024
RSP_0175	CHR	CHR	Lactate dehydrogenase and related dehydrogenase		0.279305	0.305184	-0.155744	-0.0322801	0.640076	-0.373696	-0.3668	RSP_0175	YP_353249.1 Lactate dehydrogenase-related dehydrogenase [Rhodobacter sphaeroides 2.4.1]	YP_353249.1	-0.121426	0.284986	0.00502459	0.269045	0.322517	0.332428	1.08636
RSP_0176	EG	EG	dihydroxy-acid dehydratase( EC:4.2.1.9 )		0.132201	0.133368	-0.0351768	-0.084184	0.17806	0.0298431	0.0787316	RSP_0176	YP_353250.1 dihydroxy-acid dehydratase [Rhodobacter sphaeroides 2.4.1]	YP_353250.1	0.0649796	0.519625	0.583066	0.952717	1.00244	1.29944	1.58192
RSP_0177	C	C	FAD/FMN-containing dehydrogenase( EC:1.1.2.4 )		0.0773006	0.331195	-0.105462	0.0362789	0.469738	-0.170334	-0.0992936	RSP_0177	YP_353251.1 FAD/FMN-containing dehydrogenase [Rhodobacter sphaeroides 2.4.1]	YP_353251.1	-0.151344	-0.336786	-0.328483	-0.385466	-0.37299	-1.25044	-1.08418
RSP_0179	P	P	ABC-type nitrate/sulfonate/bicarbonate transport systems, periplasmic components TauA		0.191091	-0.0842821	-0.661858	-0.458918	-0.0948037	-0.240509	-0.382041	RSP_0179	YP_353252.1 ABC-type nitrate/sulfonate/bicarbonate transport systems, periplasmic components TauA [Rhodobacter sphaeroides 2.4.1]	YP_353252.1	1.3366	1.46976	0.892921	2.74214	2.43456	3.13528	2.88613
RSP_0180	P	P	ABC nitrate/sulfonate/bicarbonate transporter, inner membrane subunit		0.0101292	0.136616	-0.0423573	-0.157136	0.11495	0.0243757	0.0356769
RSP_0181	P	P	ABC nitrate/sulfonate/bicarbonate transporter, inner membrane subunit		0.0754185	0.0395177	-0.106411	-0.104842	0.118443	0.464067	0.364944
RSP_0182			0		0.0996154	0.0732942	-0.0993074	-0.0468599	0.175652	0.480353	0.38866
RSP_0183	F	F	dihydropyrimidinase( EC:3.5.2.2 )	dht	-0.315187	0.31558	-0.749876	-0.700823	0.723626	-0.304665	-0.521439	RSP_0183	YP_353255.4 dihydropyrimidinase [Rhodobacter sphaeroides 2.4.1]	YP_353255.4	1.39837	1.13955	0.591358	1.67376	1.60027	2.05171	2.29186
RSP_0184	E	E	N-carbamoyl-L-amino acid amidohydrolase( EC:3.5.1.6 )		-0.295035	0.00950238	-0.554977	-0.588934	0.0968425	0.0464935	-0.104746	RSP_0184	YP_353256.1 N-carbamoyl-L-amino acid amidohydrolase [Rhodobacter sphaeroides 2.4.1]	YP_353256.1	2.33838	2.13799	1.58128	3.08248	2.63605	1.58377	1.88431
RSP_0185	K	K	Transcriptional regulator, TetR family		-0.0812262	-0.0611349	-0.213194	-0.25076	-0.136083	0.732923	0.56034
RSP_0186	K	K	Transcriptional regulator, TetR family		-0.084562	-0.0565766	-0.303252	-0.374603	0.11876	0.345604	0.289775	RSP_0186	YP_353258.1 transcriptional regulator, TetR family [Rhodobacter sphaeroides 2.4.1]	YP_353258.1	-0.436721	0.615163	0.0715911	0.365211	0.470894	1.34599	1.37066
RSP_0187	F	FF	dihydropyrimidine dehydrogenase( EC:1.3.1.2 )		-0.13662	0.3912	-0.255592	-0.105874	0.876474	0.0423446	-0.00617563	RSP_0187	YP_353259.1 dihydropyrimidine dehydrogenase [Rhodobacter sphaeroides 2.4.1]	YP_353259.1	0.545809	-0.171312	-0.000537237	-0.855359	-0.563608	-0.40622	-0.207327
RSP_0188	S	S	Uncharacterized membrane-associated protein		-0.428456	0.378731	0.152036	0.212907	0.440179	-0.0512441	0.0507284
RSP_0189	ER	ER	NADPH-dependent glutamate synthase beta chain and related oxidoreductase( EC:1.4.1.13 )		-0.517677	-0.0182021	-0.833439	-0.70452	0.00368355	0.650759	0.555644	RSP_0189	YP_353261.1 NADPH-dependent glutamate synthase beta chain-related oxidoreductase [Rhodobacter sphaeroides 2.4.1]	YP_353261.1	1.30474	0.827652	0.370049	1.30071	1.15873	1.75323	1.85744
RSP_0190	I	HI	Biotin carboxyl carrier protein, AccB	accB	-0.241819	-0.249194	-0.347562	-0.237135	-0.287689	0.0734729	0.140186	RSP_0190	YP_353262.2 Biotin carboxyl carrier protein, AccB [Rhodobacter sphaeroides 2.4.1]	YP_353262.2	0.380081	-0.045503	0.0717303	0.0491651	0.280563	1.20912	0.895362
RSP_0191	I	I	acetyl-CoA carboxylase( EC:6.3.4.14 )	accC	-0.719256	-0.18331	0.112309	0.109937	-0.203015	-1.30432	-1.22969	RSP_0191	YP_353263.1 acetyl-CoA carboxylase [Rhodobacter sphaeroides 2.4.1]	YP_353263.1	-0.322241	-0.535408	-0.281869	-0.514743	-0.39099	-1.3528	-1.34932
RSP_0192	O	O	possible leucyl/phenylalanyl-tRNA--protein transferase( EC:2.3.2.6 )	aat	-0.168869	0.0868575	0.277587	0.156815	-0.0834868	-0.408982	-0.387445
RSP_0193		S	hypothetical protein		-0.492466	-0.261039	0.52959	0.403989	-0.385644	-0.366933	-0.320142	RSP_0193	YP_353265.1 hypothetical protein RSP_0193 [Rhodobacter sphaeroides 2.4.1]	YP_353265.1	0.429341	0.050862	0.0749442	-1.22091	-1.15368	-2.61988	-3.16733
RSP_0194		M	possible ABC transporter, substrate-binding protein		-0.158112	-0.234377	0.297604	0.241099	-0.27698	0.098619	0.10147	RSP_0194	YP_353266.1 putative ABC transporter, substrate-binding protein [Rhodobacter sphaeroides 2.4.1]	YP_353266.1	0.36633	-0.0553163	0.020106	-0.550938	-0.298629	0.0723426	0.11511
RSP_0195	C	C	NADH-ubiquinone oxidoreductase( EC:1.6.99.3 )		-0.162772	-0.0358655	0.0696506	0.0724822	-0.096558	0.346289	0.200499	RSP_0195	YP_353267.1 NADH-ubiquinone oxidoreductase [Rhodobacter sphaeroides 2.4.1]	YP_353267.1	-0.235649	-0.690228	-0.480719	-1.05909	-1.01078	-0.537271	-0.546974
RSP_0196	O	O	ATP-dependent protease ATP-binding subunit	clpX	-0.170154	-0.243482	-0.444722	-0.415894	-0.351121	-0.389203	-0.406674	RSP_0196	YP_353268.1 ATP-dependent protease ATP-binding subunit [Rhodobacter sphaeroides 2.4.1]	YP_353268.1	0.0871722	-0.355085	-0.168502	-1.10768	-0.907611	-2.17761	-2.12491
RSP_0197	OU	O	Protease subunit of ATP-dependent Clp protease( EC:3.4.21.92 )	clpP	-0.38658	-0.688247	-0.42721	-0.323658	-0.764502	1.69317	1.56007	RSP_0197	YP_353269.1 ATP-dependent Clp protease proteolytic subunit ClpP [Rhodobacter sphaeroides 2.4.1]	YP_353269.1	-0.657814	-0.545694	-0.581324	-0.461021	0.0828489	0.419214	0.402873
RSP_0198	I	I	Phosphatidylglycerophosphate synthase		0.255167	-0.0441957	0.102368	0.117692	-0.0297729	0.433741	0.371242
RSP_0200	R	R	ABC transporter, periplasmic binding protein		0.167519	0.173657	-0.0678368	-0.076209	0.128455	0.334801	0.270525	RSP_0200	YP_353271.1 ABC transporter, periplasmic binding protein [Rhodobacter sphaeroides 2.4.1]	YP_353271.1	0.563117	0.196102	-0.195348	-0.0202401	-0.214298	-0.0978832	-0.167066
RSP_0201	R	R	ABC transporter, fused inner membrane subunits		-0.0780274	0.0641893	0.00465856	-0.0311576	0.010972	-0.313178	-0.262001
RSP_0202	S	S	hypothetical protein		0.432097	0.542831	0.292367	0.183615	0.144056	0.172836	0.125668
RSP_0203	T		signal transduction kinase protein( EC:2.7.3.- )		0.0179856	-0.19023	-0.215789	-0.166468	-0.289673	-0.248086	-0.178054	RSP_0203	YP_353275.1 signal transduction kinase protein [Rhodobacter sphaeroides 2.4.1]	YP_353275.1	0.431121	0.401014	0.393698	1.22303	0.886953	1.34311	1.43525
RSP_0204	R	R	metallo-beta-lactamase family protein( EC:3.1.2.6 )		0.310437	0.0408811	-0.0530057	-0.125517	0.0856225	0.255471	0.153738	RSP_0204	YP_353276.1 metallo-beta-lactamase family protein [Rhodobacter sphaeroides 2.4.1]	YP_353276.1	0.253368	0.383369	-0.0287081	-0.648787	-0.6621
RSP_0205			hypothetical protein		-0.169811	0.0604452	0.0823729	0.0959335	-0.0163696	-0.349055	-0.15658	RSP_0205	YP_353277.2 hypothetical protein RSP_0205 [Rhodobacter sphaeroides 2.4.1]	YP_353277.2	0.383057	-0.396893	-0.607021	-0.939606	-1.14773	-1.13249	-1.7522
RSP_0206			hypothetical protein		0.0883154	0.142497	-0.04106	-0.0967803	0.127473	-0.164597	-0.127303
RSP_0207			hypothetical protein		0.188355	-0.0291758	-0.0370063	-0.114925	-0.0771467	0.262794	0.173046
RSP_0208			hypothetical protein		0.327792	0.096198	0.307799	0.233705	0.135011	--	--
RSP_0209	R		possible prophage Lp3 protein 18		0.116382	0.0182305	-0.00812334	-0.0158866	0.0076889	0.471574	0.269087
RSP_0211			hypothetical protein		0.160847	-0.310217	0.10288	-0.0566105	-0.35813	0.141685	0.132713
RSP_0212			HNH nuclease		0.372432	0.594943	0.289114	0.14028	0.487342	0.702284	0.648459
RSP_0213	R		Phage terminase-like protein large subunit		0.168204	0.11336	-0.021187	-0.122624	0.199013	0.322615	0.316488
RSP_0214			possible uncharacterized phage protein		0.169491	0.0459143	0.0767597	0.0499695	0.111743	0.273476	0.243879
RSP_0215			hypothetical protein		0.00167403	-0.115526	-0.0990078	-0.115661	-0.314305	0.548824	1.05378
RSP_0216			hypothetical protein		0.113047	0.0906947	0.026532	0.0161164	0.151607	-0.0505972	0.156256
RSP_0217	L		possible phage-related integrase	int	0.300051	-0.250324	-0.0349898	0.0334143	-0.248082	2.39601	2.03148	RSP_0217	YP_353289.1 putative phage-related integrase [Rhodobacter sphaeroides 2.4.1]	YP_353289.1	0.600562	0.0168336	-0.299902	-0.358127	-0.288308
RSP_0218	NT		methyl accepting chemotaxis protein	mcpM	-0.181747	-0.0326969	-0.144192	-0.052274	-0.210532	-0.0292128	-0.221267	RSP_0218	YP_353290.1 methyl accepting chemotaxis protein [Rhodobacter sphaeroides 2.4.1]	YP_353290.1	0.405535	0.105754	-0.10976	-0.0478916	-0.10781	0.171398	0.0918166
RSP_0219			hypothetical protein		0.0808078	0.175437	-0.0726674	-0.120236	0.210673	0.190127	0.207494
RSP_0220			hypothetical protein		-0.0140027	-0.19889	0.525705	0.74978	-0.0977941	-0.712811	-0.00836176
RSP_0221			plasma membrane H+transporting two-sector ATPase, C subunit		-0.0675156	-0.404673	-0.171721	-0.0915654	-0.41624	-0.570146	-0.512232	RSP_0221	YP_353294.2 plasma membrane H+-transporting two-sector ATPase, C subunit [Rhodobacter sphaeroides 2.4.1]	YP_353294.2	0.54067	-0.216887	-0.227643	-0.901924	-1.20023	-1.97628	-1.91491
RSP_0223			hypothetical protein		-0.48679	0.549428	-0.476809	-0.305131	1.28043	-1.03912	-0.985129	RSP_0223	YP_353295.2 Protein of unknown function (DUF2791) [Rhodobacter sphaeroides 2.4.1]	YP_353295.2	0.352476	0.0329107	0.185757	-0.308285	-0.178209	-1.18468	-1.18127
RSP_0224	R	L	ATP-dependent helicase( EC:3.6.1.- )		-0.0511713	-0.216828	-0.0556353	-0.0613135	-0.108799	-0.337489	-0.306269	RSP_0224	YP_353296.1 ATP-dependent helicase [Rhodobacter sphaeroides 2.4.1]	YP_353296.1	-0.383087	-0.803691	-1.08599
RSP_0226	Q	Q	Naringenin-chalcone synthase( EC:2.3.1.74 )		0.2722	0.0743603	0.00749308	-0.0581738	0.0141057	0.215086	0.197124
RSP_0227	S	S	hypothetical protein		0.361672	0.277496	0.156131	0.198641	0.275441	0.568588	0.388519
RSP_0228	P	P	putative hemin transport protein	hmuS	0.0159206	0.291096	-0.115259	-0.130807	0.22212	0.316746	0.20749	RSP_0228	YP_353301.1 putative hemin transport protein [Rhodobacter sphaeroides 2.4.1]	YP_353301.1	2.10179	2.03463	1.22181	1.65364	1.34406	0.406234	0.443209
RSP_0229		GEPR	multidrug efflux pump, MF Superfamily		0.199233	-0.0180817	-0.0188702	-0.0509349	0.15273	0.816393	0.621681
RSP_0230		Q	Neutral zinc metallopeptidase( EC:3.4.24.- )		-0.22705	-0.568899	-0.285887	-0.156403	-0.572941	-0.165287	-0.298081
RSP_0231	M	N	flagellar MotB protein	motB	0.226284	0.0332944	0.117384	0.0757467	0.349934	0.68655	0.66914
RSP_0233	N	N	Flagellar motor protein MotA	motA	0.151202	-0.0762578	-0.270497	-0.339212	-0.223113	0.505711	0.308598
RSP_0234	NT	NT	TlpL, putative cytoplasmic chemoreceptor	tlpL	-0.00364574	0.400886	-0.230576	-0.275857	0.506674	0.526345	0.449277
RSP_0235	H	H	molybdenum cofactor biosynthesis protein A	moaA	0.0215842	0.00196004	-0.258977	-0.269814	-0.104857	1.3149	0.884529	RSP_0235	YP_353308.1 cyclic pyranopterin monophosphate synthase subunit MoaA [Rhodobacter sphaeroides 2.4.1]	YP_353308.1		-0.240637	0.765215	-0.330158	0.212158
RSP_0236	E		AgaE protein		0.195568	0.0572668	0.034605	-0.0896398	0.241554	-0.0724267	-0.0276924	RSP_0236	YP_353309.1 AgaE protein [Rhodobacter sphaeroides 2.4.1]	YP_353309.1	1.12561	0.826224	0.796413	0.414433	0.722772		0.1509
RSP_0237	E	E	acetylornithine deacetylase( EC:3.5.1.16 )	argE	0.143799	0.12956	-0.282324	-0.262299	0.0390577	0.196615	0.178655	RSP_0237	YP_353310.1 acetylornithine deacetylase [Rhodobacter sphaeroides 2.4.1]	YP_353310.1	0.884118	1.30589	1.21877	1.35525	1.4933	-0.427514	-0.247358
RSP_0238	S	S	hypothetical protein		0.258259	0.479623	0.0547131	-0.185106	0.37016	0.558321	0.701898	RSP_0238	YP_353311.1 putative membrane-anchored protein [Rhodobacter sphaeroides 2.4.1]	YP_353311.1	0.40114	0.662731	0.36084	0.96999	1.27269	1.58486	1.50646
RSP_0239	C	C	Pyridine nucleotide transhydrogenase beta subunit( EC:1.6.1.2 )	PntB	-0.815948	0.071907	-0.627969	-0.351057	0.240932	-2.01603	-1.90059	RSP_0239	YP_353312.1 Pyridine nucleotide transhydrogenase beta subunit [Rhodobacter sphaeroides 2.4.1]	YP_353312.1	-0.542084	-0.145392	-0.170884	-0.101274	-0.291225	0.702375	0.72651
RSP_0240	C	C	NAD(P) transhydrogenase subunit alpha( EC:1.6.1.2 )	pntA	-0.761947	-0.179302	-0.44706	-0.0733137	-0.201062	-1.47953	-1.51013	RSP_0240	YP_353313.1 NAD(P) transhydrogenase subunit alpha [Rhodobacter sphaeroides 2.4.1]	YP_353313.1	0.222989	-0.00528717	0.0341746	0.206951	0.141253	0.641075	0.565327
RSP_0241	O	O	Putative protein-S-isoprenylcysteine methyltransferase		-0.356124	-0.0986345	-0.420352	-0.396248	-0.210654	-0.131449	-0.189154
RSP_0242	E	E	probable kyurenine hydrolase( EC:3.7.1.3 )		0.0711069	-0.230666	0.114328	0.168525	-0.119525	0.199037	0.259468	RSP_0242	YP_353315.1 Kynureninase [Rhodobacter sphaeroides 2.4.1]	YP_353315.1	-0.0815849	-0.385333	-0.173071	-0.741883	-0.665528	-2.00959	-1.41854
RSP_0243	S	M	putative lipoprotein		0.108545	-0.341039	-0.344583	-0.230958	-0.354547	-0.878181	-0.564085	RSP_0243	YP_353316.1 putative lipoprotein [Rhodobacter sphaeroides 2.4.1]	YP_353316.1	-0.391902	-1.45749	-0.867783	-3.98592	-3.95535	-3.21179	-3.18196
RSP_0244	R	E	Predicted glutamine amidotransferase( EC:4.1.3.27 )		-0.305225	-0.221823	-0.274566	-0.266028	-0.34975	0.821265	0.386833	RSP_0244	YP_353317.1 putative glutamine amidotransferase [Rhodobacter sphaeroides 2.4.1]	YP_353317.1	0.544864	-0.323287	-0.41029		-1.13086
RSP_0245	E	EF	Serine-pyruvate aminotransferase/aspartate aminotransferase( EC:2.6.1.45 )		0.160419	-0.0752139	0.0448122	0.103413	-0.0865555	0.196522	0.240391	RSP_0245	YP_353318.1 Serine-pyruvate aminotransferase/aspartate aminotransferase [Rhodobacter sphaeroides 2.4.1]	YP_353318.1	-0.297599	0.0106812	0.0576617	-0.229321	0.427015	-0.194141	0.461932
RSP_0246	V	V	ABC lipid efflux transporter, fused ATPase and inner membrane subunits		-0.018263	0.0529567	0.389191	0.389418	0.220182	-0.0607131	-0.0623589	RSP_0246	YP_353319.1 ABC lipid efflux transporter, fused ATPase and inner membrane subunits [Rhodobacter sphaeroides 2.4.1]	YP_353319.1	-1.22702	-0.966555	-0.447393	-0.714671	-1.02391	-0.42245	-0.143776
RSP_0247	R	O	aminomethyltransferase related to GcvT		-0.338112	-0.0484298	0.228102	0.163269	-0.00312374	-0.59274	-0.490982	RSP_0247	YP_353320.1 GcvT-like aminomethyltransferase [Rhodobacter sphaeroides 2.4.1]	YP_353320.1	-0.318457	-0.540791	-0.362822	-1.04419	-0.917707	-0.790778	-0.490967
RSP_0248	J	J	elongation factor P		-0.228458	-0.171721	0.339093	0.473888	-0.173751	-0.32041	-0.307589	RSP_0248	YP_353321.1 translation elongation factor P (EF-P) [Rhodobacter sphaeroides 2.4.1]	YP_353321.1	0.169645	-0.964444	-0.149127	-1.76072	-1.71144	-1.80017	-2.17074
RSP_0250			hypothetical protein		0.0298551	0.151385	-0.468211	-0.340873	0.171683	-0.212394	-0.420818	RSP_0250	YP_353323.2 hypothetical protein RSP_0250 [Rhodobacter sphaeroides 2.4.1]	YP_353323.2	-0.638456	-0.789272	-0.213955	-0.127171	-0.591705	0.433498	0.204763
RSP_0251	MU	M	Outer membrane efflux protein		-0.073781	-0.168075	-0.390449	-0.194874	-0.290669	-1.75538	-1.7185	RSP_0251	YP_353324.1 Outer membrane efflux protein [Rhodobacter sphaeroides 2.4.1]	YP_353324.1	0.00748571	-0.261935	-0.192703	-0.234742	-0.521687	0.559495	0.25996
RSP_0252	O	O	Protein-L-isoaspartate carboxylmethyltransferase( EC:2.1.1.77 )		-0.251763	-0.13598	-0.665541	-0.359557	-0.0830142	-1.46273	-1.63963	RSP_0252	YP_353325.1 Protein-L-isoaspartate carboxylmethyltransferase [Rhodobacter sphaeroides 2.4.1]	YP_353325.1	-0.0319099	-0.253647	-0.265691	-0.540801	-0.774473	-1.28355	-0.986636
RSP_0253	E	E	Glycine/D-amino acid oxidase (deaminating)		0.063652	0.00384216	-0.0735638	-0.0643917	-0.0111196	0.037564	0.103375	RSP_0253	YP_353326.1 Glycine/D-amino acid oxidase (deaminating) [Rhodobacter sphaeroides 2.4.1]	YP_353326.1	0.344631	0.397229	0.10497	0.264622	0.347362	-0.868372	-0.803628
RSP_0254	HI	HI	1-deoxy-D-xylulose-5-phosphate synthase( EC:2.2.1.7 )	dxsA	-0.939791	-0.986335	-1.51344	-1.72753	-1.13985	-1.59979	-1.78338	RSP_0254	YP_353327.1 1-deoxy-D-xylulose-5-phosphate synthase [Rhodobacter sphaeroides 2.4.1]	YP_353327.1	0.727446	0.284355	-0.666645	-1.44441	-1.90526	-3.28716	-2.97637
RSP_0255			Intrinsic membrane pufX protien	pufX	-2.21532	-1.94859	-3.46281	-3.73425	-2.20363	-4.70991	-4.90647	RSP_0255	YP_353328.1 Intrinsic membrane pufX protein [Rhodobacter sphaeroides 2.4.1]	YP_353328.1		0.413469	0.221984	0.0690079	-0.192311	0.970442	0.721121
RSP_0256			PufM, photosynthetic reaction center M subunit	pufM	-2.11438	-1.44331	-3.35497	-3.63794	-1.71618	-3.82086	-3.9802	RSP_0256	YP_353329.1 PufM, photosynthetic reaction center M subunit [Rhodobacter sphaeroides 2.4.1]	YP_353329.1	0.735906	0.608667	0.46335	0.980104	0.962992	1.39148	1.24239
RSP_0257			PufL, Photosynthetic reaction center L subunit	pufL	-2.21836	-1.14954	-3.44732	-3.45855	-1.18678	-3.84956	-4.04684	RSP_0257	YP_353330.1 PufL, Photosynthetic reaction center L subunit [Rhodobacter sphaeroides 2.4.1]	YP_353330.1	-0.360456	0.31556	0.42123	0.360507	0.79447	0.439627	0.562375
RSP_0258			LHI alpha, Light-harvesting B875 protein	pufA	-2.0766	-3.26526	-3.43023	-3.40507	-3.72782	-4.47043	-4.74348	RSP_0258	YP_353331.1 LHI alpha, Light-harvesting B875 protein [Rhodobacter sphaeroides 2.4.1]	YP_353331.1		-0.221145	-0.203434	-0.9121	0.603011	-0.202037	-0.558018
RSP_0259			Protein pufQ	pufQ	-1.69223	-0.482747	-2.04676	-2.1359	-0.573585	-2.20292	-2.32853	RSP_0259	YP_353334.1 Protein pufQ [Rhodobacter sphaeroides 2.4.1]	YP_353334.1	-0.885091	-0.600169	-1.60738	-2.00122	-2.23868	-1.84153	-2.13761
RSP_0260	C	P	putative chlorophyllide reductase, BchZ subunit( EC:1.18.- )	bchZ	-1.68086	-1.30556	-2.45068	-2.36164	-1.54102	-2.55853	-2.63754	RSP_0260	YP_353335.1 putative chlorophyllide reductase, BchZ subunit [Rhodobacter sphaeroides 2.4.1]	YP_353335.1	-0.063591	-0.33746	-0.885744	-4.0625	-3.94321	-6.00018	-4.85702
RSP_0261			Chlorophyllide reductase, BchY subunit	bchY	-1.43521	-0.40687	-2.06526	-2.51765	-0.299244	-2.65676	-2.72271	RSP_0261	YP_353336.1 Chlorophyllide reductase, BchY subunit [Rhodobacter sphaeroides 2.4.1]	YP_353336.1	0.452897	-0.432425	-1.83597	-8.18659	-7.77309
RSP_0262	P	P	Chlorophyllide reductase, BchX subunit( EC:1.18.6.1 )	bchX	-1.58839	-0.658559	-2.27598	-2.42735	-0.6538	-2.24392	-2.22354	RSP_0262	YP_353337.1 Chlorophyllide reductase, BchX subunit [Rhodobacter sphaeroides 2.4.1]	YP_353337.1	-0.0357463	-0.569556	-1.58774	-4.32587	-4.595	-7.02698	-5.86398
RSP_0263	ER		Chlorophyll synthesis pathway, bchC( EC:1.1.1.14 )	bchC	-1.73866	-0.182609	-1.98027	-2.29642	-0.373588	-1.93106	-2.02253	RSP_0263	YP_353338.1 Chlorophyll synthesis pathway, bchC [Rhodobacter sphaeroides 2.4.1]	YP_353338.1	0.116494	-0.0760301	-0.971812	-2.97175	-3.00024	-3.96012	-3.62221
RSP_0264			Hydroxyneurosporene methyltransferase( EC:2.1.1.- )	crtF	-1.06979	-0.133053	-1.38751	-1.55779	-0.0665114	-1.04411	-0.992848	RSP_0264	YP_353339.1 hydroxyneurosporene-O-methyltransferase [Rhodobacter sphaeroides 2.4.1]	YP_353339.1	1.06561	1.3747	0.847264	1.51942	1.34759	1.86901	1.67877
RSP_0265	H	H	Geranylgeranyl pyrophosphate synthetase( EC:2.5.1.10 )	crtE	-1.44934	-0.497734	-2.00192	-2.16735	-0.390786	-1.75451	-1.83968	RSP_0265	YP_353340.2 farnesyl-diphosphate synthase [Rhodobacter sphaeroides 2.4.1]	YP_353340.2	1.01447	0.847377	-0.449816	-0.386171	-0.539476	-2.4018	-2.3907
RSP_0266	Q	Q	Methoxyneurosporene dehydrogenase( EC:1.3.- )	crtD	-1.03841	0.0332743	-1.17744	-1.16975	0.0967043	-1.19484	-1.20412	RSP_0266	YP_353341.1 Methoxyneurosporene dehydrogenase [Rhodobacter sphaeroides 2.4.1]	YP_353341.1	1.10759	1.11201	0.593213	1.34244	1.16908	0.52586	0.42752
RSP_0267			Hydroxyneurosporene dehydrogenase	ctrC	-0.315257	-0.0648115	-0.530213	-0.641387	-0.048222	-0.438342	-0.471355	RSP_0267	YP_353342.2 Hydroxyneurosporene dehydrogenase [Rhodobacter sphaeroides 2.4.1]	YP_353342.2	1.35394	0.878509	0.49192	0.273902	0.222272	0.197808	0.534473
RSP_0269	T	T	Tryptophan rich sensory protein	tspO	-0.71544	-0.384362	-1.29942	-1.5919	-0.394141	-1.07433	-1.15744
RSP_0270	I	I	Squalene/phytoene synthase( EC:2.5.1.32 )	crtB	-1.05092	-0.61388	-1.03339	-1.28541	-0.562253	-1.23127	-1.36193	RSP_0270	YP_353344.1 phytoene synthase [Rhodobacter sphaeroides 2.4.1]	YP_353344.1	0.0914065	-0.435734
RSP_0271	Q	Q	Phytoene dehydrogenase( EC:1.3.- )	crtI	-1.31343	-0.349139	-1.19084	-1.89035	-0.460132	-1.3962	-1.5157	RSP_0271	YP_353345.1 Phytoene dehydrogenase [Rhodobacter sphaeroides 2.4.1]	YP_353345.1	0.557189	0.2951	-0.236959	-1.04827	-0.984077	-0.713804	-0.467847
RSP_0272			Spheroidene monooxygenase	crtA	-2.01856	-0.704606	-2.53544	-2.632	-0.671872	-2.87357	-2.98364	RSP_0272	YP_353346.1 Spheroidene monooxygenase [Rhodobacter sphaeroides 2.4.1]	YP_353346.1	1.56803	1.21944	0.895784	1.38657	1.03163	1.37929	1.52763
RSP_0273	H	H	Magnesium-chelatase, ChlI subunit( EC:6.6.1.1 )	bchI	-1.69996	-0.544668	-2.01758	-2.16231	-0.465731	-2.33849	-2.45454	RSP_0273	YP_353347.1 protoporphyrin IX magnesium-chelatase [Rhodobacter sphaeroides 2.4.1]	YP_353347.1	0.796734	0.698528	0.475079	0.563604	0.500478	-0.77069	-0.716238
RSP_0274	H	H	Magnesium-chelatase, subunit D	bchD	-1.18012	-0.385805	-1.24697	-1.32055	-0.447031	-1.49779	-1.55651	RSP_0274	YP_353348.2 Magnesium-chelatase, subunit D [Rhodobacter sphaeroides 2.4.1]	YP_353348.2	0.558861	0.674797	0.0703583	0.361523	0.482784	-0.284293	-0.116404
RSP_0275	R		Magnesium-chelatase, BchO	bchO	-0.444161	0.0982296	-0.457392	-0.423839	-0.0718199	-0.468285	-0.588744	RSP_0275	YP_353349.1 Magnesium-chelatase, BchO [Rhodobacter sphaeroides 2.4.1]	YP_353349.1	1.13738	0.876458	0.699337	0.836596	0.754782	0.964174	0.841269
RSP_0276	I	I	Isopentenyl-diphosphate delta-isomerase( EC:5.3.3.2 )		-1.42184	-0.146927	-1.66323	-1.966	-0.167381	-1.46576	-1.60731	RSP_0276	YP_353350.1 isopentenyl-diphosphate delta-isomerase [Rhodobacter sphaeroides 2.4.1]	YP_353350.1	0.0382067	-0.934581	-2.07892
RSP_0277	C	C	Geranylgeranyl hydrogenase	bchP	-1.52347	-0.0718469	-1.94619	-2.06146	-0.0860338	-2.26047	-2.3636	RSP_0277	YP_353351.1 Geranylgeranyl hydrogenase [Rhodobacter sphaeroides 2.4.1]	YP_353351.1	1.04394	0.836493	-0.0129013	-1.69134	-1.938	-2.50052	-2.12703
RSP_0278			putative light-harvesting 1 (B870) complex assembly protein PucC		-1.57029	-0.804587	-1.97614	-2.02593	-0.936216	-2.12039	-2.02447
RSP_0279	H	H	bacteriochlorophyll a synthase	bchG	-1.52737	0.223218	-1.70467	-1.9299	0.166684	-1.82038	-1.94532	RSP_0279	YP_353353.1 chlorophyll synthase [Rhodobacter sphaeroides 2.4.1]	YP_353353.1	0.345652	0.188448	-1.08365	-2.13037	-2.64017	-1.84432	-2.04366
RSP_0280			Bacteriochlorophyll synthase, 23 kDa subunit (bchJ)	bchJ	-1.49333	-2.56171	-2.22379	-2.60869	-3.15198	-3.58938	-3.60431	RSP_0280	YP_353354.1 Bacteriochlorophyll synthase, 23 kDa subunit (bchJ) [Rhodobacter sphaeroides 2.4.1]	YP_353354.1	-1.95524	-2.05947	-2.32754	-6.51935	-6.40058
RSP_0281	C	R	Magnesium-protoporphyrin IX monomethylester oxidative cyclase, 66 kDa subunit(bchE)( EC:1.97.1.4 )	bchE	-1.8864	-0.365197	-1.82166	-1.82991	-0.315809	-1.72813	-1.81376	RSP_0281	YP_353355.1 anaerobic Mg-protoporphyrin IX monomethyl ester oxidative cyclase [Rhodobacter sphaeroides 2.4.1]	YP_353355.1	0.377808	-0.162629	-0.814828	-2.0946	-2.30479	-3.94231	-3.71619
RSP_0282			Transcriptional regulator, PpsR	ppsR	-0.294926	0.130933	-0.0852616	-0.157889	0.207366	-0.69441	-0.707784	RSP_0282	YP_353356.1 Transcriptional regulator, PpsR [Rhodobacter sphaeroides 2.4.1]	YP_353356.1	0.492074	0.262164	0.144092	0.128277	-0.158964	-0.415892	-0.0243422
RSP_0283			regulatory protein, PpaA	ppaA	0.00931386	-0.0509569	-0.226883	-0.261123	-0.0771445	0.113388	-0.0632817
RSP_0284			2-vinyl bacteriochlorophyllide hydratase	bchF	-1.24183	-0.111716	-1.37061	-1.55264	-0.0560856	-0.90462	-1.08137	RSP_0284	YP_353358.1 2-vinyl bacteriochlorophyllide hydratase [Rhodobacter sphaeroides 2.4.1]	YP_353358.1	0.84354	0.907803	0.679446	0.670022	9.98179e-05	0.83147	0.806803
RSP_0285	C	P	light-independent protochlorophyllide reductase subunit N( EC:1.18.- )	bchN	-1.40396	-1.18863	-1.55128	-1.77791	-1.42053	-1.15745	-1.31408	RSP_0285	YP_353359.1 ferredoxin protochlorophyllide reductase subunit N [Rhodobacter sphaeroides 2.4.1]	YP_353359.1	-0.171982	-0.303301	-1.21484	-0.760083	-0.826829	-2.78515	-2.71839
RSP_0286	C	P	light-independent protochlorophyllide reductase subunit B( EC:1.18.- )	bchB	-0.900052	-0.16847	-1.13417	-1.22079	0.0824506	-1.71324	-1.7808	RSP_0286	YP_353360.1 ferredoxin protochlorophyllide reductase subunit B [Rhodobacter sphaeroides 2.4.1]	YP_353360.1	-0.814969	-0.595479	-1.02016	-0.773327	-0.680361	-2.7962	-2.38711
RSP_0287	H	H	Magnesium-chelatase subunit H	bchH	-1.62025	-0.591092	-1.81432	-1.99896	-0.598333	-2.03452	-2.12555	RSP_0287	YP_353361.1 cobaltochelatase CobN subunit [Rhodobacter sphaeroides 2.4.1]	YP_353361.1	-0.300535	-0.851465	-1.72623	-3.44984	-3.48249	-3.46735	-3.12729
RSP_0288	P	P	Light-independent protochlorophyllide reductase iron protein( EC:1.18.- )	bchL	-1.15413	-0.60985	-1.40643	-1.69171	-0.549491	-2.4829	-2.49634	RSP_0288	YP_353362.1 ferredoxin protochlorophyllide reductase subunit L [Rhodobacter sphaeroides 2.4.1]	YP_353362.1	0.22076	-0.472593	-1.25004	-2.21651	-2.19256	-3.48434	-3.39741
RSP_0289	H	H	Mg-protoporphyrin IX methyl transferase( EC:2.1.1.11 )	bchM	-1.86277	-0.826844	-1.84876	-2.3102	-0.906616	-2.75911	-2.87733	RSP_0289	YP_353363.1 Mg-protoporphyrin IX methyltransferase [Rhodobacter sphaeroides 2.4.1]	YP_353363.1	-0.0857162	-0.553953	-0.663032	-2.41248	-2.74548	-3.49454	-3.41276
RSP_0290			Light-harvesting 1 (B870) complex assembly		-1.57943	-0.701852	-1.87504	-2.38915	-0.70112	-2.91394	-3.10054
RSP_0291			Reaction centre H protein	puhA	-1.50149	-1.98613	-2.21251	-2.83893	-2.39546	-3.06535	-3.47682	RSP_0291	YP_353365.1 Reaction centre H protein [Rhodobacter sphaeroides 2.4.1]	YP_353365.1	0.459387	0.476744	0.322002	0.7035	0.773596	0.956516	0.74493
RSP_0292			hypothetical protein		-1.23381	-0.435209	-1.67725	-2.03067	-0.477804	-1.83257	-1.92423	RSP_0292	YP_353366.1 hypothetical protein RSP_0292 [Rhodobacter sphaeroides 2.4.1]	YP_353366.1	1.41267	-2.30066	-3.34601			-5.76349
RSP_0293			hypothetical protein		-1.0022	-0.756034	-1.43512	-1.64135	-0.896583	-2.41577	-2.63764	RSP_0293	YP_353367.1 putative photosynthetic complex assembly protein [Rhodobacter sphaeroides 2.4.1]	YP_353367.1	-0.110298	0.418131	-0.197046	-2.62143	-2.8736	-3.556
RSP_0294			hypothetical protein		-1.17718	-0.5941	-1.35222	-1.64622	-0.542358	-2.06964	-2.29319	RSP_0294	YP_353369.1 Mg-protoporphyrin IX monomethyl ester (oxidative) cyclase [Rhodobacter sphaeroides 2.4.1]	YP_353369.1	-3.06303	-3.34218	-4.29439
RSP_0295			hypothetical protein		-1.16516	-0.164735	-1.13239	-1.53419	-0.161119	-1.8042	-1.79701
RSP_0296	C	C	Cytochrome c2	cycA	-2.49009	-1.12478	-2.14535	-1.8324	-1.00128	-1.08198	-1.44134	RSP_0296	YP_353371.1 Cytochrome c2 [Rhodobacter sphaeroides 2.4.1]	YP_353371.1	1.43356	0.720376	0.227852	0.700563	1.39316	-0.266312	0.0408141
RSP_0297	E	E	ABC branched chain amino acid transporter, ATPase subunit		0.158985	-0.141178	-0.076815	-0.134594	-0.102229	0.320698	0.400262
RSP_0298	R	R	ABC branched chain amino acid transporter, ATPase subunit		0.292543	-0.0765388	0.233994	0.111135	-0.0840724	0.186834	0.219195
RSP_0299	E	E	ABC branched chain amino acid transporter, inner membrane subunit		0.231242	0.276718	0.164688	0.0444652	0.468574	0.28019	0.170784
RSP_0300	E	E	ABC branched chain amino acid transporter, inner membrane subunit		0.0399192	-0.00514926	0.0738344	0.0488418	-0.0236438	--	--
RSP_0301	E	E	ABC branched chain amino acid transporter, substrate binding protein		0.226552	-0.130586	0.198721	0.113217	0.017221	0.157652	-0.0224097
RSP_0302	OK	O	Urease accessory protein G	ureG	-0.1049	0.293483	-0.0543477	-0.0890444	0.432738	-0.041232	-0.0631566	RSP_0302	YP_353377.1 Urease accessory protein G [Rhodobacter sphaeroides 2.4.1]	YP_353377.1	-0.0937653	-0.119094	-0.590989	-0.385108	-0.807348	-1.46051	-0.879382
RSP_0303	O	O	Urease accessory protein UreF	ureF	-0.0656669	0.0925934	-0.115395	-0.149168	0.0846657	0.196579	0.171181
RSP_0304	O	O	urease accessory protein UreE	ureE	-0.0809508	-0.027786	-0.168968	-0.122435	-0.0796782	0.228061	0.265294	RSP_0304	YP_353379.1 urease accessory protein UreE [Rhodobacter sphaeroides 2.4.1]	YP_353379.1	0.23222	0.185432	-0.08096	0.240047	0.18229	-0.105925	0.0205199
RSP_0305			hypothetical protein		0.186406	0.527465	0.0683329	0.0552712	0.766022	0.12814	0.108994
RSP_0306		C	Class I diheme cytochrome c		0.275459	0.087299	0.199429	0.185512	0.305885	--	--
RSP_0307			Antifreeze protein, type I		-0.094465	-0.155424	-0.404105	-0.386751	-0.196415	-0.0709335	-0.258546	RSP_0307	YP_353383.1 Antifreeze protein, type I [Rhodobacter sphaeroides 2.4.1]	YP_353383.1	0.966186	0.692582	1.21766		-2.52119
RSP_0308	E	E	Urease, beta subunit( EC:3.5.1.5 )	ureB	-0.0299147	0.102619	-0.189423	-0.231768	0.102407	-0.18941	-0.431642
RSP_0309	E	E	Urease, gamma subunit( EC:3.5.1.5 )	ureA	-0.320387	-0.275221	-0.332358	-0.226801	-0.140505	-0.0100407	-0.140289
RSP_0310	O	O	Urease accessory protein UreD	ureD	0.000136681	-0.134901	-0.145243	-0.179588	-0.03474	0.725232	0.528973
RSP_0311	R	T	Putative aminotransferase protein( EC:2.6.1.- )		0.0393163	0.119317	-0.0952103	-0.103986	0.218317	-0.135286	-0.0860762	RSP_0311	YP_353387.2 Putative aminotransferase protein [Rhodobacter sphaeroides 2.4.1]	YP_353387.2	-0.202028	0.000869751	-0.337369	-0.547185	-0.218762	-1.31363	-0.806246
RSP_0312	E	E	Aminotransferase class-III		-0.196418	-0.0800776	-0.123119	-0.0651259	-0.120767	-0.185766	-0.137359	RSP_0312	YP_353388.1 Aminotransferase class-III [Rhodobacter sphaeroides 2.4.1]	YP_353388.1	0.100947	-0.0465628	-0.41232	-0.814572	-0.179536	-0.0985597	-0.225815
RSP_0313			hypothetical protein		-2.53177	-0.927743	-5.00895	-5.47827	-0.935095	-6.25235	-6.31323
RSP_0314			LHII beta, light-harvesting B800/850 protein	pucB	-1.96385	-2.84218	-4.34148	-4.90373	-3.1836	-4.88032	-5.06734	RSP_0314	YP_353390.1 LHII beta, light-harvesting B800/850 protein [Rhodobacter sphaeroides 2.4.1]	YP_353390.1	1.278	0.799498	0.320868	0.900752	0.522254	1.44543	0.852311
RSP_0315			Light-harvesting 1 (B870) complex assembly	pucC	-2.05095	0.203643	-2.49267	-2.63799	0.440389	-2.43412	-2.48995	RSP_0315	YP_353392.1 Light-harvesting 1 (B870) complex assembly [Rhodobacter sphaeroides 2.4.1]	YP_353392.1		0.554187	-0.029314
RSP_0316	TK	TK	Transcriptional regulator, LuxR family		0.314259	0.173216	0.33048	0.0954892	0.129968	0.203019	0.193215	RSP_0316	YP_353393.2 Transcriptional regulator, LuxR family [Rhodobacter sphaeroides 2.4.1]	YP_353393.2	0.526281	0.166312	0.254915	0.442631	0.50305	-0.342934	0.189184
RSP_0317	H	H	coproporphyrinogen III oxidase	hemN	-2.2989	-0.645466	-2.5375	-2.20571	-0.605481	-1.63671	-1.75636	RSP_0317	YP_353394.1 coproporphyrinogen III oxidase [Rhodobacter sphaeroides 2.4.1]	YP_353394.1	-0.00791804	-0.776395	-1.81177	-3.61441	-3.58461	-4.72073	-4.85779
RSP_0318	S	S	hypothetical protein		0.39129	-0.27054	0.216772	0.149528	-0.224041	0.331819	0.283235
RSP_0319			NnrU		0.127023	-0.0164724	-0.0431993	-0.0466941	0.0110393	0.0815355	0.0835613
RSP_0320			NnrT	NnrT	0.185351	0.154752	-0.0861199	-0.0786092	0.0653362	0.0131655	-0.00145651
RSP_0321	P	P	NorD Nitric oxide reductase activation protein	norD	0.20038	-0.0262196	0.0330169	0.0341842	-0.110812	0.490074	0.42261
RSP_0322	R	R	NorQ protein required for nitric oxide reductase activity	norQ	0.316874	-0.122462	0.108368	0.0782723	-0.0400945	0.366771	0.312052
RSP_0323	P	P	Nitric oxide reductase large subunit, cytochrome b	norB	0.607398	-0.185715	0.402308	0.282495	-0.138229	--	0.0246313
RSP_0324		C	nitric oxide reductase subunit C, cytochrome c( EC:1.7.99.7 )	norC	-0.138129	0.298969	-0.201074	-0.465165	0.704768	0.909493	0.798803
RSP_0325			hypothetical protein		0.370508	0.0434484	0.159654	0.117122	-0.148438	0.354857	0.333932
RSP_0326			hypothetical protein		-0.0936324	0.0780348	0.0461529	0.00389421	-0.406779	0.0496567	0.0138803
RSP_0327	T	T	Crp-Fnr regulatory protein (NnrR)	nnrR	0.0126129	-0.25065	-0.0016657	0.0384747	-0.201976	-0.0288964	0.0310154	RSP_0327	YP_353404.1 Crp-Fnr regulatory protein (NnrR) [Rhodobacter sphaeroides 2.4.1]	YP_353404.1	0.703509	0.572122	0.521284	0.679297	0.786798	0.539071	0.522938
RSP_0328	P	V	hypothetical protein	nnrS	--	0.15877	--	--	0.19667	--	--
RSP_0329	T		GAF sensor diguanylate cyclase (GGDEF)		-0.75953	-0.352242	-0.573006	-0.377518	-0.404997	-0.819898	-0.748142	RSP_0329	YP_353406.1 diguanylate cyclase with GAF sensor [Rhodobacter sphaeroides 2.4.1]	YP_353406.1	0.166199	0.0549399	0.139882	-1.59519	-1.35417	-2.7784
RSP_0330			hypothetical protein		0.235222	0.484802	0.110593	0.0440482	0.217539	0.367948	0.261572
RSP_0331	G		hypothetical protein		0.0327892	-0.0850027	0.0498352	0.106346	0.091949	-0.34413	-0.317668
RSP_0332			possible cellulose synthase		-0.0644522	0.224768	0.00241076	0.0116376	0.214491	-0.205746	-0.1659	RSP_0332	YP_353409.1 putative cellulose synthase [Rhodobacter sphaeroides 2.4.1]	YP_353409.1	-0.0250549	-0.396716	-0.555201	-2.14763	-2.54938	-2.86032	-2.62554
RSP_0333	M	N	possible cellulose synthase		-0.0102164	0.0152859	-0.000273366	0.0880745	-0.125936	-0.162358	-0.266848	RSP_0333	YP_353410.1 putative cellulose synthase [Rhodobacter sphaeroides 2.4.1]	YP_353410.1	-0.491994	-1.58972	-0.255522
RSP_0334			hypothetical protein		-0.219139	-0.361341	-0.374164	-0.149144	-0.481519	-0.768415	-0.961434	RSP_0334	YP_353411.1 hypothetical protein RSP_0334 [Rhodobacter sphaeroides 2.4.1]	YP_353411.1	0.243678	-0.00821559	-0.386103	0.897515	-0.0130399	1.3995	1.03416
RSP_0335	T		Probable dicyclicGMP cyclasephosphodiesterase		-0.23098	0.0291402	-0.511858	-0.359481	-0.0955045	-0.587776	-0.619497	RSP_0335	YP_353412.1 diguanylate cyclase/phosphodiesterase [Rhodobacter sphaeroides 2.4.1]	YP_353412.1	0.46651	0.198497	0.0965468	-0.676001	-0.723604	-2.34534	-2.05436
RSP_0337	R	T	possible phospodiesterase		0.168471	0.275435	0.0196583	-0.0533848	0.483337	0.254239	0.192407
RSP_0338	IR	IR	hypothetical protein		0.345063	0.00132122	0.258133	0.276209	-0.1315	--	-0.0153025
RSP_0339			hypothetical protein		0.486517	0.0969359	0.56501	0.432315	0.148644	0.0139311	0.0789512
RSP_0340	R		hypothetical protein		0.0834159	-0.0124251	-0.0197309	-0.0507509	-0.110166	--	--
RSP_0341	FR	FR	cytosine deaminase		-0.082269	0.0476653	-0.0399362	-0.0301578	-0.0451828	-0.325034	-0.292392	RSP_0341	YP_353417.1 cytosine deaminase [Rhodobacter sphaeroides 2.4.1]	YP_353417.1	0.145931	0.199138	-0.160547	-0.239795	-0.00534121	0.48194	0.301135
RSP_0342	R	R	putative ABC sugar transporter, inner membrane subunit		-0.431722	0.23149	-0.104551	-0.105459	0.28154	-0.342615	-0.299851
RSP_0343	R	R	putative ABC sugar transporter, inner membrane subunit		-0.117451	-0.0652931	-0.172777	-0.171667	-0.0584139	0.27928	0.161054
RSP_0344	R	R	putative ABC sugar transporter, fused ATPase subunits		-0.164068	0.0767262	-0.270765	-0.158918	0.19699	-0.475241	-0.432486
RSP_0345	R	M	Possible ABC transporter, periplasmic binding protein		0.0193436	-0.0582237	-0.290776	-0.0964787	-0.00875196	-0.218936	-0.165862	RSP_0345	YP_353421.1 nucleoside-binding protein [Rhodobacter sphaeroides 2.4.1]	YP_353421.1	0.667877	0.224659	-0.518255	0.807608	0.58079	1.58744	1.102
RSP_0346	P	P	ABC transporter, substrate binding protein		-0.042693	-0.0341048	-1.3885	-0.919237	-0.153596	-0.839645	-1.10557	RSP_0346	YP_353422.1 ABC transporter, substrate binding protein [Rhodobacter sphaeroides 2.4.1]	YP_353422.1	0.847544	0.676264	0.0339203	1.65007	1.08378	1.97171	1.59398
RSP_0347	R	R	ABC transporter, inner membrane subunit		-0.147995	-0.127448	-0.352894	-0.324511	-0.617046	-0.433016	-0.502153
RSP_0348	E	E	ABC transporter, inner membrane subunit		-0.342466	-0.242579	-0.327574	-0.322654	-0.344181	-0.36718	-0.419533
RSP_0349	E	E	ABC transporter, ATPase subunit		-0.444098	-0.0743284	-0.437899	-0.198371	-0.100967	-0.515422	-0.856689	RSP_0349	YP_353425.1 ABC transporter, ATPase subunit [Rhodobacter sphaeroides 2.4.1]	YP_353425.1	0.807861	0.0969524	-0.131482	0.0599365	-0.0820325	0.453498	0.0174815
RSP_0350			hypothetical protein		-0.0366806	-0.209018	-0.107998	-0.135693	-0.314084	-0.0581225	-0.11624
RSP_0351	C	R	D-threo-aldose 1-dehydrogenase		0.0607492	0.175142	0.0228706	-0.101368	0.280125	0.621166	0.518051	RSP_0351	YP_353427.2 D-threo-aldose 1-dehydrogenase [Rhodobacter sphaeroides 2.4.1]	YP_353427.2	1.27234	1.24595	0.994782	1.81563	1.67176	1.25961	1.34877
RSP_0352	C	C	probable ferredoxin		-0.264875	-0.275619	-0.0748971	0.0387153	-0.335436	-0.284901	-0.148765	RSP_0352	YP_353428.1 putative ferredoxin [Rhodobacter sphaeroides 2.4.1]	YP_353428.1	0.589013	0.222266	0.0977128	0.952649	0.229333	0.605365	0.387357
RSP_0353			0		-0.0713881	-0.219768	-0.0642272	-0.0631119	-0.215071	0.900705	0.662948
RSP_0354			hypothetical protein		-0.0678847	-0.50314	-0.188565	-0.164596	-0.641433	-0.106177	-0.0893894
RSP_0355	O	O	possible serine protease		0.164045	-0.295027	-0.463013	-0.429597	-0.660914	-0.444102	-0.539936	RSP_0355	YP_353430.2 putative serine protease [Rhodobacter sphaeroides 2.4.1]	YP_353430.2	0.50614	0.279495	0.134069	0.384132	0.204061	0.475742	0.422389
RSP_0356	O	O	Probable HflC protein		-0.277734	-0.0187691	-0.0774586	-0.16066	-0.221835	0.377671	-0.00279679	RSP_0356	YP_353431.1 protease FtsH subunit HflC [Rhodobacter sphaeroides 2.4.1]	YP_353431.1	0.3103	0.157519	0.101802	0.0562503	0.0242984	0.745299	0.55881
RSP_0357	O	O	Probable HflK protein		-0.521584	-0.239378	-0.185584	-0.261516	-0.238172	1.16212	0.757559	RSP_0357	YP_353432.1 protease FtsH subunit HflK [Rhodobacter sphaeroides 2.4.1]	YP_353432.1	0.209234	0.00881068	0.232145	0.324441	0.120366	0.755894	0.71242
RSP_0358	C	C	probable glutathione reductase( EC:1.8.1.7 )	gor	-0.437052	0.0788318	0.00692564	-0.106186	0.165249	-0.561027	-0.465582	RSP_0358	YP_353433.1 NADPH-glutathione reductase [Rhodobacter sphaeroides 2.4.1]	YP_353433.1	0.144728	-0.156766	-0.164489	-0.0245221	0.0470034	0.540168	0.795066
RSP_0359	G	G	Ribose-5-phosphate isomerase( EC:5.3.1.6 )	cbbI	-0.274362	-0.0577279	-0.0412704	-0.0604413	0.0279065	-0.491024	-0.458873	RSP_0359	YP_353434.1 ribose-5-phosphate isomerase [Rhodobacter sphaeroides 2.4.1]	YP_353434.1	-0.437354	-0.550214	-0.511939	-0.703508	-0.773567	-0.384913	-0.556366
RSP_0360			hypothetical protein		0.28266	0.0441203	0.123486	-0.00140319	0.114278	-0.122382	-0.0218767
RSP_0361	E	E	probable L-serine dehydratase protein	sda	0.411654	0.253948	0.0858379	0.0435943	0.201036	1.6239	1.21594
RSP_0362			hypothetical protein		0.345054	0.734576	0.199938	0.171423	0.460536	0.694724	0.461626
RSP_0363	H		hypothetical protein		0.0112227	-0.210015	0.115249	0.077515	-0.229538	1.3739	1.44751	RSP_0363	YP_353439.1 thiamine diphosphokinase [Rhodobacter sphaeroides 2.4.1]	YP_353439.1	0.456769	-0.167835	-0.0663897	-0.652145	-0.412256
RSP_0364			possible transporter, RarD family, DMT superfamily		0.0722435	0.17051	-0.0505064	0.0142121	0.325776	0.0611276	0.140477
RSP_0365			hypothetical protein		0.256201	0.256889	-0.116195	0.0536463	0.256639	0.158303	0.104931
RSP_0366	F	F	adenylosuccinate synthetase( EC:6.3.4.4 )		-0.273128	0.15167	0.15945	0.336294	0.245059	-0.110297	-0.0172545	RSP_0366	YP_353442.1 Adenylosuccinate synthetase [Rhodobacter sphaeroides 2.4.1]	YP_353442.1	-0.504037	-0.313918	-0.231361	-0.366969	-0.203672	-0.0284081	0.0495949
RSP_0367	U		Preprotein translocase SecG subunit		-0.307811	-0.54402	0.0940738	0.235751	-0.658681	-0.0427805	0.404123	RSP_0367	YP_353443.1 protein translocase subunit secG [Rhodobacter sphaeroides 2.4.1]	YP_353443.1	1.19456	0.77386	0.100707	1.41171	-0.235941	1.08662	1.213
RSP_0368	F	F	CTP synthetase( EC:6.3.4.2 )		-0.135915	-0.222003	0.457079	0.379772	-0.321866	-0.790928	-0.694914	RSP_0368	YP_353444.1 CTP synthase [Rhodobacter sphaeroides 2.4.1]	YP_353444.1	-0.0658582	-0.222008	-0.134445	-0.262324	-0.129349	-0.933985	-0.61338
RSP_0369	R	J	hypothetical protein		0.0688287	-0.0618978	0.344653	0.27226	-0.0394322	-0.3793	-0.372014	RSP_0369	YP_353445.1 protein involved in catabolism of external DNA [Rhodobacter sphaeroides 2.4.1]	YP_353445.1	0.316036	0.275031	0.0301704	0.694361	0.68222	-0.0828934	0.231009
RSP_0370	S		hypothetical protein		-0.0431599	-0.196779	0.170741	0.0365558	-0.296163	0.994759	0.702403	RSP_0370	YP_353446.1 hypothetical protein RSP_0370 [Rhodobacter sphaeroides 2.4.1]	YP_353446.1	0.931878	0.70086	0.72886	0.608667	0.812528	1.42854	1.33343
RSP_0371	E	E	ABC basic amino acid transporter, ATPase subunit		-0.835059	-0.12246	-0.445355	-0.436529	-0.398808	-0.928513	-0.915313	RSP_0371	YP_353447.1 amino acid ABC transporter ATP-binding protein, PAAT family [Rhodobacter sphaeroides 2.4.1]	YP_353447.1	0.246665	0.235132	-0.142398	0.169305	-0.18531	-0.609712	-0.18903
RSP_0372	ET		ABC basic amino acid transporter, solute-binding protein		-0.965964	-0.243673	-0.656665	-0.434106	-0.232445	-1.53243	-1.53582	RSP_0372	YP_353448.1 amino acid ABC transporter substrate-binding protein, PAAT family [Rhodobacter sphaeroides 2.4.1]	YP_353448.1	0.812585	0.502473	0.0868505	0.747757	0.497934	1.05028	0.486115
RSP_0373	E	E	ABC basic amino acid transporter, inner membrane subunit		-0.818384	-0.151212	-0.448198	-0.411913	-0.370585	-0.685607	-0.643547
RSP_0374	E	E	ABC basic amino acid transporter, inner membrane subunit		-0.369212	-0.207491	-0.222265	-0.202238	-0.317557	-0.495397	-0.468645	RSP_0374	YP_353450.1 amino acid ABC transporter membrane protein 2, PAAT family [Rhodobacter sphaeroides 2.4.1]	YP_353450.1				0.347719	0.345405
RSP_0375	E	E	probable glutamine synthetase		-0.434147	-0.18655	-0.10005	-0.122106	-0.141793	-0.658036	-0.611142	RSP_0375	YP_353451.1 glutamate--putrescine ligase [Rhodobacter sphaeroides 2.4.1]	YP_353451.1		-0.716406	-0.565135
RSP_0376	F	F	Glutamine amidotransferase class-I		-0.111396	0.0153996	-0.141608	0.0691704	-0.0768298	1.02139	0.618053	RSP_0376	YP_353452.1 Glutamine amidotransferase class-I [Rhodobacter sphaeroides 2.4.1]	YP_353452.1	-0.228257	-0.23679	-0.035621	-1.28041	-0.590675	-1.68299	-1.81558
RSP_0377	E	E	probable glutamine synthetase		0.103246	0.0974778	0.186988	0.228908	0.146078	0.287616	-0.0580798	RSP_0377	YP_353453.1 L-glutamine synthetase [Rhodobacter sphaeroides 2.4.1]	YP_353453.1	0.0123838	-0.328229	-0.418389	-0.874183	-0.704043	-2.25148	-1.83465
RSP_0378	E		hypothetical protein		-0.373895	0.00134474	0.0548314	0.188659	-0.0207904	-0.146527	-0.261175	RSP_0378	YP_353454.1 gamma-glutamylputrescine oxidase [Rhodobacter sphaeroides 2.4.1]	YP_353454.1	-0.099521	-0.793944	-0.55703		-1.1026		-1.9079
RSP_0379	H	H	putative aminotransferase protein		0.8182	0.0705497	-0.289137	-0.17648	-0.00627571	0.193725	0.399272	RSP_0379	YP_353455.1 putative aminotransferase protein [Rhodobacter sphaeroides 2.4.1]	YP_353455.1	-0.0180588	0.363599	0.17931	0.566102	0.627613	0.69892	0.791424
RSP_0380	S	QT	hypothetical protein		-0.108974	-0.115975	-0.683504	-0.310294	-0.118545	-0.393451	-0.430498	RSP_0380	YP_353456.1 polyhydroxyalkanoate synthesis repressor PhaR [Rhodobacter sphaeroides 2.4.1]	YP_353456.1	0.436436	0.394686	0.0453033	0.414551	0.226095	1.16348	1.08792
RSP_0381			hypothetical protein		1.27049	-1.30426	-0.227921	-0.433425	-1.64469	-0.0769062	0.0403046	RSP_0381	YP_353457.1 hypothetical protein RSP_0381 [Rhodobacter sphaeroides 2.4.1]	YP_353457.1	0.769606	0.999536	0.658647	0.534214	-0.000843048	0.556531	0.28627
RSP_0382	I	I	poly-beta-hydroxybutyrate polymerase		-0.255247	-0.469176	-0.475845	-0.243421	-0.44095	-0.120764	-0.302567	RSP_0382	YP_353458.1 poly-beta-hydroxybutyrate polymerase [Rhodobacter sphaeroides 2.4.1]	YP_353458.1	0.346502	0.0593923	-0.0904783	-0.65512	-0.932297	-1.7713	-1.45411
RSP_0383	I	I	hypothetical protein		0.0565009	0.0702657	-0.798751	-0.201499	-0.0149086	-1.16909	-1.04018	RSP_0383	YP_353459.1 polyhydroxyalkanoate depolymerase, intracellular [Rhodobacter sphaeroides 2.4.1]	YP_353459.1	-0.346256	-0.520771	-0.333893	-1.3305	-1.03452	-2.10099	-1.78788
RSP_0384	I	HR	hypothetical protein		0.0425406	-0.323626	-0.357994	-0.211541	-0.340882	0.216312	0.203722	RSP_0384	YP_353460.2 putative hydrolase or acyltransferase of alpha/beta superfamily [Rhodobacter sphaeroides 2.4.1]	YP_353460.2	0.31147	0.281828	0.0633119	0.513469	0.290217	0.816259	0.890599
RSP_0385	J	J	Threonyl-tRNA synthetase, class IIa		0.088133	-0.348983	0.527534	0.487031	-0.320049	0.14276	0.372625	RSP_0385	YP_353461.1 threonyl-tRNA synthetase [Rhodobacter sphaeroides 2.4.1]	YP_353461.1	0.0856133	-0.0724004	-0.0673459	-0.524347	-0.472439	-1.45585	-1.20308
RSP_0386	K	K	Cold-shock DNA-binding domain protein		-0.267315	-0.130782	-1.10751	-1.11089	-0.439237	-2.36351	-1.80824	RSP_0386	YP_353462.1 cold-shock DNA-binding protein family [Rhodobacter sphaeroides 2.4.1]	YP_353462.1	0.243	0.552537	0.265124	0.56317	0.19706	0.721602	0.11909
RSP_0387	P		hypothetical protein		-0.25229	0.268303	-0.219533	0.0377069	0.294424	-0.304661	-0.464207	RSP_0387	YP_353463.1 glutaredoxin family protein, arsenate reductase [Rhodobacter sphaeroides 2.4.1]	YP_353463.1	-0.316136	-0.303874	-0.300247	-0.315341	-0.755504	-0.266277	-0.45993
RSP_0388	S	S	hypothetical protein		0.096053	-0.0979351	-0.308192	-0.193577	-0.292347	-0.0675282	0.0282453
RSP_0389	H	H	Dihydrofolate reductase	folA	0.043505	-0.178684	0.482888	0.347542	-0.0312269	-0.0505567	-0.022594	RSP_0389	YP_353465.1 dihydrofolate reductase [Rhodobacter sphaeroides 2.4.1]	YP_353465.1	0.333286	0.259981	0.490999	0.339289	0.0561956	-0.271351	0.129364
RSP_0390	F	F	Thymidylate synthase		0.312991	-0.193019	0.391778	0.439691	-0.200589	0.131493	0.311684	RSP_0390	YP_353466.1 thymidylate synthase [Rhodobacter sphaeroides 2.4.1]	YP_353466.1	0.301455	-0.188788	0.136607	0.10573	0.0246983	0.458886	0.441693
RSP_0392	E	Q	probable lactoylglutathione lyase		-0.152788	-0.172015	0.200237	-0.107657	-0.184	0.335235	0.0836042	RSP_0392	YP_353467.1 putative lactoylglutathione lyase [Rhodobacter sphaeroides 2.4.1]	YP_353467.1	0.404394	0.640765	0.665084	0.247	0.377598	-0.742767	-0.309087
RSP_0393	H	HH	probable riboflavin biosynthesis protein		-0.729445	0.00439899	-0.625225	0.0516582	-0.00267657	-0.630485	-0.697466	RSP_0393	YP_353468.1 putative riboflavin biosynthesis protein [Rhodobacter sphaeroides 2.4.1]	YP_353468.1	-0.150537	-0.70273	-0.644557	-0.808428	-1.13367	-0.713101	-0.57546
RSP_0394	K	K	hypothetical protein		-0.295527	-0.282548	-0.487088	-0.0747464	-0.497785	-0.83435	-0.888886	RSP_0394	YP_353469.1 transcriptional regulator NrdR [Rhodobacter sphaeroides 2.4.1]	YP_353469.1	-0.26435	-0.436822	-0.435408	-0.0571988	-0.369737	0.30146	0.103068
RSP_0395	K	K	RNA polymerase sigma factor	rpoD	-0.086692	-0.294357	0.636317	0.282529	-0.18851	0.218545	0.168742	RSP_0395	YP_353471.1 RNA polymerase, sigma 70 subunit, RpoD [Rhodobacter sphaeroides 2.4.1]	YP_353471.1	0.143566	-0.589376	-0.0712051	-0.877082	-0.662173	-0.711049	-0.714176
RSP_0396			hypothetical protein		0.0148615	-0.103266	0.605	0.291739	-0.0401005	-0.0729561	0.0367837	RSP_0396	YP_353470.1 hypothetical protein RSP_0396 [Rhodobacter sphaeroides 2.4.1]	YP_353470.1	-0.00520452	-0.0880419	-0.143092	-0.512158	-0.811185	-0.0488211	-0.217486
RSP_0397	L	L	DNA primase	dnaG	-0.200324	-0.0444576	0.0364309	-0.065873	-0.106514	-0.165612	-0.153277	RSP_0397	YP_353472.1 DNA primase [Rhodobacter sphaeroides 2.4.1]	YP_353472.1	0.402312	-0.406956	-0.367687	-1.30401	-1.15576
RSP_0398	E	E	dehydrogenase( EC:1.4.1.3 )		-0.331428	-0.0439392	-0.0593901	-0.0678446	-0.0962717	0.0571121	-0.000837777	RSP_0398	YP_353473.1 dehydrogenase [Rhodobacter sphaeroides 2.4.1]	YP_353473.1	0.324507	0.258727	0.293556	0.377148	0.483309	0.58895	0.500655
RSP_0399			hypothetical protein		-0.25888	0.0807941	0.0263776	0.219635	0.0337866	0.294954	0.0903656	RSP_0399	YP_353474.1 hypothetical protein RSP_0399 [Rhodobacter sphaeroides 2.4.1]	YP_353474.1	-1.29501	-1.90167	-0.764432		-2.23955
RSP_0400			hypothetical protein		-0.0274797	0.271921	0.193964	0.28528	0.189997	0.265302	0.11782
RSP_0401	U		hypothetical protein		-0.0811007	-0.128089	0.139486	0.259981	-0.303091	0.151196	0.00936007
RSP_0402	K		transcriptional regulator, TetR family		-0.139294	-0.149922	-0.18292	-0.0706422	-0.0685125	-0.331607	-0.320195
RSP_0403	E	E	homoserine dehydrogenase( EC:1.1.1.3 )		-0.104739	0.164807	0.198363	0.223258	0.358129	0.00593116	0.0271329	RSP_0403	YP_353478.1 homoserine dehydrogenase [Rhodobacter sphaeroides 2.4.1]	YP_353478.1	-0.388666	-0.366727	-0.195552	-0.147357	-0.146339	-0.925271	-0.729366
RSP_0404	G	G	fructose - 1,6 - bisphosphatase, GlpX-like		-0.595225	-0.0322418	0.0983353	0.219268	-0.0531801	-0.563109	-0.4257	RSP_0404	YP_353479.1 fructose - 1,6 - bisphosphatase, GlpX [Rhodobacter sphaeroides 2.4.1]	YP_353479.1	0.0771802	-0.138391	-0.196508	0.0787735	-0.169923	0.403094	0.309798
RSP_0405	L	L	probable single-stranded DNA-specific exonuclease		-0.137021	-0.033466	0.303308	0.261544	-0.0646867	-0.17772	-0.111274	RSP_0405	YP_353480.1 putative single-stranded DNA-specific exonuclease [Rhodobacter sphaeroides 2.4.1]	YP_353480.1	-0.00136757	-0.335771	-0.474903		-2.22636
RSP_0406	T		periplasmic sensor diguanylate cyclase (GGDEF)		-0.0542488	-0.241949	-0.102684	0.0267053	-0.252808	-0.164201	-0.159277
RSP_0407	CHR	CHR	D-lactate dehydrogenase		-0.0531316	-0.0680153	-0.432901	-0.2276	-0.109054	-0.246392	-0.181251	RSP_0407	YP_353482.1 D-lactate dehydrogenase [Rhodobacter sphaeroides 2.4.1]	YP_353482.1	0.3573	0.0871563	0.0811647	0.78241	0.170591	0.000708262	-0.190689
RSP_0408			hypothetical protein		0.416088	0.27108	0.249048	0.24021	0.467446	1.81037	1.67828
RSP_0409	S	P	hypothetical protein		0.236704	-0.0189889	0.183727	0.0834055	-0.0819538	1.12097	1.01735
RSP_0410	T		sensor diguanylate cyclase (GGDEF)		0.135294	-0.351593	-0.0595352	-0.112877	-0.29505	0.221385	0.160313
RSP_0411			hypothetical protein		0.0622736	-0.220627	-0.0938449	-0.168721	-0.258862	-0.210519	0.0363961	RSP_0411	YP_353487.1 hypothetical protein RSP_0411 [Rhodobacter sphaeroides 2.4.1]	YP_353487.1	0.914397	0.758069	0.424369	1.17685	0.747048	0.436291	1.00082
RSP_0412	R	C	putative phosphatase		0.0143606	0.308376	-0.00930623	0.0963814	0.273751	0.0193149	0.0704998	RSP_0412	YP_353488.1 putative phosphatase [Rhodobacter sphaeroides 2.4.1]	YP_353488.1		-0.241629	-0.568572	-0.546871	-0.0370935	-0.544156	-0.486366
RSP_0413	T		two component diguanylate cyclase		0.217484	-0.165977	0.0593388	0.0412524	-0.0267717	0.203106	0.246647
RSP_0414			hypothetical protein		0.250924	0.201815	-0.191455	-0.327597	0.254514	0.893241	0.112275	RSP_0414	YP_353491.1 putative integral membrane protein [Rhodobacter sphaeroides 2.4.1]	YP_353491.1	0.342902	0.573852	0.64897	1.0915	1.01782	1.58341	1.65936
RSP_0415	K		RNA polymerase sigma-70 factor		0.366781	0.21294	-0.25219	-0.378916	0.468073	1.43193	0.575893	RSP_0415	YP_353493.2 RNA polymerase, sigma subunit, ECF family [Rhodobacter sphaeroides 2.4.1]	YP_353493.2	0.131725	0.31177	0.863111		0.495864	1.26443	0.200471
RSP_0416	TZDR		putative calcium-binding EF-hand domain protein		0.513713	0.451424	-0.166356	-0.38017	0.509077	1.92801	1.20573	RSP_0416	YP_353494.1 putative calcium-binding EF-hand domain protein [Rhodobacter sphaeroides 2.4.1]	YP_353494.1	0.0869389	0.421768	0.0892067	1.57656	1.32211	1.2772	1.11045
RSP_0418	S	S	hypothetical protein		0.0897662	0.0791239	-0.0126405	0.146991	0.0888614	0.215083	0.0395277
RSP_0419		V	hypothetical protein		-0.20644	0.130032	-0.167748	-0.164855	0.0414682	-0.0765656	-0.0788932	RSP_0419	YP_353496.1 NTP pyrophosphohydrolase [Rhodobacter sphaeroides 2.4.1]	YP_353496.1	0.639443	0.225829	-0.116109	-0.113614	0.210215	-0.981609	-0.681533
RSP_0420			hypothetical protein		0.092031	-0.353859	0.0525718	0.0933162	-0.384804	0.23054	0.205988
RSP_0421			hypothetical protein		0.0570136	0.227312	0.0491123	0.0398556	0.245052	0.281215	0.236055	RSP_0421	YP_353498.1 bacterial lipocalin [Rhodobacter sphaeroides 2.4.1]	YP_353498.1		-0.162747	-0.744569	0.707376	-0.185429	1.64047	1.51663
RSP_0422			hypothetical protein		0.271033	0.243595	0.0157982	-0.0382424	-0.00342439	0.769478	0.60959
RSP_0423	C	R	Aldo/keto reductase		0.0669993	0.0316633	-0.205116	-0.164096	-0.00380598	0.493125	0.452527	RSP_0423	YP_353500.1 Aldo/keto reductase [Rhodobacter sphaeroides 2.4.1]	YP_353500.1	0.607978	0.58847	0.729284	1.27475	0.869919	0.978133	0.749648
RSP_0424	S		hypothetical protein		-0.156167	0.199822	-0.218565	-0.206689	0.233878	--	0.211294
RSP_0425	J	J	methionyl-tRNA synthetase	metG	0.0289619	-0.0535954	0.511976	0.548415	0.154188	-0.0561999	0.1431	RSP_0425	YP_353502.1 methionyl-tRNA synthetase [Rhodobacter sphaeroides 2.4.1]	YP_353502.1	0.0252215	-0.270973	-0.136339	-0.243135	-0.0510241	-0.617172	-0.398477
RSP_0426	P	P	putative Naﱿ antiporter with cyclic nucleotide-binding domain		-0.459398	-0.249242	-0.340772	-0.354867	-0.388097	-0.202439	-0.206498	RSP_0426	YP_353503.1 sodium/proton antiporter, CPA1 family [Rhodobacter sphaeroides 2.4.1]	YP_353503.1	0.153315	0.191455	-0.0429484	0.444246	0.625979	0.744152	0.839528
RSP_0427			hypothetical protein		0.00910086	0.0646141	-0.791353	-0.444211	-0.225339	-0.0717311	-0.328522	RSP_0427	YP_353504.1 hypothetical protein RSP_0427 [Rhodobacter sphaeroides 2.4.1]	YP_353504.1	1.88932	1.98174	0.920572	2.35741	2.39328	1.13824	0.782191
RSP_0428	C	C	hypothetical protein		-0.381191	-0.0473126	-0.333829	-0.326227	-0.0198106	-0.423843	-0.480054
RSP_0429	V		Probable ABC drug/toxin efflux transporter; fused ATPase and inner membrane subunits		-0.0455383	0.0295284	-0.122406	-0.153172	0.0144798	0.383321	0.377694	RSP_0429	YP_353506.1 putative ABC drug/toxin efflux transporter;fused ATPase and inner membrane subunits [Rhodobacter sphaeroides 2.4.1]	YP_353506.1		1.1038	0.59846	1.72356	1.62542	1.47381	1.87063
RSP_0430	H	H	cobalamin biosynthesis protein CobD	cobD	-0.0294048	0.0463132	-0.00744561	0.0864803	0.103542	0.404257	0.538891	RSP_0430	YP_353508.1 adenosylcobinamide-phosphate synthase [Rhodobacter sphaeroides 2.4.1]	YP_353508.1	-0.330241	-0.556996	-0.596483	-0.136333	0.28515	0.34653	0.670829
RSP_0431	E	E	putative selenocysteine lyase( EC:4.4.1.16 )		-0.100537	-0.0499736	0.224892	-0.18742	-0.1061	-0.194851	-0.18835	RSP_0431	YP_353509.1 cysteine desulfurase [Rhodobacter sphaeroides 2.4.1]	YP_353509.1	-0.31858	-0.165117	-0.00435384	-0.322868	-0.203423	0.26413	0.423256
RSP_0432			hypothetical protein		-0.147905	-0.0862028	0.427535	-0.218271	-0.307011	-0.427942	-0.458431
RSP_0433			hypothetical protein		0.263688	0.0369212	0.555371	-0.106459	-0.206745	-0.21009	-0.358229	RSP_0433	YP_353511.1 Yip1 domain-containing protein [Rhodobacter sphaeroides 2.4.1]	YP_353511.1			0.536157		0.0768426	0.309015
RSP_0434			0	SufD	0.911254	-0.0223441	0.612147	0.0283953	-0.66638	0.772446	0.149935	RSP_0434	YP_008686537.1 SufD protein [Rhodobacter sphaeroides 2.4.1]	YP_008686537.1	-0.0288137	-0.297752	0.521337	0.72319	0.644662	1.49113	1.54108
RSP_0437	O	O	Suf C, ATPase	SufC	1.24527	0.016044	0.616943	-0.202765	-0.253553	0.845587	0.128646	RSP_0437	YP_353512.1 Suf C, ATPase [Rhodobacter sphaeroides 2.4.1]	YP_353512.1	0.0176061	-0.131369	0.535056	0.276717	0.139516	0.891563	0.748456
RSP_0439	S	S	hypothetical protein		1.06552	0.249868	0.48334	-0.100485	0.273609	0.86011	0.369128	RSP_0439	YP_353513.1 hypothetical protein RSP_0439 [Rhodobacter sphaeroides 2.4.1]	YP_353513.1	0.466419	1.12018	1.42845	2.05529	2.36979	2.58776	2.92621
RSP_0440	O	O	putative SufB	sufB	1.44358	0.576219	0.461298	-0.290568	0.181086	2.751	1.92408	RSP_0440	YP_353514.2 Iron-regulated ABC transporter membrane component SufB [Rhodobacter sphaeroides 2.4.1]	YP_353514.2	0.246459	0.230002	0.702637	0.776094	0.623545	0.855719	0.800794
RSP_0442	E	E	putative aminotransferase		0.367419	0.246751	-0.0190033	-0.110421	0.177227	-0.206944	-0.305996	RSP_0442	YP_353515.1 putative aminotransferase [Rhodobacter sphaeroides 2.4.1]	YP_353515.1	-0.119321	0.500648	0.34759	0.293649	0.48671	-0.305042	0.16237
RSP_0443	K	K	Rrf2 family transcriptional regulator		0.300067	-0.137887	-0.235266	-0.183005	-0.202144	0.0671667	-0.121305	RSP_0443	YP_353516.1 transcriptional regulator, BadM/Rrf2 family [Rhodobacter sphaeroides 2.4.1]	YP_353516.1	0.671773	1.09298	0.867669	2.1714	1.99436	2.6251	2.51861
RSP_0444	R	R	hypothetical protein		-0.248898	-0.254631	-0.00572661	0.0797623	-0.273558	-0.11562	-0.102737	RSP_0444	YP_353517.1 putative hydrolase of the alpha/beta superfamily [Rhodobacter sphaeroides 2.4.1]	YP_353517.1	0.0784938	-0.110829	-0.192279	0.087073	0.253901	-0.794004	-0.269023
RSP_0445	R	FR	hypothetical protein		-0.351113	0.254458	0.274955	0.172899	0.468478	-0.557925	-0.516378	RSP_0445	YP_353518.1 putative HD superfamily hydrolase [Rhodobacter sphaeroides 2.4.1]	YP_353518.1	0.0813605	-0.812017	-0.447099		-2.26875
RSP_0446	C	C	isocitrate dehydrogenase( EC:1.1.1.42 )		-0.662345	-0.295197	-0.00123512	0.16801	-0.484511	-0.813939	-0.787825	RSP_0446	YP_353519.1 isocitrate dehydrogenase (NADP) [Rhodobacter sphaeroides 2.4.1]	YP_353519.1	-0.518194	-0.738951	-0.465012	-0.7124	-0.436064	-0.955784	-0.685351
RSP_0447	S	S	hypothetical protein		-0.112839	-0.116436	0.187016	0.179304	-0.258539	0.0151001	0.0362463
RSP_0448	T	T	EF-Tu; elongation factor Tu		-0.409528	-0.243523	0.528374	0.386271	-0.267168	-0.0827655	-0.263898	RSP_0448	YP_353521.1 EF-Tu;elongation factor Tu [Rhodobacter sphaeroides 2.4.1]	YP_353521.1	-0.189293	-0.475534	-0.0178045	-0.455555	-0.527233	-0.920971	-1.01436
RSP_0449	R	R	putative glutamine amidotransferase		-0.193999	0.0503511	-0.0519676	0.0100231	0.14932	-0.371342	-0.318894	RSP_0449	YP_353522.1 putative glutamine amidotransferase [Rhodobacter sphaeroides 2.4.1]	YP_353522.1	0.0189133	-0.312205	-0.418213
RSP_0450	S	S	hypothetical protein		-0.309939	-0.0869233	-0.0247884	-0.0372228	0.0161394	-0.921968	-0.80157	RSP_0450	YP_353523.1 hypothetical protein RSP_0450 [Rhodobacter sphaeroides 2.4.1]	YP_353523.1	-0.718369	-0.512898	-0.479235	-0.83456	-0.75261	-0.0165647	0.0204404
RSP_0451	J	J	alanyl-tRNA synthetase	alaS	-0.205644	-0.27619	0.0605841	0.0494371	-0.377341	-0.43835	-0.473765	RSP_0451	YP_353524.1 alanyl-tRNA synthetase [Rhodobacter sphaeroides 2.4.1]	YP_353524.1	0.280215	0.0452003	0.132843	-0.0449651	-0.142315	-0.584577	-0.428448
RSP_0452	L	L	recombinase A	recA	-0.397686	-0.190108	-0.185845	-0.202868	-0.107168	0.17196	0.0336568	RSP_0452	YP_353525.1 recombinase A [Rhodobacter sphaeroides 2.4.1]	YP_353525.1	0.0660782	0.0359955	0.0679194	0.224902	0.11109	-0.0758845	-0.0926526
RSP_0453			hypothetical protein		-0.249953	-0.0192673	-0.154879	-0.100061	0.148216	-0.0511584	-0.0931303	RSP_0453	YP_353526.1 hypothetical protein RSP_0453 [Rhodobacter sphaeroides 2.4.1]	YP_353526.1	0.533546	0.884708	0.713397	1.09475	0.823652	0.481207	0.68759
RSP_0454	T	TT	multisensor hybrid histidine kinase		0.577642	0.190041	0.323726	0.230087	0.25548	0.522069	0.490835
RSP_0455	J	J	possible NOL1/NOP2/sun family protein		0.164738	-0.0166363	0.268555	0.220779	-0.000746668	0.526794	0.471847	RSP_0455	YP_353528.1 putative NOL1/NOP2/sun family protein [Rhodobacter sphaeroides 2.4.1]	YP_353528.1	-0.648686	-0.771803	-0.855328	-0.586037	-0.170837	-1.04806	-0.58471
RSP_0456			hypothetical protein		0.158881	0.120942	-0.117438	-0.0669554	0.0663356	-0.0965328	-0.0938763	RSP_0456	YP_353530.1 RES domain-containing protein [Rhodobacter sphaeroides 2.4.1]	YP_353530.1				0.88057	0.407872	0.915525	0.89393
RSP_0457	KG	KG	probable glycerol-3-phosphate regulon repressor	glpR	-0.00837034	-0.0408102	-0.0171639	0.0643229	0.204542	-0.122849	-0.115759	RSP_0457	YP_353529.1 transcriptional regulator, DeoR family [Rhodobacter sphaeroides 2.4.1]	YP_353529.1	0.232787	0.165168	0.226344	0.50772	0.08962	-0.0935078	0.0815182
RSP_0458			hypothetical protein		0.0924037	0.170633	-0.180985	-0.120887	0.306715	0.0815061	0.0579293	RSP_0458	YP_353531.1 Protein of unknown function (DUF2384) [Rhodobacter sphaeroides 2.4.1]	YP_353531.1	0.898966	0.967167	0.508906	1.56668	1.41242	2.58138	1.80539
RSP_0459	S	S	hypothetical protein		-0.159646	-0.349906	0.151695	0.11014	-0.28752	-0.0695671	-0.0711829
RSP_0460	V	V	AcrB/AcrD/AcrF family cation/multidrug efflux pump		0.604796	0.374565	0.252704	0.185499	0.622349	1.84098	1.22125	RSP_0460	YP_353533.1 AcrB/AcrD/AcrF family cation/multidrug efflux pump [Rhodobacter sphaeroides 2.4.1]	YP_353533.1	1.30854	1.33633	1.12076	2.05916	2.30968	2.67548	2.52372
RSP_0461	M		multidrug/cation efflux pump, membrane fusion protein (MFP) family		0.485214	0.26708	0.226268	0.199902	0.354074	2.14974	1.76117	RSP_0461	YP_353534.1 multidrug/cation efflux pump, membrane fusion protein (MFP) family [Rhodobacter sphaeroides 2.4.1]	YP_353534.1	1.63689	2.23258	1.57468	2.62972	2.50088	2.96688	3.05933
RSP_0462			hypothetical protein		0.295384	-0.028066	0.126858	0.103808	-0.0629074	0.632536	0.664554
RSP_0463	P	P	cation efflux transporter, CDF family		-0.72013	0.0723247	0.203075	-0.00943638	0.171784	0.758652	0.749205
RSP_0464	O	O	putative protease		-2.23056	-0.242129	-2.61667	-2.17358	-0.320205	-2.384	-2.48694	RSP_0464	YP_353537.1 putative protease [Rhodobacter sphaeroides 2.4.1]	YP_353537.1	0.512479	0.526099	-1.482	-4.90813	-5.00329
RSP_0465	O	O	putative protease		-1.16465	-0.312249	-1.26675	-1.11347	-0.210467	-0.657055	-0.780978	RSP_0465	YP_353538.1 putative protease [Rhodobacter sphaeroides 2.4.1]	YP_353538.1	0.657241	-0.282716	-1.78485	-6.67677	-6.70942
RSP_0466	I	I	hypothetical protein		-1.3561	-1.2156	-1.51439	-1.37911	-1.35357	-0.617585	-0.852209	RSP_0466	YP_353539.1 putative lipid carrier protein [Rhodobacter sphaeroides 2.4.1]	YP_353539.1	0.542155	-0.784906	-1.40386			-2.82843	-3.12199
RSP_0467	H	H	3-octaprenyl-4-hydroxybenzoate carboxy-lyase	ubiD	-0.908418	0.0139802	-1.00131	-0.877934	0.116018	-0.612361	-0.643024	RSP_0467	YP_353540.1 3-octaprenyl-4hydroxybenzoate decarboxylase [Rhodobacter sphaeroides 2.4.1]	YP_353540.1	-0.126484	-0.271329	-0.702649	-0.313965	-0.383097	-0.312071	-0.447297
RSP_0468	H	H	putative 3-octaprenyl-4-hydroxybenzoate carboxy-lyase		-0.573495	0.123857	-0.695774	-0.646385	0.0162498	-0.309457	-0.397357	RSP_0468	YP_353541.1 putative 3-octaprenyl-4-hydroxybenzoate carboxy-lyase [Rhodobacter sphaeroides 2.4.1]	YP_353541.1		-0.335705	-0.850185		-0.796844	-0.442698	-0.182223
RSP_0469	R	G	hypothetical protein		-0.0733028	-0.178254	-0.236534	-0.153973	-0.237575	-0.141043	-0.0730636	RSP_0469	YP_353542.1 putative dehydrogenase [Rhodobacter sphaeroides 2.4.1]	YP_353542.1	0.503062	0.315825	0.178433	0.325439	0.502458	-0.743862	-0.216771
RSP_0470	S	RR	hypothetical protein		0.0380509	-0.123921	-0.0211044	-0.137115	-0.285626	0.29135	0.253639
RSP_0472	R	R	hypothetical protein		0.14696	0.0307637	0.1016	-0.0722791	-0.209388	1.10899	1.06818	RSP_0472	YP_353545.1 metal-dependent hydrolase [Rhodobacter sphaeroides 2.4.1]	YP_353545.1	0.00989151	-0.201414	0.512519	-0.580997	-0.722642		-0.365088
RSP_0473	I	I	phospholipase-D family protein		0.212425	0.351769	0.356679	0.125887	0.308611	0.176947	0.170792	RSP_0473	YP_353546.1 phospholipase-D family protein [Rhodobacter sphaeroides 2.4.1]	YP_353546.1	-0.357742	-0.0915966	-0.267789	-0.264076	-0.52519	0.14171
RSP_0474	C		Cytochrome c'	cycP	0.136506	-0.0622687	-1.21071	-1.36595	-0.241127	0.901911	0.577082	RSP_0474	YP_353547.1 Cytochrome c [Rhodobacter sphaeroides 2.4.1]	YP_353547.1	3.76433	4.38819	4.21382	5.05257	4.98036	4.30957	3.80835
RSP_0475	C	C	cytochrome b		-0.143898	0.129826	-1.05451	-1.15232	0.117389	0.588945	-0.0222912
RSP_0476	G	G	L-fuculose-phosphate aldolase( EC:4.1.2.17 )		-0.0760664	0.0127978	-0.0633705	-0.137873	-0.00549673	0.0974082	0.000259149	RSP_0476	YP_353549.1 L-fuculose-phosphate aldolase [Rhodobacter sphaeroides 2.4.1]	YP_353549.1	0.443155	0.405739	0.0635382	-0.305355	-0.220554	-0.707125	-0.772326
RSP_0477			hypothetical protein		0.101086	0.118927	0.0678952	0.0685054	0.220388	0.1296	0.401713	RSP_0477	YP_353550.1 putative hydrolase of the alpha/beta-hydrolase fold protein [Rhodobacter sphaeroides 2.4.1]	YP_353550.1	0.33567	0.57021	0.542297	0.288516	0.453513	0.663044	0.863243
RSP_0478	J	J	putative lysyl-tRNA synthetase		0.227086	-0.0509191	0.306296	0.339425	0.0145792	-0.26072	-0.195693
RSP_0479	J	J	elongation factor P		-0.560107	-0.372393	0.407919	0.337387	-0.364978	-0.872266	-0.815029	RSP_0479	YP_353552.1 elongation factor P [Rhodobacter sphaeroides 2.4.1]	YP_353552.1	0.537308	0.0130361	0.110704	-0.0334155	-0.477427	-0.569581	-0.679677
RSP_0480	G	G	D-mannonate oxidoreductase( EC:1.1.1.57 )	uxuB	0.0882777	0.142678	0.00990132	0.0194441	0.0660998	0.105922	0.185387	RSP_0480	YP_353553.2 D-mannonate oxidoreductase [Rhodobacter sphaeroides 2.4.1]	YP_353553.2		-0.752831		-0.267574	-0.402463	0.123909	0.251115
RSP_0481	IQR		possible 2-deoxy-D-gluconate 3-dehydrogenase( EC:1.1.1.125 )		-0.0511678	-0.185298	-0.144301	-0.152702	-0.204879	0.120672	0.133151	RSP_0481	YP_353554.1 putative 2-deoxy-D-gluconate 3-dehydrogenase [Rhodobacter sphaeroides 2.4.1]	YP_353554.1					-0.356784
RSP_0482	G	G	4-deoxy-L-threo-5-hexosulose-uronate ketol-isomerase( EC:5.3.1.17 )	kduI	0.108728	-0.195287	0.00869822	0.0656318	-0.329362	0.480411	0.467844	RSP_0482	YP_353555.1 4-deoxy-L-threo-5-hexosulose-uronate ketol-isomerase [Rhodobacter sphaeroides 2.4.1]	YP_353555.1		-0.618371	-0.874563		-0.799344	-0.354784	-0.825087
RSP_0483		R	hypothetical protein		-0.0287438	0.139762	-0.047083	-0.00575843	-0.0398458	0.153895	0.41054
RSP_0484	G	G	TRAP-T family transporter, DctM (12 TMs) subunit		--	-0.0334928	--	--	-0.154359	0.0576137	--
RSP_0485	G	G	TRAP-T family transporter, DctQ (4 TMs) subunit		0.0496631	0.54114	0.00709368	0.0143002	0.0864181	-0.00919067	-0.108494
RSP_0487	G	G	TRAP-T family transporter, DctP (periplasmic binding) subunit		-0.037793	-0.037503	-0.194212	-0.0234507	0.225023	0.312771	-0.223167	RSP_0487	YP_353559.1 TRAP-T family transporter, DctP (periplasmic binding) subunit [Rhodobacter sphaeroides 2.4.1]	YP_353559.1	0.14035	-0.738562	-1.25198	2.54136	2.35814	2.89244	2.64043
RSP_0488	G	G	uronate isomerase	uxaC	0.11958	0.683584	0.119888	0.152025	0.682898	0.688755	0.517738	RSP_0488	YP_353560.1 uronate isomerase [Rhodobacter sphaeroides 2.4.1]	YP_353560.1		-0.920055	-0.8316	2.00346	2.16475	2.18984	2.49123
RSP_0489	K	K	GntR family transcriptional regulator		-0.172038	0.0219056	0.155269	0.044923	0.0770233	0.260858	0.217608	RSP_0489	YP_353561.1 transcriptional regulator, GntR family [Rhodobacter sphaeroides 2.4.1]	YP_353561.1	0.100805	0.194188		0.181194	0.273123	-0.675444	0.184451
RSP_0490	G		carbohydrate kinase		-0.317485	-0.148329	0.359117	0.35926	-0.100956	-0.253792	-0.190355
RSP_0491	T		Hydrogen uptake histidine-kinase	hupT	-0.127133	0.180775	-0.0423565	-0.038923	0.282429	-0.328081	-0.390826	RSP_0491	YP_353563.1 Hydrogen uptake histidine-kinase [Rhodobacter sphaeroides 2.4.1]	YP_353563.1	1.1105	1.10634	0.997353	-0.275906	-0.0654062
RSP_0492	C	C	hydrogenase small subunit	hupU	-0.150562	0.0686836	-0.174742	-0.184884	0.158664	-0.218408	0.0493461
RSP_0493	C	C	hydrogenase large subunit	hupV	0.167807	0.488305	0.124719	0.0480377	0.679476	-0.263665	-0.315458
RSP_0494	O	O	hydrogenase maturation factor F	hypF	0.33538	-0.0149597	0.300369	0.25099	0.114424	-0.069271	-0.0737132
RSP_0495	C	C	hydrogenase protein small subunit( EC:1.12.99.6 )	hupS	0.193653	-0.125095	0.0745894	0.0958386	-0.066701	0.261091	0.261556
RSP_0496	C	C	hydrogenase protein large subunit	hupL	0.12615	-0.0609946	0.0275148	-0.0549744	0.00834337	0.14695	0.166447
RSP_0497	O	O	HupE/UreJ accessory protein		0.0817517	0.348686	-0.0155864	-0.0866986	0.323284	1.04261	0.966236
RSP_0498	C		Ni, Fe hydrogenase I cytochrome b subunit	hupC	--	-0.230252	0.267241	0.115779	-0.173019	--	--
RSP_0499	C	C	HycI, hydrogenase maturation protease	hupD	0.0278677	0.126392	-0.087893	-0.0540658	0.260764	0.053488	0.0280904
RSP_0500			putative HupF/HypC hydrogenase protein		0.334716	0.46543	0.174639	0.165577	0.546435	0.296026	0.206276
RSP_0501			HupG hydrogenase expression/formation protein	hupG	0.251648	-0.0154722	0.17816	0.0629601	-0.0620468	0.233974	0.229764
RSP_0502			HupH hydrogenase expression/formation protein	hupH	-0.0340887	0.181278	-0.168294	-0.190036	0.157086	-0.179666	-0.223747
RSP_0503	C		HupJ, contains rubredoxin domain	hupJ	-0.143405	0.122232	-0.175838	-0.278587	-0.0132906	-0.455154	-0.440685
RSP_0504			HupK	hupK	0.026317	-0.0169406	-0.06912	-0.121041	-0.179388	-0.053827	-0.0476436
RSP_0505	R	R	Hydrogenase expression/synthesis, HypA family	hypA	0.166019	-0.149221	0.0222892	0.0702855	-0.0166079	0.504271	0.468559
RSP_0506	OK	O	NI2+binding GTPase protein HypB	hypB	0.0326156	-0.0895858	-0.0693423	-0.0359017	0.0425544	0.154687	0.064925	RSP_0506	YP_353578.1 Hydrogenase nickel incorporation protein HypB [Rhodobacter sphaeroides 2.4.1]	YP_353578.1	0.733671	-0.507235	-0.448615
RSP_0507	T	T	HupR response regulator		-0.269757	0.0155637	-0.294064	-0.182467	0.0769538	-0.401814	-0.370492	RSP_0507	YP_353579.1 HupR response regulator [Rhodobacter sphaeroides 2.4.1]	YP_353579.1				-0.671569
RSP_0508	O	O	Hydrogenase expression/formation protein HypC	hypC	0.0633926	0.03357	-0.0871263	-0.0981373	0.0071217	0.384873	0.214637
RSP_0509	O	O	hydrogenase isoenzyme formation protein HypD	hypD	-0.0715245	0.0663079	-0.108163	-0.210403	0.0394782	-0.193517	-0.245951	RSP_0509	YP_353581.1 Hydrogenase maturation protein HypD [Rhodobacter sphaeroides 2.4.1]	YP_353581.1	-0.226461	-0.730635
RSP_0510	O	O	hydrogenase expression/formation protein HypE	hypE	0.0778686	0.163073	0.0160288	-0.0339796	-0.0952952	-0.0882736	-0.13289
RSP_0511	TK		two component transcriptional regulator, LuxR family		0.3469	0.140528	0.137109	0.0565967	0.305348	0.56176	0.473029
RSP_0512	T		multisensor hybrid histidine kinase		0.0309822	0.239087	-0.0508887	-0.0764059	0.483083	0.186995	0.0616716
RSP_0513		G	hypothetical protein		-0.542894	0.173381	0.116521	0.512339	0.616771	1.09024	-0.375309
RSP_0514	MG	M	dTDP-glucose 4,6-dehydratase protein( EC:4.2.1.46 )		0.347376	0.0146925	0.255265	0.214014	0.0200014	0.963421	0.848191
RSP_0515	S	D	hypothetical protein		0.010903	0.0535252	-0.0970531	-0.147135	0.142148	0.128773	0.14962
RSP_0516	S	D	hypothetical protein		0.45788	-0.0383454	0.372761	0.323305	0.0188995	0.216336	0.227197
RSP_0517	S	D	hypothetical protein		0.349464	0.00250888	0.281921	0.193417	-0.0122052	0.113795	0.12572
RSP_0518	M	M	putative glycosyltransferase protein		0.501471	0.294776	0.431467	0.340336	0.323614	0.293029	0.322633
RSP_0519	M	M	NAD-dependent epimerase/dehydratase		0.397221	-0.143322	0.348519	0.241784	-0.0994158	-0.0120421	-0.00252483
RSP_0520	M	M	NAD-dependent dehydratase/epimerase		0.138016	-0.234311	-0.0282792	-0.104501	-0.261033	0.527252	0.380288
RSP_0521	ER	ER	putative Zn-containing dehydrogenase		0.157987	0.084734	0.0238561	0.0174702	0.144698	0.553328	0.502597
RSP_0522	R	R	putative oxidoreductase		--	-0.0820826	0.251836	0.218679	-0.10732	0.271372	0.243163
RSP_0523	S	L	hypothetical protein		0.186999	-0.311952	-0.0761656	-0.111579	-0.287255	0.679094	0.603972
RSP_0524	S	L	hypothetical protein		0.0491796	-0.22937	-0.0966711	-0.125912	-0.245953	0.642846	0.60441
RSP_0525	R	U	hypothetical protein		0.383859	0.381082	0.277615	0.0574847	0.45001	0.453204	0.150154
RSP_0526	S	S	hypothetical protein		0.149135	0.0763894	0.0156411	0.00307095	0.140483	0.0983768	-0.0132464	RSP_0526	YP_353599.1 hypothetical protein RSP_0526 [Rhodobacter sphaeroides 2.4.1]	YP_353599.1	-0.670611	-0.425445	-0.361626	-0.132177	-0.660589	-0.363892	-0.712056
RSP_0527	K	K	sigma-54, RpoN	rpoN	-0.392112	-0.0958048	-0.610105	-0.720749	-0.0210581	-0.588578	-0.617762
RSP_0528			nitrogenase stabilizing/protective protein	nifW	--	-0.202572	0.0343252	-0.0404383	-0.11227	--	--
RSP_0529	E	E	Homocitrate synthase	nifV	0.430822	-0.0204096	-0.159403	-0.0575549	-0.0997483	0.0405366	-0.0955357
RSP_0530	E	E	Cysteine desulfurase( EC:2.8.1.7 )	nifS	0.524914	0.136989	0.483885	0.642523	0.309251	0.275734	0.257326
RSP_0531	C	O	Nitrogen fixation protein	nifU	0.272469	0.0178859	0.121911	0.0986241	0.0208523	0.429979	0.398764
RSP_0532	S	O	hypothetical protein		0.252432	0.0450786	0.0247348	-0.0297843	-0.0237007	0.929093	0.85063
RSP_0533			putative nitrogen fixation protein nifQ	nifQ	0.200222	0.0465348	-0.0371603	-0.02471	0.00874551	0.152433	0.137072
RSP_0534		C	putative dimeric ferredoxin (FdIII)		0.410507	-0.00555021	0.0649131	0.0710626	-0.0523636	0.398991	0.225636
RSP_0535			hypothetical protein		0.249739	0.11294	0.137951	0.136695	0.061473	0.420634	0.340147
RSP_0536			putative nitrogenase molybdenum-iron protein NifX	nifX	0.102511	-0.228449	0.0177573	-0.0487575	-0.253474	0.356467	0.434839
RSP_0537	C	P	nitrogenase molybdenum-iron protein beta chain, nifN	nifN	0.635288	0.326028	0.311951	0.255238	0.397448	0.371653	0.323264
RSP_0538	C	P	nifE, nitrogenase molybdenum-cofactor synthesis protein	nifE	0.372824	-0.0606008	0.26512	0.141297	-0.0124763	--	-0.00923264
RSP_0539	C	P	nitrogenase molybdenum-iron protein beta chain	nifK	-0.0189704	-0.278181	-0.120762	-0.158944	-0.235231	0.161302	0.085964
RSP_0540	C	P	Nitrogenase iron-molybdenum protein, alpha chain( EC:1.18.6.1 )	nifD	0.218361	0.00885971	-0.0290268	-0.118789	-0.0308396	--	--
RSP_0541	P	P	Nitrogenase iron protein (Nitrogenase component II)( EC:1.18.6.1 )	nifH	0.0502258	-0.260955	-0.049916	-0.119804	-0.253469	0.402867	0.441984
RSP_0542			hypothetical protein		0.234459	0.185352	--	--	0.315414	0.339764	0.379605
RSP_0543	Q	Q	hypothetical protein	fixU	0.507939	0.0191084	0.298227	0.233183	0.0709679	0.749728	0.706311
RSP_0544			probable NifZ	nifZ	0.4028	0.217406	0.194945	0.0835193	0.423749	0.601378	0.549271
RSP_0545			hypothetical protein		0.881665	0.654635	0.616454	0.466556	0.387879	0.298809	0.237091
RSP_0546	R	R	NifB family--FeMo cofactor biosynthesis protein	nifB	0.271106	-0.0855402	0.0781113	0.0163417	0.109446	0.318963	0.299942
RSP_0547	KT	KT	NifA transcriptional activator	nifA	-0.0860141	-0.0625328	-0.277916	-0.22709	0.0543128	-0.17481	-0.154131
RSP_0548	P	P	hypothetical protein		-0.331919	-0.0437237	-1.05063	-0.651523	-0.178703	-0.574239	-0.937741	RSP_0548	YP_353621.1 Rhodanese-related sulfurtransferase [Rhodobacter sphaeroides 2.4.1]	YP_353621.1	1.58541	0.254505	-0.10592	-0.691697	-0.453021	-0.115483	-0.518211
RSP_0549			hypothetical protein		0.580485	-0.0513835	0.140253	0.288963	-0.0834511	-0.370143	0.0797614	RSP_0549	YP_353622.2 sporulation and cell division-related protein [Rhodobacter sphaeroides 2.4.1]	YP_353622.2	0.185465	0.987255	0.421866	1.3747	1.13008	2.35431	1.82313
RSP_0550	M	M	putative D-alanyl-D-alanine carboxypeptidase		0.533765	-0.0761625	-0.252147	-0.0523148	-0.105712	-0.361986	0.0870192	RSP_0550	YP_353623.2 putative D-alanyl-D-alanine carboxypeptidase [Rhodobacter sphaeroides 2.4.1]	YP_353623.2	-0.0944824	-0.2063	-0.0913073	0.113059	-0.0767441	-0.269503	-0.379988
RSP_0551	F	F	putative thymidylate kinase( EC:2.7.4.9 )		0.166805	-0.202446	-0.0760327	0.0157166	-0.294158	-0.533451	-0.305372	RSP_0551	YP_353624.1 thymidylate kinase [Rhodobacter sphaeroides 2.4.1]	YP_353624.1	-0.0320365	0.259279	0.173352	0.591518	0.381854	1.04311	0.840627
RSP_0552	P	V	putative multidrug transporter, SMR family, DMT Superfamily		0.500285	-0.0291968	0.139773	0.155185	-0.0713323	0.237022	0.307643
RSP_0553	L	L	Holliday junction DNA helicase RuvB	ruvB	-0.0574163	-0.133581	-0.00956078	-0.0158723	-0.0738603	0.566837	0.269388	RSP_0553	YP_353627.1 Holliday junction DNA helicase subunit RuvB [Rhodobacter sphaeroides 2.4.1]	YP_353627.1	-0.133549	-0.310087	-0.23211	-0.687541	-0.597866	0.180605	0.140736
RSP_0554	O	O	heat shock protein HtpX	htpx	0.304485	-0.0324099	-0.0501461	0.00742328	0.0073186	2.82971	2.61487	RSP_0554	YP_353628.1 Heat shock protein [Rhodobacter sphaeroides 2.4.1]	YP_353628.1	1.25694	1.9374	1.60196	2.9915	2.75277	2.06315	1.65418
RSP_0555	L	L	Holliday junction DNA helicase motor protein	ruvA	-0.161003	-0.215524	0.0905013	0.0641319	-0.189447	-0.0847802	-0.0218804	RSP_0555	YP_353629.1 Holliday junction DNA helicase subunit RuvA [Rhodobacter sphaeroides 2.4.1]	YP_353629.1	0.474248	-0.0989424	-0.196205	0.344688	0.454947	0.624513	0.57509
RSP_0556	L	L	Holliday junction resolvase	ruvC	-0.216685	0.0187688	-0.02118	-0.0674773	0.160375	0.0204257	0.235233
RSP_0557			hypothetical protein		0.750325	-1.60734	-0.781928	-1.10132	-1.5788	2.62423	3.25931
RSP_0558	J	J	Possible ribosomal protein L11 methyltransferase		-0.1632	-0.226783	0.344763	0.41228	-0.156012	0.193897	0.208653	RSP_0558	YP_353632.1 (LSU ribosomal protein L11P)-lysine N-methyltransferase [Rhodobacter sphaeroides 2.4.1]	YP_353632.1	-0.569027	-0.941353	-0.895142	-1.27987	-1.11242	-0.89385	-0.752116
RSP_0559	O	O	Peptide methionine sulfoxide reductase	msrA	0.127387	-0.587156	-0.252334	-0.175665	-0.398626	1.92597	1.89729	RSP_0559	YP_353633.1 Peptide methionine sulfoxide reductase [Rhodobacter sphaeroides 2.4.1]	YP_353633.1	0.361657	0.641285	0.596301	2.21699	2.53417	1.73912	1.60946
RSP_0560	L	L	Probable pimosomal protein N'	priA	0.234593	-0.0497403	0.184636	0.164031	-0.065873	0.638338	0.478198	RSP_0560	YP_353634.1 replication restart DNA helicase PriA [Rhodobacter sphaeroides 2.4.1]	YP_353634.1	0.751375	0.220689	0.266789	-0.08273	-0.684559	-0.308316	-0.670236
RSP_0561	G	G	transaldolase		-0.149205	-0.329151	0.123244	0.186381	-0.324933	-0.362449	-0.331173	RSP_0561	YP_353635.1 transaldolase [Rhodobacter sphaeroides 2.4.1]	YP_353635.1	-0.0850538	-0.333515	-0.368846	-0.0916735	-0.329272	0.158396	0.132643
RSP_0562	S		hypothetical protein		-0.0746037	-0.548501	0.318045	0.287263	-0.512168	-0.285497	-0.146559	RSP_0562	YP_353636.1 hypothetical protein RSP_0562 [Rhodobacter sphaeroides 2.4.1]	YP_353636.1	-0.0116189	-0.365552	-0.106326	-0.895185	-0.836749	-0.383409	-0.0588633
RSP_0563	L	LX	tyrosine recombinase		0.194054	-0.373572	0.362849	0.366249	-0.346453	0.359393	0.362455
RSP_0564			hypothetical protein		0.14203	0.146112	0.0541094	0.111935	0.456831	0.964987	0.832084
RSP_0565	I	I	putative phosphatidylcholine synthase		-0.365483	-0.244783	-0.274553	-0.112393	-0.164949	-0.514467	-0.486476
RSP_0566		GER	possible transporter, DMT superfamily		0.0744013	-0.367354	0.18002	0.200922	-0.346916	-0.0814671	-0.00916305
RSP_0567	L	L	Probable Methylated-DNA-(protein)-cysteine S-methyltransferase		-0.00700259	-0.17212	0.244513	0.246968	-0.186892	-0.420871	-0.250556	RSP_0567	YP_353641.1 putative Methylated-DNA-(protein)-cysteine S-methyltransferase [Rhodobacter sphaeroides 2.4.1]	YP_353641.1		-0.667472	-0.882608	-0.780694	-1.06076
RSP_0568	J	J	isoleucyl-tRNA synthetase		-0.0983723	0.232835	0.0982826	0.217666	0.345833	-0.197193	-0.253175	RSP_0568	YP_353643.1 Isoleucyl-tRNA synthetase [Rhodobacter sphaeroides 2.4.1]	YP_353643.1	-0.424609	-0.505455	-0.469476	-0.856084	-0.751046	-1.20714	-0.863838
RSP_0569	S	S	hypothetical protein		-0.399281	-0.186644	-0.382606	-0.495741	-0.337366	0.233161	0.15114	RSP_0569	YP_353644.1 TIGR01620 family protein [Rhodobacter sphaeroides 2.4.1]	YP_353644.1	0.298711	0.263138	0.380219	1.60806	1.73166	1.91945	2.06475
RSP_0570	R	R	hypothetical protein		-0.463287	0.073143	-0.524473	-0.606087	0.235145	1.77002	1.40669	RSP_0570	YP_353645.1 putative ATPase [Rhodobacter sphaeroides 2.4.1]	YP_353645.1	1.05313	0.781562	0.461866	1.21151	1.11866	0.704587	0.894184
RSP_0571	J	J	tRNA pseudouridine synthase		-0.114997	0.0341286	0.0825196	0.132758	0.14351	0.0735208	0.0785492	RSP_0571	YP_353646.1 tRNA pseudouridine synthase [Rhodobacter sphaeroides 2.4.1]	YP_353646.1	-0.0594107	-0.380879	-0.515282	-0.886793	-0.648165	-0.757394	-1.68763
RSP_0572		L	putative exonuclease		-0.441136	-0.16347	-0.500774	-0.451795	-0.255398	-0.436606	-0.463689	RSP_0572	YP_353647.1 putative exonuclease [Rhodobacter sphaeroides 2.4.1]	YP_353647.1	0.345654	0.414541	0.325682	0.894022	1.17274	1.05807	1.39132
RSP_0573	T		Response regulator receiver protein	phoB	-0.55376	0.126731	-0.57753	-0.477402	0.202281	-0.5366	-0.517433	RSP_0573	YP_353648.1 response regulator receiver protein [Rhodobacter sphaeroides 2.4.1]	YP_353648.1				-0.197564	0.0905685	0.00232633	0.391234
RSP_0574			hypothetical protein		-0.739969	-0.189389	-0.779608	-0.659933	-0.12942	-0.651812	-0.521766	RSP_0574	YP_353649.1 hypothetical protein RSP_0574 [Rhodobacter sphaeroides 2.4.1]	YP_353649.1		-0.471017	-0.503993	-1.03564	-0.57844	-0.311335	0.0411733
RSP_0575	T	T	Predicted signal transduction protein containing cyclic nucleotide-binding and CBS domains		-0.501182	0.0029476	-0.545423	-0.528634	-0.026948	-0.316915	-0.237697	RSP_0575	YP_353650.1 putative signal transduction protein containing cyclic nucleotide-binding and CBS domains [Rhodobacter sphaeroides 2.4.1]	YP_353650.1	0.611754	0.789621	0.661029	0.836972	0.957937	-0.418629	0.0347811
RSP_0576	R	C	Naﻊ► symporter		-0.675492	-0.0501544	-0.752967	-0.521095	0.0683289	-0.522997	-0.905843	RSP_0576	YP_353651.1 Na+/solute symporter [Rhodobacter sphaeroides 2.4.1]	YP_353651.1	0.0222543	0.0515817	0.142937	0.590729	0.262119	0.769721	0.793395
RSP_0577	S	S	hypothetical protein		-1.26674	-0.056338	-1.1934	-0.841939	-0.0896531	-0.704806	-1.14826
RSP_0578	F	F	Adenylate kinase( EC:2.7.4.3 )		-0.992822	0.485096	-0.908454	-0.805865	0.0871332	-0.576456	-1.01412	RSP_0578	YP_353653.2 Adenylate kinase [Rhodobacter sphaeroides 2.4.1]	YP_353653.2	-0.412455	-0.660704	0.00441297	-0.336529	-0.079724	-0.1711	-0.316487
RSP_0579	I	I	Acetyl-coenzyme A synthetase( EC:6.2.1.1 )		-0.962762	0.0663012	-1.13015	-0.780006	0.133947	-0.175523	-0.940206	RSP_0579	YP_353654.1 acetyl-coenzyme A synthetase [Rhodobacter sphaeroides 2.4.1]	YP_353654.1	-0.370031	-0.455779	-0.215403	1.12984	1.42765	1.05011	1.10554
RSP_0580	P	P	Putative sulfate transporter, SulP family		-0.192176	-0.308047	-0.419686	-0.485533	-0.295512	-0.24077	-0.0888935
RSP_0581	P	P	hypothetical protein		0.208294	-0.105323	0.116659	0.0847034	-0.0782695	0.197618	0.201204
RSP_0582	M	M	possible penicillin binding protein		0.329183	0.0534082	-0.0124494	0.0559522	0.166617	0.0266607	0.0260242
RSP_0583			hypothetical protein		0.220832	-0.350353	-0.303645	-0.11754	-0.424705	0.184835	0.237518	RSP_0583	YP_353658.1 tellurite resistance protein [Rhodobacter sphaeroides 2.4.1]	YP_353658.1		-0.181147	-0.351353	-0.0447299	0.771435	0.476874	1.28659
RSP_0584	J	J	lysyl-tRNA synthetase		-0.124028	-0.246226	0.121059	0.185346	-0.15798	0.0241979	0.141539	RSP_0584	YP_353659.1 lysyl-tRNA synthetase, class I [Rhodobacter sphaeroides 2.4.1]	YP_353659.1	-0.594655	-0.721182	-0.525102	-0.469034	-0.343157	-1.52227	-1.10834
RSP_0585	O	V	osmotically inducible protein OsmC	osmC	0.03966	0.0363384	-0.0455113	-0.0659004	0.039069	-0.171941	-0.172552	RSP_0585	YP_353660.1 osmotically inducible protein OsmC [Rhodobacter sphaeroides 2.4.1]	YP_353660.1	1.7722	1.60221	0.718149	1.91514	1.4959	2.85485	2.38702
RSP_0586	H	H	nicotinic acid mononucleotide adenyltransferase	nadD	-0.0582888	-0.129751	0.0502579	0.100759	-0.127974	0.394384	0.325684
RSP_0587	R	R	Putative ABC transporter, fused ATPase subunits		-0.371865	-0.260994	0.0582661	0.0676853	-0.0869168	-0.746571	-0.579555	RSP_0587	YP_353662.1 Putative ABC transporter, fused ATPase subunits [Rhodobacter sphaeroides 2.4.1]	YP_353662.1	0.521058	0.26709	0.374785	0.113159	0.12331	-1.53042	-1.57352
RSP_0588			hypothetical protein		-0.246888	0.0911292	0.246155	0.12791	0.156887	-0.473264	-0.339366	RSP_0588	YP_353663.1 hypothetical protein RSP_0588 [Rhodobacter sphaeroides 2.4.1]	YP_353663.1	-0.00296656		-0.939522
RSP_0589		P	hypothetical protein		0.158763	-0.311173	-0.178931	-0.219012	-0.385368	1.44022	1.27282
RSP_0590			hypothetical protein		-0.164384	-0.241691	-0.372933	-0.372009	-0.0420167	-0.222167	-0.177169	RSP_0590	YP_353666.1 hypothetical protein RSP_0590 [Rhodobacter sphaeroides 2.4.1]	YP_353666.1	0.2969	-2.64387	-2.3455		-5.85573
RSP_0591	K	K	Cold-shock protein		-0.715329	-0.38598	-0.249992	-0.715636	-0.979656	-1.8854	-1.53686	RSP_0591	YP_353667.1 cold-shock DNA-binding protein family [Rhodobacter sphaeroides 2.4.1]	YP_353667.1	-0.104701	-0.544098	-0.528094	-0.706402	-0.829676	-0.488148	-0.537514
RSP_0592	I	I	Putative lipase/esterase		-0.0291951	-0.00275999	-0.0199079	0.0107547	-0.0796916	-0.508366	-0.405968
RSP_0594	P	P	Putative choline sulfatase( EC:3.1.6.6 )		-0.03214	0.0805392	-0.0331622	0.00107586	0.171073	-0.0879834	-0.194035	RSP_0594	YP_353669.1 Putative choline sulfatase [Rhodobacter sphaeroides 2.4.1]	YP_353669.1	-0.253742	-0.67672	-0.445638	-0.573952	-0.370296	-0.300471	-0.0424735
RSP_0595	M	M	hypothetical protein		0.514475	0.132017	0.254363	0.113724	0.0931523	0.373367	0.238721	RSP_0595	YP_353670.1 bacterial lipocalin [Rhodobacter sphaeroides 2.4.1]	YP_353670.1	0.833899	0.448131	0.225025	1.27144	0.798308	2.02304	1.7055
RSP_0596	E	E	Putative peptidyl-dipeptidase		0.0130059	-0.147033	-0.327052	-0.309358	-0.13577	-0.0101951	-0.167823	RSP_0596	YP_353671.1 peptidyl-dipeptidase Dcp [Rhodobacter sphaeroides 2.4.1]	YP_353671.1	0.0327848	0.461594	0.203466	-0.168887	0.0687154	-0.142125	-0.230994
RSP_0597	H	H	Probable molybdopterin biosynthesis protein		-0.0633199	-0.333649	0.0321467	0.0327897	-0.40355	-0.244906	-0.130925	RSP_0597	YP_353672.2 putative molybdopterin biosynthesis protein [Rhodobacter sphaeroides 2.4.1]	YP_353672.2		-0.474414	-0.231465	-0.417943	-0.32638	-0.90308	-0.266254
RSP_0598	F	FV	Probable deoxyuridine-triphosphatase( EC:3.6.1.23 )		0.0360351	0.0256562	0.023532	-0.0447535	-0.0769495	0.0176285	0.0616425	RSP_0598	YP_353673.1 deoxyuridine 5-triphosphate nucleotidohydrolase [Rhodobacter sphaeroides 2.4.1]	YP_353673.1	0.624117	0.536175	0.0733083	1.07692	0.568331	1.40907	1.06166
RSP_0599	H	H	phosphopantothenoylcysteine synthase/decarboxylase		-0.0771222	-0.0793573	-0.0658274	-0.0391008	-0.134303	-0.0942046	-0.0338748	RSP_0599	YP_353674.1 phosphopantothenoylcysteine synthase/decarboxylase [Rhodobacter sphaeroides 2.4.1]	YP_353674.1	0.633803	0.554471	0.580515	0.899611	0.591838	0.718424	0.957223
RSP_0600	S	S	hypothetical protein		-0.129347	-0.0462487	-0.152914	-0.040833	0.0967432	0.922666	0.319284	RSP_0600	YP_353675.1 putative iron-regulated protein [Rhodobacter sphaeroides 2.4.1]	YP_353675.1	0.571056	-0.0212841	-0.668487	-1.30821	-1.13733	-2.14694
RSP_0601	K	K	RNA polymerase sigma factor	rpoH2	0.461889	-0.214286	-0.187372	-0.454166	-0.132513	2.77624	1.68231
RSP_0602	H	H	Possible adenosyl cobinamide kinase/ cobinamide phosphate guanylyltransferase( EC:2.7.1.156 )		0.144859	0.108299	0.506478	0.227149	0.28977	0.982785	0.655299	RSP_0602	YP_353677.1 adenosylcobinamide kinase;adenosylcobinamide-phosphate guanylyltransferase [Rhodobacter sphaeroides 2.4.1]	YP_353677.1	0.0648556	0.151901	0.635828	0.397469	0.205681		-0.045311
RSP_0603	G	G	hypothetical protein		0.0528477	0.181228	0.227058	0.195987	0.290319	0.206822	0.166801	RSP_0603	YP_353678.1 fructose-2,6-bisphosphatase [Rhodobacter sphaeroides 2.4.1]	YP_353678.1	0.0726662	-0.0854988	-0.240752	-0.474535	-0.544874	-0.845753
RSP_0604			hypothetical protein		0.0518934	0.0153423	0.0283494	-0.0545554	0.011553	0.275603	0.235954
RSP_0605			hypothetical protein		0.547167	0.542224	0.232429	0.136262	0.651982	0.271337	0.175399
RSP_0606	S	P	Putative redox protein		0.164636	0.108764	0.0110292	-0.0206651	0.0712568	0.0290173	0.0109914
RSP_0607	K	K	RNA polymerase sigma-70 factor		-0.10428	0.059735	-0.0378925	-0.147943	0.0296048	-0.213738	-0.214104
RSP_0608		Q	hypothetical protein		0.0904066	0.296036	-0.0368634	-0.028211	0.31468	0.231437	0.219867
RSP_0609			hypothetical protein		0.346806	0.378433	0.214811	0.0850154	0.469905	0.853684	0.640162
RSP_0610	IQR		Putative 3-oxoacyl-(acyl-carrier-protein) reductase		0.123478	0.18218	-0.0660831	-0.0577409	0.280962	0.771458	0.81354
RSP_0611	K	K	transcriptional regulator, ArsR family		0.315717	0.154796	0.179594	0.23745	0.112613	0.945327	0.831671
RSP_0612	E	E	RhtB family transporter		0.253	-0.257612	-0.474089	-0.199681	-0.251257	-0.149613	0.0170133
RSP_0613	M		hypothetical protein		0.0944861	0.186264	-0.048572	-0.00454606	0.449137	-0.00973278	-0.0775836
RSP_0614			hypothetical protein		0.141279	0.179505	0.0613838	0.114756	0.249684	-0.0552226	-0.0743495
RSP_0615	CR	CR	Putative oxidoreductase		0.20265	-0.16993	-0.0693562	-0.00149342	-0.169739	0.418301	0.360321
RSP_0616	K		transcriptional regulator, AraC family		0.154766	0.495785	-0.261966	-0.237784	0.717426	0.5405	0.475768
RSP_0617			hypothetical protein		-0.00195473	0.0136904	-0.0196768	-0.123216	0.00577632	-0.201343	-0.196684	RSP_0617	YP_353692.2 hypothetical protein RSP_0617 [Rhodobacter sphaeroides 2.4.1]	YP_353692.2	1.08817	0.842428		1.42639	1.32849	2.12454	2.07444
RSP_0618			hypothetical protein		0.220576	0.065172	0.178244	1.09086	0.0570222	0.24128	0.265274
RSP_0619	R	R	hypothetical protein		0.104762	0.294667	-0.0254409	-0.107148	0.548518	0.750914	0.609779
RSP_0620			hypothetical protein		0.435655	0.258425	0.503811	0.269537	0.422666	0.263234	0.225524
RSP_0621	LKJ	LL	Possible DNA helicase		0.0398343	-0.0498477	-0.117633	-0.0459154	-0.147011	-0.155618	-0.0513805
RSP_0623	S		hypothetical protein		-0.260183	-0.113977	0.207365	0.0945719	-0.269821	-0.154791	-0.30003
RSP_0624	J	J	hypothetical protein		-0.792181	-0.313223	0.287166	0.0956623	-0.609097	-0.409769	-0.600208	RSP_0624	YP_353698.1 Ribonuclease E/G family [Rhodobacter sphaeroides 2.4.1]	YP_353698.1	-0.128421	-0.54176	-0.142767	-0.468751	-0.428867	-0.5373	-0.242703
RSP_0625	D	Q	Putative Maf-like protein		-1.04127	-0.188672	0.280018	0.139424	-0.273149	-0.857742	-0.905384	RSP_0625	YP_353699.1 Putative Maf-like protein [Rhodobacter sphaeroides 2.4.1]	YP_353699.1	-0.148608	-0.11636	-0.105219	-1.26721	-0.997268	-1.48797
RSP_0626	J	J	translation initiation factor IF-1	infA	-0.536484	-0.281049	-0.0261842	-0.0280859	-0.187499	-0.925923	-1.13555	RSP_0626	YP_353700.1 bacterial translation initiation factor 1 (bIF-1) [Rhodobacter sphaeroides 2.4.1]	YP_353700.1	0.303291	-0.258024	-0.506639	-0.294839	-0.474795	0.247308	-0.0720495
RSP_0627	R	R	Putative amidohydrolase		-0.252109	-0.174495	-0.066738	-0.00904999	-0.0494623	-0.575715	-0.559566	RSP_0627	YP_353701.1 Putative amidohydrolase [Rhodobacter sphaeroides 2.4.1]	YP_353701.1	-0.499537	-0.295684	-0.0912412	-0.784653	-0.176605		-1.51153
RSP_0628			hypothetical protein		-0.246217	0.0368816	-0.166609	-0.02462	0.0623391	-0.305607	-0.262945	RSP_0628	YP_353702.1 Acetyltransferase (GNAT) family [Rhodobacter sphaeroides 2.4.1]	YP_353702.1	0.312792	0.54234	0.158883	1.06575	0.846224	0.820157	0.956126
RSP_0629	R		hypothetical protein		-0.208746	-0.139243	-0.0485023	0.02731	-0.2229	-0.0892329	-0.0889095
RSP_0630	T	T	hypothetical protein		-0.371395	-0.173086	-0.0277118	-0.064766	-0.165826	-0.234811	-0.269975
RSP_0631	S	S	hypothetical protein		-0.255082	-0.152196	-0.0529426	-0.0659602	-0.222514	-0.271534	-0.239916	RSP_0631	YP_353705.1 hypothetical protein RSP_0631 [Rhodobacter sphaeroides 2.4.1]	YP_353705.1	0.421166	0.178635	0.609604	-0.0294539	0.231187	-0.267824	-0.137941
RSP_0632	E	E	histidinol dehydrogenase( EC:1.1.1.23 )	hisD1	-0.478233	-0.156661	-0.0027784	0.0932494	-0.107436	-0.112702	-0.192687	RSP_0632	YP_353706.1 histidinol dehydrogenase [Rhodobacter sphaeroides 2.4.1]	YP_353706.1	0.569188	0.367833	0.547944	0.272352	0.438702	-0.693172	-0.670381
RSP_0633	M	M	UDP-N-acetylglucosamine enolpyruvyl transferase( EC:2.5.1.7 )		-0.0489017	0.12839	-0.134375	-0.0144425	0.208371	-0.180262	0.031377	RSP_0633	YP_353708.1 UDP-N-acetylglucosamine 1-carboxyvinyltransferase [Rhodobacter sphaeroides 2.4.1]	YP_353708.1	-0.00458527	-0.077493	-0.111401	0.479093	0.41113	-1.31618	-0.731074
RSP_0634	Q	G	TRAP-T family transporter, DctM (12 TMs) subunit		0.0817608	0.178329	-0.0584052	-0.045846	0.181994	-0.104583	-0.126401
RSP_0635	G		TRAP-T family transporter, DctQ (4 TMs) subunit		0.0850305	0.480432	-0.107088	-0.0914658	0.449947	0.216168	0.213354
RSP_0636	G		TRAP-T family transporter, DctP (periplasmic binding) subunit		0.0445084	-0.0326729	-0.115532	-0.053073	0.281308	-0.209123	-0.20757	RSP_0636	YP_353711.1 TRAP-T family transporter, DctP (periplasmic binding) subunit [Rhodobacter sphaeroides 2.4.1]	YP_353711.1	0.840253	0.479553	-0.0240192	0.751323	0.419001	1.5164	1.21305
RSP_0637	R		hypothetical protein		0.15442	-0.00995449	-0.0281377	-0.0179772	0.00569057	0.35154	0.344146
RSP_0638	E	E	putative FAD dependent oxidoreductase protein		0.172092	0.231899	0.0691829	-0.0407459	0.316759	0.0695571	0.0915204	RSP_0638	YP_353713.1 putative FAD dependent oxidoreductase protein [Rhodobacter sphaeroides 2.4.1]	YP_353713.1	0.470316	0.158951	-0.626693	-0.0466518	0.102666	0.288777	0.0246696
RSP_0639	EQ	EQ	Putative N-methylhydantoinase B		0.243664	0.279399	-0.000770769	-0.0375475	0.444976	0.211833	0.268159
RSP_0640	EQ	EQ	putative N-methylhydantoinase A		0.294653	-0.231138	0.141041	0.174582	-0.166765	0.455253	0.405413	RSP_0640	YP_353715.1 putative N-methylhydantoinase A [Rhodobacter sphaeroides 2.4.1]	YP_353715.1	-0.0647793	-0.313468		-1.45965
RSP_0641	K	K	transcriptional regulator, XRE family		0.27486	-0.165905	-0.0609422	-0.0205535	-0.152542	0.362706	0.17928	RSP_0641	YP_353716.1 transcriptional regulator, XRE family with cupin sensor [Rhodobacter sphaeroides 2.4.1]	YP_353716.1	0.11727	-0.474553		-0.413982	-0.451301	-0.221625	-0.331867
RSP_0642	GER	GER	possible transporter, RhaT family, DMT superfamily		--	0.415489	--	--	0.320628	0.224561	0.188713
RSP_0643	T	T	periplasmic sensor signal transduction histidine kinase		-0.499655	0.0163535	-0.789728	-0.668955	0.223708	-0.511732	-0.600463
RSP_0644	P	P	ABC transporter, inner membrane subunit		0.220593	0.0463436	0.0730954	0.0373069	0.0939075	0.489884	0.409255
RSP_0645	P	P	ABC transporter, ATPase subunit		0.0643724	-0.0299174	0.00341119	-0.036233	-0.0162671	0.619461	0.543433
RSP_0646	P	P	ABC transporter, substrate-binding protein		0.198745	0.221909	0.0868698	0.0745853	0.47519	0.223769	0.238968	RSP_0646	YP_353721.1 ABC transporter, substrate-binding protein [Rhodobacter sphaeroides 2.4.1]	YP_353721.1		-0.447954	-0.888577	-0.38917	-0.721081	0.264317	0.169416
RSP_0647	H	H	phosphomethylpyrimidine kinase( EC:2.7.4.7 )	thiD	0.593548	0.218751	0.440787	0.366635	0.21818	0.714911	0.696354
RSP_0648	H	H	Thiamine-phosphate pyrophosphorylase	thiE	0.206323	0.131579	0.191749	0.0314046	0.225154	0.277485	0.303687
RSP_0649	H	H	Putative hydoxyethylthiazole kinase( EC:2.7.1.50 )	thiM	-0.0178995	0.27344	0.178967	0.100917	0.418951	-0.00456342	0.0724643	RSP_0649	YP_353724.1 hydroxyethylthiazole kinase [Rhodobacter sphaeroides 2.4.1]	YP_353724.1	-0.309045	-0.611645	-0.664717	-0.0608857	-0.0459582	0.169903	-0.142417
RSP_0650		M	Probable transglycosylase		-0.583207	0.143754	-0.21892	-0.1047	0.189856	-0.625321	-0.395076
RSP_0651	G	G	Putative inositol monophosphatase protein		-0.243797	-0.241776	-0.101894	-0.073846	-0.275025	-0.201292	-0.315237	RSP_0651	YP_353726.1 Putative inositol monophosphatase protein [Rhodobacter sphaeroides 2.4.1]	YP_353726.1	0.147591	-0.359811	-0.161133	-0.207535	-0.528878	-0.70797	-0.744624
RSP_0652	M	M	UDP-glucose 4-epimerase		-0.621111	-0.304568	0.0340772	0.0416435	-0.282748	-0.670452	-0.56427	RSP_0652	YP_353727.1 UDP-galactose 4-epimerase [Rhodobacter sphaeroides 2.4.1]	YP_353727.1	-0.959141	-0.387849	-0.470195	-3.29762	-1.80002	-4.62733
RSP_0653	M	M	UDP-glucose 6-dehydrogenase( EC:1.1.1.22 )		-0.502127	-0.513875	0.0429287	0.202999	-0.532123	-0.662083	-0.525494	RSP_0653	YP_353728.1 UDP-glucose 6-dehydrogenase [Rhodobacter sphaeroides 2.4.1]	YP_353728.1	-0.0143433	-0.109108	0.212488	-0.0791372	-0.226206	-1.59585	-1.33824
RSP_0654	R	GER	possible transporter, DMT superfamily		0.0804958	-0.308229	0.192531	0.270378	-0.353206	-0.167786	-0.0328333
RSP_0655	S	KJ	hypothetical protein		-0.490811	-0.437031	0.307523	0.569127	-0.513507	-0.597801	-0.384626	RSP_0655	YP_353730.1 DNA-binding regulatory protein, YebC/PmpR family [Rhodobacter sphaeroides 2.4.1]	YP_353730.1	-0.113688	-0.0765839	0.167863	-0.110406	-0.110133	-0.0512568	-0.293084
RSP_0656	P	G	Probable sodium/sulphate symporter		-0.766813	0.0391208	0.406123	0.0672742	0.105893	-0.412017	-0.51494	RSP_0656	YP_353731.2 putative sodium/sulfate symporter [Rhodobacter sphaeroides 2.4.1]	YP_353731.2	0.507952	-0.279977	-0.00383886	-0.540141	-0.820214	-0.555197	0.171986
RSP_0657	S	R	hypothetical protein		-0.659546	-0.224752	0.18055	-0.0420986	-0.266051	-0.913821	-0.896883	RSP_0657	YP_353732.1 hypothetical protein RSP_0657 [Rhodobacter sphaeroides 2.4.1]	YP_353732.1	-0.571695	0.0374069	-0.318764	-3.82044	-2.85231	-4.45829	-3.82722
RSP_0658	R	L	Probable ATP-dependent helicase		0.0101554	-0.0705652	0.162705	0.0410706	-0.0580647	0.123236	0.11232	RSP_0658	YP_353733.1 putative ATP-dependent helicase [Rhodobacter sphaeroides 2.4.1]	YP_353733.1	-0.436357	0.0835724	-0.405193	0.346158	0.343185	0.861802	0.592988
RSP_0659	R	R	Putative metallo-phosphoesterase		0.0625657	-0.200801	0.0445791	0.0531843	-0.155925	0.388062	0.373036
RSP_0660		KT	hypothetical protein		-0.301608	-0.172931	-0.358848	-0.224851	-0.325673	-0.308453	-0.348029
RSP_0661	H	H	Probable tetrahydrofolate dehydrogenase/cyclohydrolase( EC:1.5.1.5 )		-0.243917	0.000480314	-0.0215716	0.0840271	-0.197027	-0.307931	-0.308685	RSP_0661	YP_353736.1 5,10-methylenetetrahydrofolate dehydrogenase (NADP+);methenyltetrahydrofolate cyclohydrolase [Rhodobacter sphaeroides 2.4.1]	YP_353736.1	-0.830046	-0.632953	-0.809707	-0.938198	-0.691325	-0.569838	-0.568209
RSP_0662	E	E	Putative chorismate mutase		-0.539693	-0.103383	-0.233527	0.0427709	-0.15926	-0.290173	-0.298701	RSP_0662	YP_353737.1 Putative chorismate mutase [Rhodobacter sphaeroides 2.4.1]	YP_353737.1	0.858099	0.297716	0.210553	0.174082	-0.392055	0.118281	-0.197341
RSP_0663	F	F	Formate-tetrahydrofolate ligase( EC:6.3.4.3 )		0.149303	0.0441561	0.0807021	0.140021	0.10523	0.335096	0.197079	RSP_0663	YP_353738.1 Formate-tetrahydrofolate ligase [Rhodobacter sphaeroides 2.4.1]	YP_353738.1	0.0500444	-0.327559	-0.204827	0.11273	-0.0194149	0.279446	0.517973
RSP_0664			hypothetical protein		0.235035	-0.208366	0.0876627	0.00756611	-0.319348	-0.115608	-0.111163
RSP_0665	O	O	FtsH( EC:3.4.24.- )	ftsH	-0.168903	0.00181972	-0.284841	-0.353578	-0.0456043	1.52431	1.25927	RSP_0665	YP_353740.1 membrane protease FtsH catalytic subunit [Rhodobacter sphaeroides 2.4.1]	YP_353740.1	0.112242	-0.161793	-0.00977198	-0.817927	-0.689638	-1.27904	-1.00856
RSP_0666	D	J	Probable cell cycle protein		-0.0151098	0.00337251	0.135221	0.0822099	0.0957427	-0.334855	-0.343326
RSP_0667	S	R	hypothetical protein		-0.121105	-0.00590589	-0.0418942	0.0623696	-0.0842979	-0.905652	-0.704927	RSP_0667	YP_353742.1 tol-pal system protein YbgF [Rhodobacter sphaeroides 2.4.1]	YP_353742.1	0.0795822	-0.112406	-0.0755475	-0.234638	-0.625333	-0.255159	-0.484147
RSP_0668	M	M	OmpA/MotB family protein		-0.0964742	-0.280607	-0.0501168	0.0295896	-0.342717	-1.12133	-0.917257	RSP_0668	YP_353743.1 OmpA/MotB family protein [Rhodobacter sphaeroides 2.4.1]	YP_353743.1	0.676802	0.278568	-0.0319061	0.853252	0.04761	1.20631	1.02533
RSP_0669	U	U	translocation protein TolB precursor	tolB	-0.39256	-0.239817	-0.0332092	0.0156696	-0.243549	-0.844855	-0.645404	RSP_0669	YP_353744.1 translocation protein TolB precursor [Rhodobacter sphaeroides 2.4.1]	YP_353744.1	-0.0872218	-0.343239	-0.30356	-0.315399	-0.627218	0.182926	-0.171139
RSP_0670			Possible TolA protein		-0.161494	-0.281137	0.0312011	0.144557	-0.278858	-0.796075	-0.545788	RSP_0670	YP_353745.2 Cell division and transport-associated protein TolA [Rhodobacter sphaeroides 2.4.1]	YP_353745.2	0.437977	-0.00461706	-0.400827	-0.024121	-0.71853	-0.565922	-0.261215
RSP_0671	U	U	ExbD/TolR family protein		-0.0828011	-0.303163	-0.0371103	0.150421	-0.72864	-0.729375	-0.411239	RSP_0671	YP_353746.1 Cell division and transport-associated protein TolR [Rhodobacter sphaeroides 2.4.1]	YP_353746.1	-0.245263	-0.0225213	0.140553	-1.55744	-1.78058	-2.74427	-2.58672
RSP_0672	U	U	Biopolymer transport protein, TolQ	TolQ	0.0381464	0.0388893	-0.313053	-0.040364	-0.0770253	-0.002542	0.0308362	RSP_0672	YP_353747.1 Cell division and transport-associated protein TolQ [Rhodobacter sphaeroides 2.4.1]	YP_353747.1	-0.209591	-0.430425	0.289001	0.17391	0.57685	1.12088	1.03396
RSP_0673	R	I	Putative thioesterase		-0.0135455	-0.0626309	-0.0495666	-0.0434131	0.0939048	0.697612	0.604709	RSP_0673	YP_353748.1 Putative thioesterase [Rhodobacter sphaeroides 2.4.1]	YP_353748.1	-0.420158	-0.894851	-0.618002	-0.174992	0.0789344	0.44296	0.0914955
RSP_0674	L	L	DNA polymerase III subunit delta		-0.127133	-0.494526	-0.19192	-0.18611	-0.456059	-0.117833	-0.13935	RSP_0674	YP_353750.1 DNA polymerase III, delta prime subunit [Rhodobacter sphaeroides 2.4.1]	YP_353750.1	0.279623	-0.19658	-0.297265	-0.367943	-0.4545	-1.04368	-0.755459
RSP_0675	L	N	putative TatD-related deoxyribonuclease		-0.246841	-0.253725	0.0721526	0.147913	-0.288538	-0.101054	-0.0348763	RSP_0675	YP_353751.1 putative TatD-related deoxyribonuclease [Rhodobacter sphaeroides 2.4.1]	YP_353751.1	-0.358945	-0.736909	-0.646364	-2.36236	-2.61319	-3.54665	-4.10154
RSP_0676	R	P	PhnP-like protein		-0.382215	0.0376606	0.165568	0.253079	0.274268	-0.130178	-0.0292442	RSP_0676	YP_353752.1 PhnP-like protein [Rhodobacter sphaeroides 2.4.1]	YP_353752.1	-1.18335	-1.94709	-1.64766		-1.9508	-2.16762	-2.03721
RSP_0677	R	R	Putative malonate transporter, mdcF, AEC family		-0.424144	0.13709	0.364376	0.263133	-0.0288862	-0.537408	-0.44931
RSP_0678	S	S	hypothetical protein		0.110557	0.0711167	-0.156176	-0.0417162	0.393196	0.349036	0.354325	RSP_0678	YP_353754.1 putative membrane protein [Rhodobacter sphaeroides 2.4.1]	YP_353754.1	0.380582	0.167569	0.0268733	0.852205	0.865574	1.10325	1.58822
RSP_0679	H	H	porphobilinogen deaminase( EC:2.5.1.61 )	hemC	-0.8308	0.0312556	-0.991815	-0.817498	-0.0429618	-1.15931	-1.13399	RSP_0679	YP_353756.2 hydroxymethylbilane synthase [Rhodobacter sphaeroides 2.4.1]	YP_353756.2	-0.0174103	0.404649	-0.0789884	0.163146	0.334867	0.745474	0.633311
RSP_0680	H	H	Uroporphyrinogen decarboxylase	hemE	-1.20025	-1.06657	-0.936231	-0.701278	-1.26124	-1.08399	-1.03332	RSP_0680	YP_353757.1 uroporphyrinogen decarboxylase [Rhodobacter sphaeroides 2.4.1]	YP_353757.1	0.222724	0.0484009	-0.307885	0.338689	0.0646591	-0.572849	-0.741318
RSP_0681			hypothetical protein		0.125552	-0.14286	-0.175098	-0.0209145	-0.256524	-0.0357796	0.243377	RSP_0681	YP_353758.2 hypothetical protein RSP_0681 [Rhodobacter sphaeroides 2.4.1]	YP_353758.2	-0.0451158	-0.512995	0.151402
RSP_0682	H	H	coproporphyrinogen III oxidase( EC:1.3.3.3 )	hemF	0.141855	-0.0306172	0.321717	0.462414	-0.179782	0.129302	0.138874	RSP_0682	YP_353759.1 coproporphyrinogen oxidase [Rhodobacter sphaeroides 2.4.1]	YP_353759.1	-1.65531	-1.66334	-1.12995	-1.13917	-0.853145	-0.990238	-0.622113
RSP_0683			hypothetical protein		0.0487834	-0.0640319	-0.196617	-0.185895	-0.0565417	0.379658	0.336241
RSP_0684	IQR	IQR	Possible oxidoreductase; Short-chain dehydrogenase/reductase SDR		-0.0996649	0.468216	0.180246	0.00681161	0.649319	-0.40066	-0.306985	RSP_0684	YP_353761.1 putative oxidoreductase;Short-chain dehydrogenase/reductase SDR [Rhodobacter sphaeroides 2.4.1]	YP_353761.1	0.303616	-0.479503	0.0405095	-0.479413	-1.09368	0.342066	0.543689
RSP_0685	J	J	Possible ribosomal RNA small subunit methyltransferase C RsmC		-0.19583	0.00561532	-0.0284502	-0.0404467	0.143709	-0.107362	-0.113321	RSP_0685	YP_353762.1 16S rRNA m(2)G 1207 methyltransferase [Rhodobacter sphaeroides 2.4.1]	YP_353762.1	0.409655	-0.36348	-0.167362	0.285215	0.0916087	-1.21225	-0.73184
RSP_0686	S	O	ATP-dependent Clp protease adaptor protein clpS		-0.103677	0.083474	-0.102878	-0.104324	0.257764	-0.312856	-0.360308	RSP_0686	YP_353763.2 ATP-dependent Clp protease adaptor protein clpS [Rhodobacter sphaeroides 2.4.1]	YP_353763.2	0.171583	-0.409521	0.168791	0.988251	0.138852	0.333577	0.248595
RSP_0687	R	H	Predicted hydrolase (haloacid dehalogenase (HAD) superfamily)		-0.278809	0.0552624	0.0595358	0.116043	0.262065	-0.176256	-0.212882	RSP_0687	YP_353764.1 putative hydrolase (haloacid dehalogenase (HAD) superfamily) [Rhodobacter sphaeroides 2.4.1]	YP_353764.1	-1.42784	-1.50083	-1.13458	-1.93456	-1.18548	-1.02106	-1.14915
RSP_0688	M	M	Probable penicillin-binding protein		0.155802	-0.453341	-0.908865	-0.619099	-1.21717	-1.31604	-1.12492	RSP_0688	YP_353765.2 putative penicillin-binding protein [Rhodobacter sphaeroides 2.4.1]	YP_353765.2		-2.50003	-0.0944061
RSP_0689	P		RdxS, cytochrome oxidase maturation protein, cbb3-type	rdxS	-0.357054	0.279656	-0.157132	-0.00338911	0.121392	-0.397207	-0.330034	RSP_0689	YP_353766.1 RdxS, cytochrome oxidase maturation protein, cbb3-type [Rhodobacter sphaeroides 2.4.1]	YP_353766.1	0.220102	0.553239			-0.389385	0.718938	0.391045
RSP_0690	P	P	Copper-translocating P-type ATPase, RdxI	rdxI	-0.195251	0.179631	-0.171355	0.0280274	0.203488	-0.448001	-0.381148	RSP_0690	YP_353767.1 Copper-translocating P-type ATPase, RdxI [Rhodobacter sphaeroides 2.4.1]	YP_353767.1	-1.22235	-1.97595	-0.988313	-2.27954	-1.95089	-1.80939	-2.1864
RSP_0691	P	P	RdxH	rdxH	-0.136387	0.214164	-0.172981	-0.111297	0.144765	-0.32464	-0.268727	RSP_0691	YP_353768.1 RdxH [Rhodobacter sphaeroides 2.4.1]	YP_353768.1	-1.89881	-3.54364	-2.5086	-6.7489	-6.3879
RSP_0692	C	C	iron-sulfur cluster-binding protein	rdxB	-0.783362	-0.424671	-0.590352	-0.0792526	-0.415713	-0.759122	-0.678152	RSP_0692	YP_353769.1 iron-sulfur cluster-binding protein [Rhodobacter sphaeroides 2.4.1]	YP_353769.1	-0.0688127	-0.195219	-0.448744	-1.07908	-0.915715	-0.894451	-0.799703
RSP_0693	C	C	Cbb3-type cytochrome c oxidase CcoP subunit	ccoP	-1.71248	-0.417766	-1.79561	-1.2258	-0.207467	-2.54173	-2.47966	RSP_0693	YP_353770.1 Cbb3-type cytochrome c oxidase CcoP subunit [Rhodobacter sphaeroides 2.4.1]	YP_353770.1	0.440547	0.239429	0.303004	0.280071	0.759549	-0.222219	-0.234965
RSP_0694	O		Cbb3-type cytochrome c oxidase CcoQ subunit	ccoQ	-1.82579	-0.455221	-2.01002	-1.35407	-0.455282	-3.4991	-3.3475	RSP_0694	YP_353771.1 Cbb3-type cytochrome c oxidase CcoQ subunit [Rhodobacter sphaeroides 2.4.1]	YP_353771.1	-0.566646	-0.507947	-0.874052	-0.40175	-0.994591	-0.158787	0.0900256
RSP_0695	C	C	Cbb3-type cytochrome c oxidase CcoO subunit	ccoO	-1.79163	-0.843144	-2.04733	-1.47202	-0.858664	-3.5938	-3.398	RSP_0695	YP_353772.1 Cbb3-type cytochrome c oxidase CcoO subunit [Rhodobacter sphaeroides 2.4.1]	YP_353772.1	-0.455854	-0.475456	-0.421032	-0.763518	-0.308768	-0.660112	-0.362511
RSP_0696	O	C	Cbb3-type cytochrome oxidase CcoN subunit	ccoN	-1.58239	-0.52458	-1.86667	-1.13649	-0.691465	-2.72525	-2.6417	RSP_0696	YP_353773.1 Cbb3-type cytochrome oxidase CcoN subunit [Rhodobacter sphaeroides 2.4.1]	YP_353773.1	-0.0688082	0.123487	-0.173586	0.279491	0.00943502	0.572898	0.765237
RSP_0697		T	Universal stress protein (Usp)		-1.99668	-0.731679	-2.79113	-2.41375	-0.80573	-1.6328	-1.70257	RSP_0697	YP_353774.1 Universal stress protein (Usp) [Rhodobacter sphaeroides 2.4.1]	YP_353774.1	0.540137	0.459904	0.0737457	0.435538	0.209779	0.270196	0.271531
RSP_0698	T	T	Crp-Fnr regulatory protein (FnrL)	fnrL	0.0229449	-0.02273	0.395139	0.206602	-0.373529	-0.516293	-0.526919	RSP_0698	YP_353775.1 Crp-Fnr regulatory protein (FnrL) [Rhodobacter sphaeroides 2.4.1]	YP_353775.1	-0.365425	-0.974722	0.122113	-0.160638	-0.342539	-0.953126	-0.647878
RSP_0699	H	H	coproporphyrinogen III oxidase	hemZ	-1.4607	-0.0312994	-1.38667	-0.697001	0.349912	-1.61126	-1.68148	RSP_0699	YP_353776.1 coproporphyrinogen III oxidase [Rhodobacter sphaeroides 2.4.1]	YP_353776.1	0.657689	-0.103263	-3.98116
RSP_0700	M	M	probable glycosyltransferase		0.0432597	0.0907399	0.249469	0.148705	-0.0986477	-0.124381	-0.110401
RSP_0701	R	Q	ABC peptide transporter, fused ATPase domains		0.0842589	-0.00914937	0.198975	0.135278	0.0214928	0.0987377	0.0639067	RSP_0701	YP_353778.1 ABC peptide transporter, fused ATPase domains [Rhodobacter sphaeroides 2.4.1]	YP_353778.1	0.175887	-0.349604	-0.166485	0.077336	-0.3633	0.650005	0.747719
RSP_0702	R	Q	ABC peptide transporter, inner membrane subunit		-0.214928	-0.122201	0.244261	0.0584021	-0.414102	-0.348187	-0.299981
RSP_0703	R	Q	ABC peptide transporter, inner membrane subunit		-0.285848	-0.121754	0.211983	0.127832	-0.181328	-0.675219	-0.641141	RSP_0703	YP_353780.1 ABC peptide transporter, inner membrane subunit [Rhodobacter sphaeroides 2.4.1]	YP_353780.1	0.178514	-0.526307	-0.375743	-0.36785	-0.0683295	0.0792313	-0.162409
RSP_0704	E	E	ABC peptide transporter, substrate binding protein		-0.0618573	0.029807	-0.0530319	0.11676	-0.0547096	-0.00791567	-0.00929535
RSP_0705	C	C	Cytochrome cy		0.269017	-0.163792	0.620453	0.856848	-0.257215	1.10135	1.12918	RSP_0705	YP_353782.1 Cytochrome cy [Rhodobacter sphaeroides 2.4.1]	YP_353782.1	0.624555	0.331457	0.517611	0.643538	0.340277	0.427521	0.448363
RSP_0706	E	E	prephenate dehydratase	pheA	-0.420374	-0.0987002	0.131595	0.384342	-0.0620753	-0.257799	-0.431821	RSP_0706	YP_353783.2 prephenate dehydratase [Rhodobacter sphaeroides 2.4.1]	YP_353783.2	-0.568473	-0.675047	-0.483637	-0.386123	-0.496302	-1.23608	-0.999003
RSP_0707			hypothetical protein		0.158189	-0.148258	0.196537	0.250992	-0.153719	0.321251	0.42106	RSP_0707	YP_353784.1 polyketide cyclase/dehydrase and lipid transport protein [Rhodobacter sphaeroides 2.4.1]	YP_353784.1	0.123823	0.0163898	0.271521	-0.394247	-0.158654	0.58145	0.194735
RSP_0708	L	F	NUDIX hydrolase		0.230652	-0.0772953	0.139422	0.170758	0.0441069	0.34381	0.349169	RSP_0708	YP_353785.1 NUDIX hydrolase [Rhodobacter sphaeroides 2.4.1]	YP_353785.1	-0.293292	-0.487658	-0.269135	-0.684944	-0.578511	-0.773827	-0.730182
RSP_0709	F	FV	2',3'-cyclic-nucleotide 2'-phosphodiesterase	cpdB	0.125242	0.0585605	-0.024181	0.0319846	0.124254	0.107556	0.219233
RSP_0710	L	L	DNA polymerase III subunits gamma and tau	dnaX	-0.313574	-0.0367042	-0.200221	-0.159553	0.221874	0.000359605	-0.0635553	RSP_0710	YP_353787.1 DNA polymerase III subunits gamma and tau [Rhodobacter sphaeroides 2.4.1]	YP_353787.1	0.241503	-0.0460943	0.0660197	-0.626556	-0.43797	-2.10774	-1.19459
RSP_0711	S	R	hypothetical protein	YbaB	-1.27195	-0.293942	-0.393155	-0.261775	-0.158696	-1.5561	-1.28592	RSP_0711	YP_353788.1 DNA-binding protein, YbaB/EbfC family [Rhodobacter sphaeroides 2.4.1]	YP_353788.1	0.557662	0.12136	0.0833486	-0.143656	-0.649787	0.744358	0.474984
RSP_0712	L	L	recombination protein RecR	recR	-0.443913	-0.130962	0.0017457	-0.0297221	-0.121963	-0.464161	-0.385063
RSP_0713			hypothetical protein		-0.091839	-0.171407	-0.291618	-0.473363	-0.0706968	-0.363422	-0.142341
RSP_0714	S	S	hypothetical protein		-0.546822	-0.311069	0.0294905	0.122718	-0.288715	-0.620656	-0.703202	RSP_0714	YP_353791.1 hypothetical protein RSP_0714 [Rhodobacter sphaeroides 2.4.1]	YP_353791.1	0.141471	-0.106115	-0.204657	-0.431821	-0.527454	-0.411149	-0.56568
RSP_0715	J	J	Ribonuclease T2		0.157515	0.376299	-0.117689	-0.111562	0.449326	0.310393	0.3267
RSP_0716	CR	CR	NADPH/quinone reductase and related Zn-dependent oxidoreductase		0.194509	0.236534	-0.100802	-0.0672448	0.591891	0.218306	0.118256	RSP_0716	YP_353793.1 NADPH/quinone reductase-related Zn-dependent oxidoreductase [Rhodobacter sphaeroides 2.4.1]	YP_353793.1	0.161653	0.295343	-0.240897	0.464444	0.607953	0.16083	0.121068
RSP_0717	S	H	hypothetical protein		0.148052	-0.178697	-0.242526	-0.168378	-0.356395	0.105859	0.0929532	RSP_0717	YP_353794.1 rpsU-divergently transcribed protein [Rhodobacter sphaeroides 2.4.1]	YP_353794.1	0.296729	0.477512	0.348153	0.104937	0.448005	0.905652	0.816016
RSP_0718		J	30S ribosomal protein S21	rpsU	-0.859176	-1.39941	0.735819	0.386466	-1.6735	-1.46526	-0.488677	RSP_0718	YP_353795.1 SSU ribosomal protein S21P [Rhodobacter sphaeroides 2.4.1]	YP_353795.1	-0.916613	-1.03607	-0.80105	-0.450403	-1.01675	0.0541318	-0.76084
RSP_0719	I	I	phosphatidylserine decarboxylase		-0.500873	-0.0860684	0.221791	0.128094	-0.141761	0.804756	0.452288	RSP_0719	YP_353796.1 phosphatidylserine decarboxylase [Rhodobacter sphaeroides 2.4.1]	YP_353796.1	-0.197546	-0.379037	-0.195838	0.00792631	-0.281406	0.17391	0.172518
RSP_0720	I	I	CDP-alcohol phosphatidyltransferase	pssA	-0.518479	-0.0768395	0.162274	0.0427391	0.0624312	0.00506273	-0.20087
RSP_0721	QR		Phosphatidylethanolamine N-methyltransferase( EC:2.1.1.17 )	PmtA	-0.844914	-0.0616662	0.110703	0.180134	0.156385	-0.877914	-1.03504	RSP_0721	YP_353798.1 Phosphatidylethanolamine N-methyltransferase [Rhodobacter sphaeroides 2.4.1]	YP_353798.1	-1.08152	-2.84791	-0.461679	-4.26823	-3.23139
RSP_0722	K	K	transcriptional regulator, AsnC family		0.00886644	-0.352561	-0.000833889	0.0665576	-0.319939	0.0630662	-0.0361539	RSP_0722	YP_353799.1 transcriptional regulator, AsnC family [Rhodobacter sphaeroides 2.4.1]	YP_353799.1	0.314021	-0.182935	0.20495	0.185071	0.195702	-0.83533	-0.722509
RSP_0723	E	E	alanine dehydrogenase( EC:1.4.1.1 )	ald	0.806771	-0.0474253	0.00538087	-0.0617648	0.0732602	-0.0310791	0.0638024
RSP_0724	M	M	Large-conductance mechanosensitive channel	mscL	0.492183	-0.179182	-0.428464	-0.0425625	-0.115753	-0.273697	-0.300089	RSP_0724	YP_353801.1 Large-conductance mechanosensitive channel [Rhodobacter sphaeroides 2.4.1]	YP_353801.1	0.0564995	-0.195643	-0.376775	0.697442	0.448526	0.797206	1.00268
RSP_0725	O	O	Thioredoxin, thioldisulfide interchange protein		0.104033	0.314895	0.127149	0.35105	0.235684	0.736613	0.629657	RSP_0725	YP_353802.1 Thioredoxin, thioldisulfide interchange protein [Rhodobacter sphaeroides 2.4.1]	YP_353802.1	-0.954079	-0.449199	-0.479158	-0.664983	-0.296377	-0.107697	-0.44452
RSP_0726	E	E	argininosuccinate lyase( EC:4.3.2.1 )		-0.302641	-0.0135547	-0.126239	-0.0672933	0.0470581	-0.29031	-0.311621	RSP_0726	YP_353803.1 argininosuccinate lyase [Rhodobacter sphaeroides 2.4.1]	YP_353803.1	0.251856	-0.0134163	0.0144157	-0.14279	-0.253038	0.154996	0.167896
RSP_0727			hypothetical protein		0.181451	0.414439	0.345783	0.373588	0.617028	0.300524	0.380755
RSP_0728			hypothetical protein		-0.0703995	-0.141787	0.085583	0.0396665	-0.0354062	-0.193559	-0.192401
RSP_0729	E	E	Orn/DAP/Arg decarboxylase, family 2( EC:4.1.1.20 )	lysA	-0.319256	0.0829501	0.0662888	0.0425296	0.364606	-0.46048	-0.429919	RSP_0729	YP_353806.1 Orn/DAP/Arg decarboxylase, family 2 [Rhodobacter sphaeroides 2.4.1]	YP_353806.1	-0.131354	-0.383396	-0.28966	-0.518571	-0.63948	-1.40606	-1.14415
RSP_0730			hypothetical protein		0.0879519	0.110383	-0.148687	-0.0795867	0.212324	0.298026	0.126993	RSP_0730	YP_353807.1 TIGR02302 family protein [Rhodobacter sphaeroides 2.4.1]	YP_353807.1	0.465032	0.641663	0.513844	0.92154	0.341626	1.02572	0.449717
RSP_0731			hypothetical protein		0.156301	-0.205016	-0.0112629	0.156515	-0.55305	0.0175435	0.0404554	RSP_0731	YP_353808.2 hypothetical protein RSP_0731 [Rhodobacter sphaeroides 2.4.1]	YP_353808.2	0.815355	1.19728	0.892837	0.694822	0.438131	1.25131	1.27673
RSP_0732			hypothetical protein		-0.151652	0.146666	-0.323288	-0.0855957	0.410714	-0.727763	-0.66078
RSP_0733	D	D	cell division ATP-binding protein FtsE		0.43174	0.662246	0.344713	0.222863	0.83025	0.367891	0.369156	RSP_0733	YP_353810.1 cell division ATP-binding protein FtsE [Rhodobacter sphaeroides 2.4.1]	YP_353810.1		-0.517493	-1.22813	-0.62807	-0.512829
RSP_0734	D	D	cell division protein FtsX		-0.0916636	-0.163696	-0.157179	-0.117965	-0.124724	-0.11563	-0.0875074	RSP_0734	YP_353811.1 cell division protein FtsX [Rhodobacter sphaeroides 2.4.1]	YP_353811.1	0.101453	0.112293	-0.430819	0.227628	0.0356541	0.17825	0.140726
RSP_0735	I	I	Phospholipid/glycerol acyltransferase		-0.415292	-0.270231	-0.338029	-0.23735	-0.282728	-0.279105	-0.214244	RSP_0735	YP_353812.1 Phospholipid/glycerol acyltransferase [Rhodobacter sphaeroides 2.4.1]	YP_353812.1	0.329116	0.174122	0.252858	0.617435	-0.13397	0.300833	0.0920048
RSP_0736			MobC protein	mobC	-0.0897682	-0.216924	-0.078376	-0.0937512	-0.415417	-0.0795195	0.130486
RSP_0737	H		Molybdopterin guanine dinucleotide synthesis	mobB	-0.240535	0.0559187	-0.129282	-0.0397148	0.0557246	-0.0309204	-0.00515103	RSP_0737	YP_353814.1 Molybdopterin guanine dinucleotide synthesis [Rhodobacter sphaeroides 2.4.1]	YP_353814.1	0.160752	0.337204	0.185348	0.208343	0.0735366	-0.15807	0.284077
RSP_0738	H	H	molybdopterin-guanine dinucleotide biosynthesis protein A	mobA	0.11951	0.457794	0.0802427	0.0556543	0.605427	0.661062	0.56453	RSP_0738	YP_353815.1 molybdenum cofactor guanylyltransferase [Rhodobacter sphaeroides 2.4.1]	YP_353815.1	0.126376	0.245468	0.25665	0.890724	0.411789	0.603631	0.549695
RSP_0739	E	E	Branched chain amino acid efflux pump, large (AzlC) subunit		0.156738	-0.075253	0.302386	0.374893	-0.0710158	0.346815	0.480437
RSP_0741	R	R	putative metallo-beta-lactamase family protein		-1.28701	-0.0115279	-0.843739	-1.04441	0.0286229	-0.723716	-0.828851	RSP_0741	YP_353820.1 putative metallo-beta-lactamase family protein [Rhodobacter sphaeroides 2.4.1]	YP_353820.1	0.584772	-1.53819	-1.26097
RSP_0742	I	I	probable acyl-CoA dehydrogenase		-0.942804	0.167962	-0.958653	-1.13493	0.230162	-0.652606	-0.794594	RSP_0742	YP_353821.1 putative acyl-CoA dehydrogenase [Rhodobacter sphaeroides 2.4.1]	YP_353821.1	1.39168	1.3656	1.2262	1.65702	1.57519	1.13729	1.32862
RSP_0743	J	J	Putative translation factor		0.239803	0.4349	0.311079	0.373395	0.439564	0.383577	0.644653	RSP_0743	YP_353822.1 translation factor SUA5 [Rhodobacter sphaeroides 2.4.1]	YP_353822.1	0.259448	-0.178841	-0.295158	-0.493244	-0.606504	-0.999216	-0.734779
RSP_0744	L	L	DNA-3-methyladenine glycosylase I( EC:3.2.2.20 )		-0.037225	-0.198705	-0.0196133	0.0291451	-0.219454	-0.0267396	-0.0534021	RSP_0744	YP_353823.1 DNA-3-methyladenine glycosylase I [Rhodobacter sphaeroides 2.4.1]	YP_353823.1			-0.522664
RSP_0745	I	I	acetyl-CoA acetyltransferase( EC:2.3.1.9 )		-0.986913	-0.0538368	-1.00499	-0.265771	-0.131772	-1.10378	-1.17669	RSP_0745	YP_353824.2 acetyl-CoA acetyltransferase [Rhodobacter sphaeroides 2.4.1]	YP_353824.2	-0.0675774	-0.305735	-0.428454	-0.281437	-0.450417	0.018748	-0.103467
RSP_0747	IQR		Short-chain dehydrogenase/reductase( EC:1.1.1.36 )		-0.980669	-0.0656461	-1.00733	-0.483062	-0.0848851	-1.42016	-1.36158	RSP_0747	YP_353825.1 3-oxoacyl-(acyl-carrier-protein) reductase [Rhodobacter sphaeroides 2.4.1]	YP_353825.1	0.240491	-0.0829811	-0.0323868	0.814996	0.603612	0.44325	0.319677
RSP_0748	R	J	N-6 Adenine-specific DNA methylase		-0.0511737	-0.173108	0.0584944	0.0455633	0.0245018	0.0872181	0.126163
RSP_0749			hypothetical protein		-0.360431	-0.292774	-0.219595	-0.237574	-0.320901	-0.437458	-0.319697
RSP_0750	H	H	Geranylgeranyl pyrophosphate synthase/Polyprenyl synthetase		-0.485949	-0.369621	-0.0389387	-0.00945258	-0.324794	-0.351785	-0.452881	RSP_0750	YP_353828.1 Geranylgeranyl pyrophosphate synthase/Polyprenyl synthetase [Rhodobacter sphaeroides 2.4.1]	YP_353828.1	-0.231799	-0.731456	-0.379344	-0.902984	-0.826633	-1.15965	-0.974577
RSP_0751	S	S	hypothetical protein		0.156483	-0.15245	0.0428956	0.00170068	-0.0765223	0.220207	0.302679
RSP_0752			Acetyltransferase (GNAT) family		0.189177	0.265697	-0.120114	-0.159672	0.35613	0.199641	0.20487
RSP_0753	M		Salt-stress induced outer membrane protein	SspA	0.36409	-0.219449	-0.0972288	-0.10916	-0.278246	-0.233096	-0.282539	RSP_0753	YP_353832.1 Salt-stress induced outer membrane protein [Rhodobacter sphaeroides 2.4.1]	YP_353832.1	2.05801	1.86379	1.27726	2.24526	1.67256	2.74281	2.35064
RSP_0754			hypothetical protein		0.315512	-0.204321	-0.624562	-0.396321	-0.388921	0.714088	0.656422
RSP_0755	K	K	putative N utilization substance protein B	nusB	-0.26278	0.0357347	0.244305	0.112335	0.0889787	-0.828545	-0.700906	RSP_0755	YP_353834.2 NusB antitermination factor [Rhodobacter sphaeroides 2.4.1]	YP_353834.2	0.209909	0.137803	0.255505	0.305188	0.369287	1.05882	0.599724
RSP_0756	H	H	6,7-dimethyl-8-ribityllumazine synthase beta chain	ribH1	-0.393475	-0.197872	0.275822	0.137253	-0.215832	-0.794625	-0.670223	RSP_0756	YP_353835.1 6,7-dimethyl-8-ribityllumazine synthase [Rhodobacter sphaeroides 2.4.1]	YP_353835.1	-0.531513	-0.444777	-0.168732	-0.19908	-0.217657	0.174222	0.278423
RSP_0757	H	HH	Bifunctional GTP cyclohydrolase II/3,4-dihydroxy-2butanone-4-phosphate synthase	ribBA	-0.2686	-0.259029	0.0543974	0.0785143	-0.281076	-0.476407	-0.405575	RSP_0757	YP_353836.1 Bifunctional GTP cyclohydrolase II/3,4-dihydroxy-2butanone-4-phosphate synthase [Rhodobacter sphaeroides 2.4.1]	YP_353836.1	-0.168482	-0.303626	-0.0116692	0.00354894	-0.0156263	-1.04655	-0.546763
RSP_0758	H	H	riboflavin synthase subunit alpha		0.00754582	0.311839	-0.0291862	-0.0388614	0.330724	0.119985	0.112421	RSP_0758	YP_353838.1 riboflavin synthase alpha chain [Rhodobacter sphaeroides 2.4.1]	YP_353838.1	0.0971343	0.500524	0.104233	0.359469	0.892082	0.377934	-0.114234
RSP_0759	M	M	putative capsule polysaccharide exporter		0.0645278	-0.422747	-0.551326	-0.262201	-0.617977	-1.2388	-1.3096	RSP_0759	YP_353839.1 putative capsule polysaccharide exporter [Rhodobacter sphaeroides 2.4.1]	YP_353839.1	0.98717	0.857763	0.298753	1.21732	0.588149	1.87459	1.6908
RSP_0760			transcriptional regulator, MarR family	mucS	-0.10308	0.0525728	0.207159	0.172912	0.23432	-0.512256	-0.434883
RSP_0761	S	O	hypothetical protein		-0.00851963	-0.169227	0.0809961	-0.0164402	-0.335342	-0.0350575	-0.0552377	RSP_0761	YP_353841.1 hypothetical protein RSP_0761 [Rhodobacter sphaeroides 2.4.1]	YP_353841.1		0.317501	-0.587128		-0.338782	0.509395	-0.307609
RSP_0762			transcriptional regulator, XRE family		0.128504	0.0412064	-0.00913962	-0.132051	-0.0645186	-0.442687	-0.32594	RSP_0762	YP_353842.1 transcriptional regulator, XRE family [Rhodobacter sphaeroides 2.4.1]	YP_353842.1	0.810207	0.735587	0.444741	1.18478	0.641111	1.92835	1.6936
RSP_0763	E	E	aspartate aminotransferase( EC:2.6.1.1 )	aatA	-0.0377275	0.0962916	0.0644964	0.125546	-0.155381	0.186716	0.165173	RSP_0763	YP_353843.1 aspartate aminotransferase [Rhodobacter sphaeroides 2.4.1]	YP_353843.1	0.188805	-0.046236	-0.159921	0.207502	0.0343628	-1.32166	-1.14748
RSP_0764	V	V	Multi Antimicrobial Extrusion (MATE) family efflux pump NorM		-0.269253	-0.115339	-0.393486	-0.12527	-0.196771	-0.681109	-0.708489
RSP_0765			SAM-dependent methyltransferase		-0.121501	0.14003	-0.255019	-0.282013	0.277021	0.155841	0.101933	RSP_0765	YP_353845.1 SAM-dependent methyltransferase [Rhodobacter sphaeroides 2.4.1]	YP_353845.1	1.04225	0.890376	0.714545	1.00492	0.835986	-0.847645	-0.73822
RSP_0766	S	C	hypothetical protein		-0.686449	-0.707166	-1.00805	-1.00842	-0.835458	0.0376826	-0.0820432	RSP_0766	YP_353846.1 polyphosphate kinase 2, PA0141 family [Rhodobacter sphaeroides 2.4.1]	YP_353846.1	0.324379	0.641281	0.404212	0.567863	0.725979	0.7651	0.694011
RSP_0768	K		transcriptional regulator, LuxR family		-0.348831	-0.220532	-0.522366	-0.533652	-0.278679	-0.0771169	-0.171526
RSP_0769	O	O	Glutathione S-transferase		0.111955	0.000984218	-0.0976088	-0.147198	-0.101531	-0.218732	-0.0975086	RSP_0769	YP_353849.1 Glutathione S-transferase [Rhodobacter sphaeroides 2.4.1]	YP_353849.1	0.985137	0.645946	0.0896899	0.997154	0.760384	-0.0289981	0.0443586
RSP_0772	L	L	DNA topoisomerase IV subunit B	parE	-0.131521	-0.0709427	-0.166943	-0.125273	-0.167548	-0.242159	-0.173949	RSP_0772	YP_353850.2 DNA topoisomerase IV subunit B [Rhodobacter sphaeroides 2.4.1]	YP_353850.2	-0.53266	-0.805327	-0.908785	-1.74083	-1.40832	-3.11465	-2.52307
RSP_0773	G	G	mannonate dehydratase( EC:4.2.1.8 )		0.0294321	0.298003	-0.0614778	-0.0135781	0.570181	1.41248	1.33588	RSP_0773	YP_353851.1 D-mannonate dehydratase [Rhodobacter sphaeroides 2.4.1]	YP_353851.1	0.21188	-0.923224	-1.45031	1.21093	1.1779	-1.10634	-0.12192
RSP_0774	K	K	RNA binding protein		-0.205606	-0.239787	-0.190225	-0.209277	-0.220732	0.126346	0.241579	RSP_0774	YP_353852.1 RNA binding protein [Rhodobacter sphaeroides 2.4.1]	YP_353852.1	0.162502	-0.221717	-0.246227	-0.825815	-0.95988	-1.42621	-1.23442
RSP_0775			Class I monoheme cytochrome c		-0.964672	-0.307297	-0.914556	-0.955874	-0.346869	-0.116665	-0.191762	RSP_0775	YP_353853.2 Class I monoheme cytochrome c [Rhodobacter sphaeroides 2.4.1]	YP_353853.2	2.05518	2.277	1.37956	2.75137	2.17282	2.7696	2.47683
RSP_0776	V	M	ABC lipoprotein efflux transporter, ATPase subunit, LolD	LolD	-0.242947	-0.145543	-0.00466758	0.0559005	-0.12977	-0.531247	-0.368757	RSP_0776	YP_353854.1 ABC lipoprotein efflux transporter, ATPase subunit, LolD [Rhodobacter sphaeroides 2.4.1]	YP_353854.1	-0.133175	-0.0955912	-0.344406	-0.117001	-0.0157725	0.142416	0.170909
RSP_0777	M	M	ABC lipoprotein efflux transporter, inner membrane subunit, LolE	LolE	-0.182085	-0.38111	-0.0368446	0.0254895	-0.32415	-0.363734	-0.3657	RSP_0777	YP_353855.1 ABC lipoprotein efflux transporter, inner membrane subunit, LolE [Rhodobacter sphaeroides 2.4.1]	YP_353855.1	0.409736	0.0139796	0.0733032	0.188075	0.105144	0.525272	0.472219
RSP_0778	J	J	prolyl-tRNA synthetase	ProS	-0.0660515	-0.208391	-0.0514449	0.136906	-0.250316	-0.21465	-0.241878	RSP_0778	YP_353856.1 prolyl-tRNA synthetase [Rhodobacter sphaeroides 2.4.1]	YP_353856.1	-0.379046	-0.708422	-0.443648	-0.98494	-0.876837	-0.374502	-0.409702
RSP_0779	R	R	Lipocalin-related protein and Bos/Can/Equ allergen	perM	-0.0273086	0.0981167	-0.191047	0.0267285	0.245717	1.13209	0.944535	RSP_0779	YP_353857.2 Lipocalin-related protein and Bos/Can/Equ allergen [Rhodobacter sphaeroides 2.4.1]	YP_353857.2	0.262469	0.706676	0.299316	0.910442	0.805431	0.812026	0.748596
RSP_0780		L	hypothetical protein with ATP/GTP-binding site		-0.0112929	-0.186767	-0.0317836	0.00665972	-0.175022	0.292332	0.311442	RSP_0780	YP_353858.1 ATPase involved in DNA replication initiation [Rhodobacter sphaeroides 2.4.1]	YP_353858.1	0.287811	-0.117252	-0.200082	-0.303679	-0.377083	-0.948539	-0.607063
RSP_0781	P	P	polyphosphate kinase( EC:2.7.4.1 )		-0.342746	-0.135905	-0.148415	-0.0281568	-0.0647953	-0.378164	-0.389613	RSP_0781	YP_353859.1 polyphosphate kinase [Rhodobacter sphaeroides 2.4.1]	YP_353859.1	0.0326754	-0.00132116	-0.200991	0.133999	-0.110717	0.270754	0.353603
RSP_0782	FP	FTP	Ppx/GppA phosphatase		-0.206519	-0.24213	-0.166938	-0.174029	-0.178614	0.144489	-0.0326743	RSP_0782	YP_353860.1 Ppx/GppA phosphatase [Rhodobacter sphaeroides 2.4.1]	YP_353860.1	-0.183334	-0.983831	-1.07367	-1.27212	-1.17466	-1.87641	-1.52596
RSP_0783			hypothetical protein		-0.275728	-0.171968	0.174629	0.16449	-0.164808	-0.072243	-0.122516	RSP_0783	YP_353861.1 hypothetical protein RSP_0783 [Rhodobacter sphaeroides 2.4.1]	YP_353861.1					0.0660699
RSP_0784	M	E	putative acetyltransferase, GNAT family		-0.0185547	-0.110211	0.211315	0.0819455	-0.0364357	0.16816	0.104216
RSP_0785	O	O	Putative heat shock protein DnaJ		0.0721529	-0.118425	-0.165311	-0.109384	-0.10735	-0.246649	-0.269091	RSP_0785	YP_353863.1 Putative heat shock protein DnaJ [Rhodobacter sphaeroides 2.4.1]	YP_353863.1	0.54745	0.624681	0.239629	0.376275	0.226931	0.636633	0.792709
RSP_0786			possible Endonuclease/Exonuclease/phosphatase fa		0.0443383	0.0482148	-0.138839	-0.0821948	0.192611	-0.276615	-0.296719	RSP_0786	YP_353864.1 putative Endonuclease/Exonuclease/phosphatase fa [Rhodobacter sphaeroides 2.4.1]	YP_353864.1	0.803079	1.4063	0.818963	1.28706	1.08549	0.538404
RSP_0787			hypothetical protein		0.174675	-0.380331	0.0875395	0.0532385	-0.436377	0.231977	0.215155
RSP_0788	Q		hypothetical protein		0.121982	0.0120788	0.0613278	0.110836	-0.0141411	-0.1914	-0.180756
RSP_0789	E	E	Aminotransferase, class-I	cobC	0.0462815	0.191754	0.138048	0.064312	0.218103	-0.06013	0.033473	RSP_0789	YP_353867.1 L-threonine O-3-phosphate decarboxylase [Rhodobacter sphaeroides 2.4.1]	YP_353867.1	-0.0565224	-0.308988	-0.428232	-0.122388	-0.0621376	0.587694	0.374646
RSP_0790	R	R	pyrroloquinoline quinone biosynthesis protein PqqE	pqqE	0.473595	-0.115219	0.545929	0.425474	-0.0623656	0.643435	0.56034
RSP_0791			putative pyrroloquinoline quinone synthesis protein D	pqqD	0.309051	-0.0601374	0.367455	0.331663	-0.0681709	0.53622	0.440074
RSP_0792	H	H	pyrroloquinoline quinone biosynthesis protein PqqC	pqqC	0.239481	-0.118661	0.587684	0.662661	0.0286537	0.415523	0.189799
RSP_0793	R	P	pyrroloquinoline quinone biosynthesis protein PqqB	pqqB	0.339146	-0.0022298	0.550762	0.807971	0.116252	0.619691	0.371177
RSP_0794	K	K	transcriptional regulator, LysR family	catR	0.551798	0.079087	0.383673	0.239527	0.0861095	0.766905	0.494718
RSP_0795	S	S	hypothetical protein		0.101127	0.217047	-0.342881	-0.221513	0.231174	0.283599	0.159702	RSP_0795	YP_353874.1 hypothetical protein RSP_0795 [Rhodobacter sphaeroides 2.4.1]	YP_353874.1	1.0946	0.850302	0.729569	1.67159	0.709767	1.64088	2.26752
RSP_0796	H	H	cobyric acid synthase	cobQ	0.469827	0.0648525	0.181096	0.226689	-0.0615642	0.105408	0.156571	RSP_0796	YP_353875.1 adenosylcobyric acid synthase (glutamine-hydrolysing) [Rhodobacter sphaeroides 2.4.1]	YP_353875.1	-0.340142	-0.421237	-0.569846	-0.800044	-0.610113	-2.32128	-1.51217
RSP_0797	J	J	glutamyl-tRNA synthetase( EC:6.1.1.17 )	gltX	-0.625927	-0.0942454	0.106298	0.0421859	-0.0735753	-0.611523	-0.415868	RSP_0797	YP_353877.1 glutamyl-tRNA synthetase [Rhodobacter sphaeroides 2.4.1]	YP_353877.1	-0.204667	-0.118177	-0.176455	-0.42227	-0.251829	0.2086	0.314836
RSP_0798	S	O	Neutral zinc metallopeptidase		0.0430454	0.136967	-0.200702	-0.215213	0.269713	-0.0880675	-0.0738264	RSP_0798	YP_353878.1 Neutral zinc metallopeptidase [Rhodobacter sphaeroides 2.4.1]	YP_353878.1	0.43185	0.876073	0.665346	1.72541	1.58521	1.52216	1.34965
RSP_0799	R	R	hypothetical protein		0.238807	-0.0105777	0.0930952	0.0504122	0.00878546	1.10656	0.5966	RSP_0799	YP_353879.1 Zn-dependent hydrolase, glyoxylase [Rhodobacter sphaeroides 2.4.1]	YP_353879.1	0.608831	0.75282	0.678745	-0.60463	-0.605553	-1.83468	-2.07223
RSP_0800	S		hypothetical protein		0.0672386	-0.269804	0.0649517	0.12753	-0.220523	0.708259	0.617927
RSP_0801	BQ	BQ	deacetylase / probable acetylpolyamine aminohydrolase		0.129488	0.0796693	-0.122528	-0.125183	0.0652966	0.38631	0.345311	RSP_0801	YP_353881.1 deacetylase / putative acetylpolyamine aminohydrolase [Rhodobacter sphaeroides 2.4.1]	YP_353881.1	1.59449	1.59262	1.58718	2.46856	2.10352
RSP_0802	E	E	Dipeptidase( EC:3.4.13.19 )		-0.010193	0.0121148	-0.230285	-0.234189	-0.0320567	-0.0192148	-0.0439261	RSP_0802	YP_353882.1 dipeptidase AC [Rhodobacter sphaeroides 2.4.1]	YP_353882.1	-0.767396	-0.830748	-0.966025	-1.2537	-0.922002	-2.4115	-2.23349
RSP_0803	EP	EP	ABC dipeptide transporter, ATPase subunit DppF	DppF	-0.0673574	0.357177	-0.19349	-0.122279	0.101658	0.296489	0.139069	RSP_0803	YP_353883.1 ABC dipeptide transporter, ATPase subunit DppF [Rhodobacter sphaeroides 2.4.1]	YP_353883.1			-0.145285			0.554192	-0.277562
RSP_0804	EP	EP	ABC dipeptide transporter, ATPase subunit DppD	DppD	-0.199489	0.0428406	-0.348278	-0.155613	-0.0166037	-0.395586	-0.423646	RSP_0804	YP_353884.1 ABC dipeptide transporter, ATPase subunit DppD [Rhodobacter sphaeroides 2.4.1]	YP_353884.1	0.768165	-0.0454585	-0.164233	0.36325	-0.0555909	0.328743	0.172846
RSP_0805	EP	EP	ABC dipeptide transporter, inner membrane subunit DppC	DppC	-0.112957	0.199134	-0.164358	-0.0955973	0.208901	-0.132375	-0.0736459
RSP_0806	EP	EP	ABC dipeptide transporter, inner membrane subunit DppB	DppB	-0.318829	0.0327626	-0.601492	-0.389231	-0.0694015	-0.404657	-0.287906
RSP_0807	E		ABC dipeptide transporter, substrate-binding subunit DdpA	DdpA	-0.157857	0.0366683	-0.741372	-0.461508	0.292295	-0.702405	-0.663454	RSP_0807	YP_353887.2 ABC dipeptide transporter, substrate-binding subunit DdpA [Rhodobacter sphaeroides 2.4.1]	YP_353887.2	0.876694	0.597968	-0.0986951	0.966201	0.68934	1.90103	1.589
RSP_0809	C	C	hypothetical protein		-0.104538	-0.276425	-0.29749	-0.192328	-0.381421	0.0433389	0.152065	RSP_0809	YP_353888.2 nitroreductase [Rhodobacter sphaeroides 2.4.1]	YP_353888.2	-0.149874	0.364189	0.36572	0.860432	0.807036	0.422334	0.224744
RSP_0810	E	E	hypothetical protein		0.0330806	-0.355747	-0.282994	-0.158517	-0.141214	-0.337602	-0.114597
RSP_0811	S		hypothetical protein		-0.54092	0.345473	-0.328924	-0.119091	0.490494	-0.684689	-0.601594
RSP_0812	E	Q	Glyoxalase I (lactoylglutathione lyase)( EC:4.4.1.5 )		-0.702817	-0.210661	-0.419162	-0.236685	-0.165958	-0.435748	-0.406826	RSP_0812	YP_353891.1 methylmalonyl-CoA epimerase [Rhodobacter sphaeroides 2.4.1]	YP_353891.1	-0.959246	-1.09412	-1.26717	-3.8018
RSP_0813	T		Response regulator receiver protein		--	0.201841	--	--	0.202214	--	--
RSP_0814	J	JO	Acetyltransferase		-0.315827	-0.30829	0.292158	0.306375	-0.247314	-0.215362	-0.137661	RSP_0814	YP_353893.1 Acetyltransferase [Rhodobacter sphaeroides 2.4.1]	YP_353893.1		-0.459221	-0.203651	-0.559572	-0.990899	-1.0384	-0.772733
RSP_0815	J	J	aspartyl-tRNA synthetase( EC:6.1.1.12 )	aspS	-0.50752	0.0190624	-0.0468854	0.0848639	0.124524	0.0165679	-0.142004	RSP_0815	YP_353894.1 aspartyl-tRNA synthetase [Rhodobacter sphaeroides 2.4.1]	YP_353894.1	-0.0870514	-0.382188	-0.126232	-0.401056	-0.308033	-0.0541522	0.0969365
RSP_0816	EH	EH	Putative aminotransferase, class IV		0.0774645	0.101678	0.433742	0.407431	0.143627	0.0870028	0.0859669
RSP_0817		EH	para-aminobenzoate synthase component I		0.138501	-0.0267141	0.0902214	0.0603325	0.011041	0.618973	0.56382	RSP_0817	YP_353896.2 aminodeoxychorismate synthase, subunit I [Rhodobacter sphaeroides 2.4.1]	YP_353896.2		-0.406012	-0.391717	0.00331752	-0.0250829		-0.324182
RSP_0818	EF	EF	carbamoyl-phosphate synthase large subunit( EC:6.3.5.5 )	carB	-0.0297275	0.0673294	0.455408	0.658571	0.0207414	-0.374898	-0.338625	RSP_0818	YP_353897.4 carbamoyl-phosphate synthase large subunit [Rhodobacter sphaeroides 2.4.1]	YP_353897.4	0.0739733	-0.201813	0.022124	-0.183336	-0.250333	-1.52507	-1.13068
RSP_0819	LKJ	L	DEAD/DEAH box helicase	rhlE2	-0.967277	0.216486	0.0785818	-0.559912	0.244154	-0.311894	-0.517756	RSP_0819	YP_353898.1 DEAD/DEAH box helicase [Rhodobacter sphaeroides 2.4.1]	YP_353898.1	0.109168	-0.873878	0.321164	-1.86155	-0.83431	-1.42764	-1.35485
RSP_0820	C	C	Putative cytochrome B561		-1.64654	-0.550144	-2.12763	-2.06962	-0.556032	-1.17415	-1.30698
RSP_0821	R	HR	Esterase/lipase/thioesterase		0.0140775	-0.126425	0.429222	0.474853	-0.0128807	-0.0943932	-0.0308432	RSP_0821	YP_353901.1 Esterase/lipase/thioesterase [Rhodobacter sphaeroides 2.4.1]	YP_353901.1	-0.494348	-0.645824	-0.570058	-0.463364	-0.327831	-0.152637	-0.444239
RSP_0822			hypothetical protein		0.222864	0.0413316	-0.245522	-0.0912122	0.0903084	0.0305131	0.130067	RSP_0822	YP_353902.1 hypothetical protein RSP_0822 [Rhodobacter sphaeroides 2.4.1]	YP_353902.1	0.49504	1.16245	1.09751	1.79803	1.49912	1.79248	1.65453
RSP_0823	E	E	serine hydroxymethyltransferase protein( EC:2.1.2.1 )	SHMT	-0.56551	-0.798907	-0.133783	0.096014	-0.877025	-0.508505	-0.528296	RSP_0823	YP_353903.1 serine hydroxymethyltransferase protein [Rhodobacter sphaeroides 2.4.1]	YP_353903.1	0.216915	-0.0809631	-0.126249	-0.216614	-0.365176	-0.47973	-0.563024
RSP_0824	J	J	peptidyl-tRNA hydrolase( EC:3.1.1.29 )	pth	0.0343177	-0.189564	0.0618957	0.170894	-0.18451	-0.15096	-0.0560316	RSP_0824	YP_353905.1 peptidyl-tRNA hydrolase [Rhodobacter sphaeroides 2.4.1]	YP_353905.1	0.473265	0.218898	0.0713724	0.168271	0.17683	0.706229	0.400115
RSP_0825	G	F	probable inorganic polyphosphate/ATP-NAD kinase( EC:2.7.1.23 )	ppnk	0.0433214	0.183579	0.0519152	0.065543	0.383626	-0.0310669	0.0303383	RSP_0825	YP_353904.1 putative inorganic polyphosphate/ATP-NAD kinase [Rhodobacter sphaeroides 2.4.1]	YP_353904.1	0.320529	0.405964	0.109883	0.831131	0.441066	0.69125	0.727847
RSP_0826	R	H	hypothetical protein		0.122641	-0.0338233	-0.250116	-0.233819	-0.169195	-0.151065	-0.168909	RSP_0826	YP_353906.1 putative enzyme involved in biosynthesis of extracellular polysaccharides [Rhodobacter sphaeroides 2.4.1]	YP_353906.1	-0.241912	-0.43423	-0.20363		-0.751167	-0.551763	-0.132102
RSP_0827	J	J	Ribosomal protein L25		-0.694942	-0.661248	0.613212	0.322691	-0.72706	-1.23795	-0.395299	RSP_0827	YP_353907.1 LSU ribosomal protein L25P [Rhodobacter sphaeroides 2.4.1]	YP_353907.1	-0.0715027	-0.213956	-0.22862	-0.66037	-0.57259	-0.412579	-0.410385
RSP_0828			Major facilitator superfamily (MFS) transporter		0.165335	-0.165518	-0.00278372	0.0428732	-0.04455	1.03476	0.968707
RSP_0829	C	CIR	Lactate dehydrogenase( EC:1.1.2.3 )	lctB	-0.402389	-0.317146	-0.866114	-0.785345	-0.385774	0.031534	-0.00665898	RSP_0829	YP_353909.1 Lactate dehydrogenase [Rhodobacter sphaeroides 2.4.1]	YP_353909.1	0.270407	-0.062692	-0.0917581	0.00475184	0.0873775	-0.312324	-0.158607
RSP_0830	T	T	CBS-domain-containing membrane protein		-0.0863716	0.0380514	0.0979738	0.260105	0.260169	0.0607042	0.13102	RSP_0830	YP_353910.1 CBS-domain-containing membrane protein [Rhodobacter sphaeroides 2.4.1]	YP_353910.1	-0.387798	-0.863718	-0.564243	-0.630447	-0.778498	-0.828603	-0.757752
RSP_0831	E	E	tryptophan synthase subunit alpha( EC:4.2.1.20 )	trpA	-0.224221	-0.245656	-0.0507605	0.139	-0.332469	-0.0719441	0.0355563	RSP_0831	YP_353911.1 tryptophan synthase, alpha chain [Rhodobacter sphaeroides 2.4.1]	YP_353911.1	-0.113374	0.310434	0.246613	0.265959	0.332523	-0.458467	-0.283228
RSP_0832	J	J	Putative GTP-binding protein		-0.366882	-0.223421	0.159604	0.312177	-0.187156	-0.205012	-0.183704	RSP_0832	YP_353913.1 Putative GTP-binding protein [Rhodobacter sphaeroides 2.4.1]	YP_353913.1	0.0988503	-0.242874	-0.255464	-0.123363	-0.215521	-1.04892	-0.814512
RSP_0834	M	GM	mannose-6-phosphate isomerase / mannose-1-phosphate guanylyltransferase( EC:2.7.7.22 )	xanB	0.147298	0.252341	0.120179	0.129161	0.346377	-0.0239806	-0.0217155	RSP_0834	YP_353914.1 mannose-6-phosphate isomerase / mannose-1-phosphate guanylyltransferase [Rhodobacter sphaeroides 2.4.1]	YP_353914.1	0.654395	0.411166	0.196552	0.710084	0.305106		-0.176988
RSP_0835	G	G	phosphomannomutase( EC:5.4.2.8 )	manB	-0.0580412	-0.0423092	-0.0558274	-0.138256	-0.115151	0.849194	0.634174	RSP_0835	YP_353915.1 phosphomannomutase [Rhodobacter sphaeroides 2.4.1]	YP_353915.1			-0.563778
RSP_0836	R	R	Putative flavoprotein		-0.0811843	-0.0228798	0.154821	0.109407	0.0245375	-0.0187528	-0.0748621	RSP_0836	YP_353917.1 Putative flavoprotein [Rhodobacter sphaeroides 2.4.1]	YP_353917.1		0.366107	0.49527	1.26331	0.906469	0.875304	0.219215
RSP_0837			hypothetical protein		-0.447723	-0.396349	-0.718041	-0.319099	-0.553645	-1.45948	-1.16153	RSP_0837	YP_353918.1 hypothetical protein RSP_0837 [Rhodobacter sphaeroides 2.4.1]	YP_353918.1	0.547872	0.419927	0.103636	0.689761	0.284484	1.22495	1.14283
RSP_0838	L	L	putative DNA polymerase III, delta subunit / DNA binding( EC:2.7.7.7 )		0.339295	0.058821	0.260326	0.171526	0.109223	0.314866	0.277129	RSP_0838	YP_353919.1 DNA polymerase III, delta subunit [Rhodobacter sphaeroides 2.4.1]	YP_353919.1	-0.569976	0.131897	0.352919	-0.800258	-0.293477
RSP_0839	S		Predicted secreted periplasmic protein		-0.442818	-0.153463	-0.121163	-0.0523588	-0.217731	-0.740164	-0.654407	RSP_0839	YP_353920.1 putative secreted periplasmic protein [Rhodobacter sphaeroides 2.4.1]	YP_353920.1	0.495241	0.318216	0.161167	1.14169	0.260244	1.77496	1.33454
RSP_0840	J	J	leucyl-tRNA synthetase( EC:6.1.1.4 )	leuS	-0.303021	-0.0167348	0.00959609	0.116358	0.0696344	-0.413496	-0.367288	RSP_0840	YP_353921.1 leucyl-tRNA synthetase [Rhodobacter sphaeroides 2.4.1]	YP_353921.1	0.247698	0.0555318	0.0715383	0.0211258	-0.0919139	-0.011186	0.0171941
RSP_0841			hypothetical protein		-0.238283	-0.270305	-0.181308	0.0354388	-0.371031	-0.753466	-0.84326	RSP_0841	YP_353922.2 protein of unknown function (DUF3576) [Rhodobacter sphaeroides 2.4.1]	YP_353922.2	0.334638	0.137463	-0.189184	0.504613	-0.435327	0.751086	0.346709
RSP_0842			putative porin		-0.673109	-1.20987	-1.29465	-0.65958	-2.09148	-3.04177	-3.80141
RSP_0843			Conserved protein containing sulfotransfer domain		-0.374772	-0.346665	-0.488289	-0.0414096	-0.315888	-2.25106	-2.48042
RSP_0844	R	R	hypothetical protein		-0.220109	-0.28627	-0.296099	0.0128008	-0.333125	-0.870441	-1.08872	RSP_0844	YP_353926.1 pyridoxal phosphate enzyme, YggS family [Rhodobacter sphaeroides 2.4.1]	YP_353926.1	-0.0830879	-0.200438	-0.157541	-0.0360057	0.103762	0.326413	0.174525
RSP_0845	S	M	hypothetical protein		0.0830662	-0.0290047	-0.128076	-0.0920705	-0.0611231	0.0544521	0.0218631	RSP_0845	YP_353927.1 L,D-transpeptidase family protein [Rhodobacter sphaeroides 2.4.1]	YP_353927.1			0.354029		0.791248
RSP_0846	H	H	GTP cyclohydrolase II( EC:3.5.4.25 )	ribA	0.169088	-0.334001	-0.00604188	0.070847	-0.283524	0.681612	0.553689	RSP_0846	YP_353928.1 GTP cyclohydrolase II [Rhodobacter sphaeroides 2.4.1]	YP_353928.1	0.581921	1.05336	0.787663	1.39728	1.47067	1.4359	1.3284
RSP_0847	TK		two component transcriptional regulator, winged helix family		-0.0643269	0.196496	-0.812168	-0.672891	0.127492	2.4257	1.81405	RSP_0847	YP_353929.1 two component transcriptional regulator, winged helix family [Rhodobacter sphaeroides 2.4.1]	YP_353929.1	0.341632	0.681554	0.627694	0.871192	0.97533	0.967208	0.999063
RSP_0848	L	L	Exodeoxyribonuclease III( EC:3.1.11.2 )	xthA1	-0.202509	0.0326852	-0.0339355	0.00426681	0.0486094	-0.204393	-0.228234	RSP_0848	YP_353930.1 Exodeoxyribonuclease III [Rhodobacter sphaeroides 2.4.1]	YP_353930.1	-0.0489311	-0.237285	-0.0100911	-0.0276413	0.115115	-1.88985	-1.78974
RSP_0850	S	P	hypothetical protein		1.51205	1.19425	0.0309663	-0.300165	0.817351	1.77895	1.37397	RSP_0850	YP_353933.1 hypothetical protein RSP_0850 [Rhodobacter sphaeroides 2.4.1]	YP_353933.1	1.78266	2.76518	2.70295	4.45214	4.36251	4.24227	4.20451
RSP_0851	R	R	Putative transporter, AEC family		0.0408604	-0.293963	-0.0586415	-0.120627	-0.743684	0.137393	0.0457483
RSP_0852	R	V	S-formylglutathione hydrolase( EC:3.1.1.1,EC:3.1.2.12 )	fghA	-0.28092	0.372315	-0.121299	-0.0787573	0.165318	0.00410867	-0.10956	RSP_0852	YP_353935.1 S-formylglutathione hydrolase [Rhodobacter sphaeroides 2.4.1]	YP_353935.1	-0.857819	-0.350794	-0.177835	-0.360839	-0.0554771	0.258691	0.336488
RSP_0853	S	S	hypothetical protein		0.0221637	0.1764	0.0812471	0.0743473	0.324579	0.158573	0.136143	RSP_0853	YP_353936.1 hypothetical protein RSP_0853 [Rhodobacter sphaeroides 2.4.1]	YP_353936.1	-0.354954	-0.364502	-0.191341	-0.865918	-0.642922	-0.623292	-0.672576
RSP_0854	E	E	Predicted ornithine cyclodeaminase( EC:4.3.1.12 )		-0.203372	-0.185342	0.138312	0.0186969	-0.182862	-0.292303	-0.302737	RSP_0854	YP_353937.1 ornithine cyclodeaminase [Rhodobacter sphaeroides 2.4.1]	YP_353937.1	-0.629828	-0.357667	-0.364354	-0.374226	-0.291842	-0.513116	-0.272613
RSP_0855	S		hypothetical protein		0.338875	-0.045217	0.259554	0.141363	0.00975882	0.457012	0.423676
RSP_0856	I	I	S-adenosylmethionine-diacylglycerol 3-amino-3-carboxypropyl transferase	btaA	0.415765	0.176988	0.260134	0.235609	0.205248	0.156208	0.157459
RSP_0857			S-adenosylmethionine-diacylgycerolhomoserine-N- methlytransferase	btaB	0.47623	0.0576148	0.427445	0.324463	0.0048681	0.788628	0.717466
RSP_0858	GER		Putative transporter, RhaT family, DMT superfamily		-0.258629	-0.177313	0.318827	0.367775	-0.187709	-0.225232	-0.161492
RSP_0859	CE	CE	hypothetical protein( EC:1.1.1.85 )	leuB	-0.659254	-0.190628	0.164498	0.45102	-0.118449	-0.447815	-0.337042	RSP_0859	YP_353942.4 3-isopropylmalate dehydrogenase [Rhodobacter sphaeroides 2.4.1]	YP_353942.4	-0.0649287	-0.393895	-0.363073	-0.602146	-0.643648	-0.540347	-0.548013
RSP_0860		S	hypothetical protein		0.146612	0.227332	0.012378	0.095996	0.332947	0.483502	0.277377
RSP_0861			putative transmembrane hypothetical protein		0.198037	0.00315241	0.0855884	0.324906	0.00977914	0.593717	0.244964
RSP_0862	E	E	isopropylmalate isomerase small subunit( EC:4.2.1.33 )	leuD	0.338091	-0.509047	0.119123	0.305046	-0.509489	-0.929635	-0.48958	RSP_0862	YP_353945.1 3-isopropylmalate dehydratase, small subunit [Rhodobacter sphaeroides 2.4.1]	YP_353945.1	-0.129361	-0.139647	-0.453035	-2.25562	-1.85713	-3.09782	-2.60611
RSP_0863	E	E	isopropylmalate isomerase large subunit( EC:4.2.1.33 )	leuC	0.761737	-0.310931	0.209627	0.46782	-0.490422	-0.271981	-0.016532	RSP_0863	YP_353947.1 isopropylmalate isomerase large subunit [Rhodobacter sphaeroides 2.4.1]	YP_353947.1	0.119151	-0.227535	-0.310619	-2.73755	-2.33016	-4.32515	-3.83679
RSP_0864			Puative heme-binding hypothetical protein		0.204015	0.259486	0.0762265	-0.000325155	0.40788	0.925789	0.808893
RSP_0865	S	J	hypothetical protein		-0.28776	0.216021	-0.144799	-0.0179311	0.0957022	0.200814	-0.122119	RSP_0865	YP_353949.1 iojap-like ribosome-associated protein [Rhodobacter sphaeroides 2.4.1]	YP_353949.1	0.695709	0.388458	0.570825	0.343871	0.249383	1.19605	0.591562
RSP_0866	S	J	hypothetical protein		-0.500281	-0.196211	0.327921	0.143301	-0.300985	-0.517125	-0.704798	RSP_0866	YP_353950.1 hypothetical protein RSP_0866 [Rhodobacter sphaeroides 2.4.1]	YP_353950.1		-0.838269	-0.718906
RSP_0867	L	L	ribonuclease H( EC:3.1.26.4 )	rnhA	-0.0937349	-0.0881093	0.208013	0.225343	-0.134083	-0.0353905	-0.178953
RSP_0868			putative transcriptional regulator		0.102277	-0.048053	-0.258237	-0.25801	-0.165724	-0.195687	-0.365681
RSP_0869			response regulator receive protein	osp	0.310469	-0.257709	-0.0956401	-0.148498	-0.194681	0.0871352	-0.0430446
RSP_0870			hypothetical protein		-0.500929	0.198524	-0.839485	-0.845253	0.233756	2.61658	2.11319	RSP_0870	YP_353954.1 hypothetical protein RSP_0870 [Rhodobacter sphaeroides 2.4.1]	YP_353954.1	0.537493	0.0203279	-0.385966	0.980624	1.36766	0.78546	0.531389
RSP_0871	E	ER	putative aminotransferase	patB	-0.192669	-0.0596118	-0.385915	-0.261071	-0.0224498	-0.358504	-0.139768	RSP_0871	YP_353955.1 putative aminotransferase [Rhodobacter sphaeroides 2.4.1]	YP_353955.1	0.344289	0.289324	-0.0218639	0.340629	0.254154	0.196065	0.181551
RSP_0872	J	J	Formylmethionine deformylase( EC:3.5.1.88 )	def1	-0.666377	-0.324187	-0.402673	-0.125271	-0.170507	0.397631	0.262378	RSP_0872	YP_353956.1 peptide deformylase [Rhodobacter sphaeroides 2.4.1]	YP_353956.1	-0.0724653	-0.381535	-0.769476	-1.41581	-1.16305		-4.12128
RSP_0873	J	J	N-formylmethionyl tRNA deformylase		-0.582199	-0.122437	-0.223461	-0.139127	0.0623423	0.183813	0.0735261	RSP_0873	YP_353957.1 N-formylmethionyl tRNA deformylase [Rhodobacter sphaeroides 2.4.1]	YP_353957.1	-0.188675	-0.217977	0.200708	-0.541042	-0.392982	-1.71478	-1.36368
RSP_0874	J	J	Formylmethionine deformylase		-0.639167	-0.337726	-0.208864	-0.136918	-0.281783	-0.382896	-0.589827	RSP_0874	YP_353958.1 Formylmethionine deformylase [Rhodobacter sphaeroides 2.4.1]	YP_353958.1	0.390682	-0.835686	-0.79306	-0.855477			-2.18851
RSP_0875	J	J	methionyl-tRNA formyl transferase( EC:2.1.2.9 )	fmt	0.0831583	-0.434467	0.0172744	-0.0333493	-0.674175	0.0420428	-0.105998	RSP_0875	YP_353959.1 methionyl-tRNA formyltransferase [Rhodobacter sphaeroides 2.4.1]	YP_353959.1	0.115095	-0.288459	-0.111949	-0.577562	-0.234867	-1.44284	-1.27152
RSP_0876	D	D	Chromosome segregation protein SMC2		-0.00677643	-0.156677	-0.049658	-0.174147	-0.175716	0.30686	0.498911	RSP_0876	YP_353960.1 condensin subunit Smc [Rhodobacter sphaeroides 2.4.1]	YP_353960.1	-0.03674	-0.174253	0.0811806	-0.182122	-0.309992	-1.579	-1.24041
RSP_0877	GER		Putative transporter, RhaT family, DMT superfamily		-0.23567	-0.227904	0.338647	0.197826	-0.170395	-0.00405404	0.0413126
RSP_0878	R		putative acetyltransferase protein		0.255497	0.100759	0.285349	0.2673	0.208886	0.882647	0.90903	RSP_0878	YP_353961.1 putative acetyltransferase protein [Rhodobacter sphaeroides 2.4.1]	YP_353961.1	0.49703	0.317325	0.231033	0.677804	0.496387	-0.221179
RSP_0879	S	J	hypothetical protein		-0.18944	-0.106513	0.211515	0.178983	0.00104295	0.224161	0.285138	RSP_0879	YP_353963.1 hypothetical protein RSP_0879 [Rhodobacter sphaeroides 2.4.1]	YP_353963.1	-0.59483	-1.04463	-0.652241	-1.59021	-1.21509	-0.5469	-0.836665
RSP_0880	E		putative oxidoreductase, possibly D-amino acid oxidase protein	dadA	0.0574623	-0.0865221	-0.065397	-0.0905406	-0.0172638	-0.020339	0.0876348	RSP_0880	YP_353964.1 putative oxidoreductase, possibly D-amino acid oxidase protein [Rhodobacter sphaeroides 2.4.1]	YP_353964.1	0.394516	0.416349	0.390314	1.13088	0.877041	0.156165	0.0559845
RSP_0881	M	M	Putative soluble lytic transglycosylase		0.277108	-0.438434	-0.0299667	0.126264	-0.490284	0.168178	0.315333	RSP_0881	YP_353965.1 Putative soluble lytic transglycosylase [Rhodobacter sphaeroides 2.4.1]	YP_353965.1			0.5968
RSP_0882	EM	EM	dihydrodipicolinate synthase( EC:4.2.1.52 )	dapA	-0.436844	-0.609473	0.117356	0.172223	-0.569329	-0.817152	-0.323838	RSP_0882	YP_353966.2 dihydrodipicolinate synthase [Rhodobacter sphaeroides 2.4.1]	YP_353966.2	-0.0478414	-0.17593	0.00175603	0.35531	0.365955	0.962041	0.513742
RSP_0883	O	O	SsrA-binding protein		-0.226791	0.0270537	0.220733	0.309772	0.0600747	0.871665	0.873334	RSP_0883	YP_353967.1 SsrA-binding protein [Rhodobacter sphaeroides 2.4.1]	YP_353967.1		0.626272	0.654641	0.757215	0.851821	1.56377
RSP_0885	P	P	Thiosulfate sulfurtransferase, Rhodanese-like( EC:2.8.1.1,EC:2.8.1.2 )	SseA	-0.0495224	-0.199389	-0.040023	0.028088	-0.127721	0.166256	0.148359	RSP_0885	YP_353968.1 Thiosulfate sulfurtransferase, Rhodanese [Rhodobacter sphaeroides 2.4.1]	YP_353968.1	0.480287	0.335072	0.257982	0.433069	0.384697	-0.145198	-0.187269
RSP_0886	E	E	aspartate aminotransferase( EC:2.6.1.57 )	TyrB	-0.575114	-0.168798	-0.296336	-0.191937	-0.0930039	-0.650851	-0.555502	RSP_0886	YP_353969.1 aromatic amino acid aminotransferase apoenzyme [Rhodobacter sphaeroides 2.4.1]	YP_353969.1	0.078125	-0.2841	-0.180069	-0.651436	-0.430129	-1.50874	-1.29839
RSP_0887	M	M	Glycosyl transferase, family 51	MrcB	0.108432	-0.0864459	0.0245228	-0.0329577	-0.167209	-0.456652	-0.305011	RSP_0887	YP_353972.2 Glycosyl transferase, family 51 [Rhodobacter sphaeroides 2.4.1]	YP_353972.2	-0.681481	-1.46584	-0.331863	-1.52001	-2.05362
RSP_0888	P		Ammonium transporter, AmtB	amtB	0.0488562	-0.0446733	-0.00812675	-0.143659	-0.0682854	0.415013	0.0447582
RSP_0889	E	TE	Nitrogen regulatory protein P-II	glnK	-0.198079	-0.0706337	-0.284181	-0.232657	0.0031391	0.31714	-0.113514	RSP_0889	YP_353971.1 nitrogen regulatory protein P-II family [Rhodobacter sphaeroides 2.4.1]	YP_353971.1	0.326856			-0.600222	-0.00883484	-0.0410067	-0.166691
RSP_0890	Q		possible protein yrbC precursor		-0.132035	-0.252182	-0.178473	-0.0555998	-0.361993	1.83818	1.74332	RSP_0890	YP_353973.1 putative yrbC precursor [Rhodobacter sphaeroides 2.4.1]	YP_353973.1	-0.0194639	-0.0872103	0.0119845	0.0936165	-0.0406189	1.0375	0.425027
RSP_0891	M	M	putative lipoprotein	vacJ	-0.267122	-0.123984	-0.327693	-0.203539	-0.0946661	-0.222739	-0.154576	RSP_0891	YP_353974.1 putative lipoprotein [Rhodobacter sphaeroides 2.4.1]	YP_353974.1	0.305021	0.237431	-0.0892703	0.16105	-0.255132	-0.0541725	-0.191174
RSP_0892	R	U	ABC protein toxin exporter, fused ATPase and inner membrane domain		0.0829863	0.0730171	0.195158	-0.0893785	-0.249748	0.422299	0.369643	RSP_0892	YP_353975.1 ABC protein toxin exporter, fused ATPase and inner membrane domain protein [Rhodobacter sphaeroides 2.4.1]	YP_353975.1	0.389982	0.311717	0.397432	0.908202	0.771193	0.272514	0.426982
RSP_0893	V		RTX secretion protein D, HlyD family		0.00757307	0.158407	0.130098	-0.152211	0.575629	-0.107711	0.0121493	RSP_0893	YP_353976.1 RTX secretion protein D, HlyD family [Rhodobacter sphaeroides 2.4.1]	YP_353976.1	0.605275	-0.140599	-0.107272	-2.9582	-2.49377
RSP_0894	J	V	hypothetical protein		-0.134324	0.0933893	-0.32237	-0.233035	0.234369	-0.340466	-0.24807	RSP_0894	YP_353977.1 putative translation initiation inhibitor, yjgF family [Rhodobacter sphaeroides 2.4.1]	YP_353977.1	-0.618665	-1.05047	-0.946242	-0.826218	-0.82368	-0.479842	-0.52169
RSP_0895	C	I	phosphodiesterase-like		-0.17306	0.0502754	-0.281751	-0.157281	-0.0684389	-0.401611	-0.29043	RSP_0895	YP_353978.1 phosphodiesterase [Rhodobacter sphaeroides 2.4.1]	YP_353978.1	0.450003	0.493747	0.0967579	0.0388889	-0.408378	-1.2883	-1.2822
RSP_0896	S	R	hypothetical protein		-0.0963006	-0.0106264	0.194726	0.0668889	0.0422253	0.103805	-0.114832	RSP_0896	YP_353979.2 hypothetical protein RSP_0896 [Rhodobacter sphaeroides 2.4.1]	YP_353979.2	0.48822	-0.370232	-0.1627	-0.844416	-0.855181	-0.883439	-0.415705
RSP_0897	O	O	Glutathione S-transferase( EC:2.5.1.18 )		-0.402781	-0.217839	-0.3307	-0.435585	-0.238512	-0.0436262	-0.187324	RSP_0897	YP_353980.2 Glutathione S-transferase [Rhodobacter sphaeroides 2.4.1]	YP_353980.2	0.24403	0.520764	0.0474936	0.923885	0.594924	0.831292	0.879089
RSP_0898	H	H	pterin dehydratase( EC:4.2.1.96 )	DCOHM	-0.155778	0.0153857	-0.0217618	-0.126553	-0.370483	-0.181533	-0.256101
RSP_0899	O	O	AhpC/TSA family protein		0.387612	0.0462639	0.331837	0.631788	-0.360831	-0.162322	0.230587	RSP_0899	YP_353982.1 thiol peroxidase (atypical 2-Cys peroxiredoxin) [Rhodobacter sphaeroides 2.4.1]	YP_353982.1	0.196836	-0.330771	-0.544646	-0.176547	-0.372259	-0.313225	-0.404259
RSP_0900		I	FAD-dependent pyridine nucleotide-disulphide oxidoreductase		0.19426	0.156664	0.286593	0.421895	0.170575	0.263059	0.47274	RSP_0900	YP_353983.1 FAD-dependent pyridine nucleotide-disulfide oxidoreductase [Rhodobacter sphaeroides 2.4.1]	YP_353983.1	-0.248613	-0.592105	-0.391016	-0.0674082	-0.0342464	0.49324	0.64049
RSP_0901	L	J	N-6 Adenine-specific DNA methylase		0.104608	0.0226019	0.273586	0.263347	-0.216528	0.843867	0.760018	RSP_0901	YP_353984.1 N-6 Adenine-specific DNA methylase [Rhodobacter sphaeroides 2.4.1]	YP_353984.1		-0.601034	0.105146		-0.000703176
RSP_0902	R	GR	Hydrolase, haloacid dehalogenase-like hydrolase		0.297395	-0.0222465	0.199775	0.194361	-0.142471	0.293907	0.286031	RSP_0902	YP_353985.1 Hydrolase, haloacid dehalogenase-like hydrolase [Rhodobacter sphaeroides 2.4.1]	YP_353985.1		-1.43106	-1.02544	-2.50508
RSP_0903			Catalase		0.084086	-0.203675	0.139684	0.0497274	-0.129834	0.307458	0.277638
RSP_0904	P	P	ABC Mn_xDBF1_廻 transporter, periplasmic substrate-binding protein SitA	sitA	2.86155	1.79934	0.289167	0.21441	0.750952	0.399319	0.194625	RSP_0904	YP_353987.1 ABC Mn+2/Fe+2 transporter, periplasmic substrate-binding protein SitA [Rhodobacter sphaeroides 2.4.1]	YP_353987.1	-1.04323	3.50311	3.24378	3.59824	3.50348	4.09132	3.67854
RSP_0905	P	P	ABC Mn_xDBF1_廻 transporter, ATPase subunit SitB	sitB	2.83348	0.504459	0.054922	-0.243097	0.322928	1.34384	0.869057	RSP_0905	YP_353988.1 ABC Mn+2/Fe+2 transporter, ATPase subunit SitB [Rhodobacter sphaeroides 2.4.1]	YP_353988.1	-0.81529	4.20157	3.96281	4.56003	4.51776	5.03162	5.11665
RSP_0906	P	P	ABC Mn_xDBF1_廻 transporter, inner membrane subunit SitC	sitC	2.56765	0.452939	-0.0225695	-0.0682148	0.10866	0.275318	-0.135563
RSP_0907	T	TK	two component transcriptional regulator, LuxR family	dctR	0.232222	0.200086	0.053515	0.17879	0.215053	0.675371	0.14074
RSP_0908	P	P	ABC Mn_xDBF1_廻 transporter, inner membrane subunit SitD	sitD	2.20847	0.055801	--	--	-0.131755	0.115724	-0.0442955
RSP_0909	T	TT	multisensor signal transduction histidine kinase	dctS	-0.10032	-0.173357	-0.095193	0.0460914	-0.119568	-0.203554	-0.145681	RSP_0909	YP_353992.1 PAS/PAC sensor signal transduction histidine kinase [Rhodobacter sphaeroides 2.4.1]	YP_353992.1	0.509616	0.385757	0.315881	0.299227	0.0760873	-0.450696
RSP_0910	G	G	TRAP-T family transporter, C4-dicarboxylate-binding protein DctP	dctP	-2.10702	-0.783384	-0.377986	0.42842	-0.77288	-1.74532	-2.50886	RSP_0910	YP_353993.1 TRAP-T family transporter, C4-dicarboxylate-binding protein DctP [Rhodobacter sphaeroides 2.4.1]	YP_353993.1	0.0108668	-0.313978	-0.388329	-0.207876	-0.537394	-0.108163	-0.470549
RSP_0911	G	G	TRAP-T family C4-dicarboxylate transporter, DctQ (4TMs) subunit	dctQ	-1.93233	-0.495641	-0.0822203	0.496804	-0.477328	-2.26709	-2.82751	RSP_0911	YP_353994.1 TRAP-T family C4-dicarboxylate transporter, DctQ (4TMs) subunit [Rhodobacter sphaeroides 2.4.1]	YP_353994.1	-0.318422	-0.518133	-0.0422185	-0.312839	-0.816785	-0.800875	-0.891607
RSP_0912	G	G	TRAP-T family C4-dicarboxylate transporter, DctM (12TMs) subunit	dctM	-1.99867	-0.254114	-0.120211	0.458518	-0.259882	-2.2925	-2.58318	RSP_0912	YP_353995.1 TRAP-T family C4-dicarboxylate transporter, DctM (12TMs) subunit [Rhodobacter sphaeroides 2.4.1]	YP_353995.1	0.330763	0.0228799	0.364052		0.340064		-0.755459
RSP_0913	I	I	Enoyl-CoA hydratase/isomerase	crt	0.285994	0.184146	-0.0335807	0.15365	0.15627	0.45344	0.313142	RSP_0913	YP_353996.1 Enoyl-CoA hydratase [Rhodobacter sphaeroides 2.4.1]	YP_353996.1	0.574251	0.32492	0.177218	0.481816	0.747811	1.15382	1.07935
RSP_0914	IQR	IQR	Short-chain dehydrogenase/reductase SDR		0.0161654	0.0533295	-0.273832	-0.102521	0.130185	0.792961	0.649384	RSP_0914	YP_353997.1 Short-chain dehydrogenase/reductase SDR [Rhodobacter sphaeroides 2.4.1]	YP_353997.1	-0.252543	0.324673	0.237816	1.05091	0.974574	1.47405	1.33765
RSP_0915			hypothetical protein		-0.256203	-0.57188	-0.445713	-0.168731	-0.939778	-0.602962	-0.444856	RSP_0915	YP_353998.1 hypothetical protein RSP_0915 [Rhodobacter sphaeroides 2.4.1]	YP_353998.1	0.560104	0.367201	-0.00214513	0.687323	0.437543	1.09728	0.923555
RSP_0916	R	R	Putative PmbA/TldD protein invoved in modulation of DNA gyrase	pmbA	-0.0349392	0.272543	0.0670007	0.187004	0.265264	1.07923	0.952388	RSP_0916	YP_353999.1 microcin-processing peptidase 1 [Rhodobacter sphaeroides 2.4.1]	YP_353999.1	0.126502	-0.346984	-0.34849	0.122349	0.128258	-1.01656	-0.991432
RSP_0917	G	G	Inositol monophosphatase		0.211299	0.143715	0.136452	0.105132	0.132201	0.434371	0.348618	RSP_0917	YP_354000.1 Inositol monophosphatase [Rhodobacter sphaeroides 2.4.1]	YP_354000.1	-0.0238209	-0.410238	-0.276697	-0.169992	-0.385548	-0.559145	-0.701548
RSP_0918			hypothetical protein		0.417982	0.109535	0.161353	0.14828	0.0649434	0.619566	0.549439
RSP_0919	IQR		Short-chain dehydrogenase/reductase SDR		0.0314996	-0.0451722	-0.0134516	-0.0784268	-0.0424078	0.164599	0.142564
RSP_0920	U	U	Biopolymer transport protein, ExbB	exbB	0.478276	0.0323684	0.507293	0.220715	0.0061021	1.72369	1.41046	RSP_0920	YP_354003.1 outer membrane transport energization protein ExbB [Rhodobacter sphaeroides 2.4.1]	YP_354003.1	0.666783	0.271345	1.41999	1.78614	1.17575	1.99054	1.88425
RSP_0921	U	U	biopolymer transport protein, ExbD	exbD	0.301306	-0.245818	0.344607	0.211191	-0.290877	0.856982	0.463825	RSP_0921	YP_354004.1 outer membrane transport energization protein ExbD [Rhodobacter sphaeroides 2.4.1]	YP_354004.1	0.117229	-0.368779	1.3829	1.19842	0.744872	2.16598	1.98196
RSP_0922	M		Putative TonB protein		0.445787	0.00296758	0.289185	0.19674	-0.116102	0.803486	0.597953
RSP_0923	J	J	Methionine aminopeptidase, subfamily 1( EC:3.4.11.18 )	map1	-0.242187	0.0667739	-0.295344	-0.179932	0.0717337	1.32181	0.967279	RSP_0923	YP_354006.2 methionine aminopeptidase, type I [Rhodobacter sphaeroides 2.4.1]	YP_354006.2	0.0151272	-0.107555	-0.142033	0.508827	0.459789	-0.769536	-0.408649
RSP_0924	R	R	Predicted nucleotide-utilizing enzyme/competence-damage associated protein	cinA	0.126753	0.0288457	-0.131821	-0.0044488	-0.137292	0.15525	0.0985568	RSP_0924	YP_354007.1 putative nucleotide-utilizing enzyme/competence-damage associated protein [Rhodobacter sphaeroides 2.4.1]	YP_354007.1	-0.281755	-0.236678	-0.261673	0.042738	0.163148	-0.0561371	-0.460616
RSP_0925			Putative acetyl transferase	yobR	0.112988	-0.0303897	-0.00462268	0.023245	-0.0944384	0.0011431	-0.0328239	RSP_0925	YP_354008.1 Putative acetyl transferase [Rhodobacter sphaeroides 2.4.1]	YP_354008.1	0.0993907	-0.155353	-0.424894	-0.107005	-0.192364	-1.20207	-1.27519
RSP_0926	M	M	OmpA/MotB family protein		-0.214956	0.231377	-0.0102042	0.0181657	0.274322	-0.301416	-0.317784	RSP_0926	YP_354009.1 OmpA/MotB family protein [Rhodobacter sphaeroides 2.4.1]	YP_354009.1		-0.33869	-0.142715	-0.225528	-0.387845	-0.371576	0.0505314
RSP_0927	K		transcriptional regulator, LyrR family	lyrS	-0.600561	-0.14964	0.552263	0.919158	-0.176543	0.0435654	-0.393178
RSP_0928			hypothetical protein		0.00698703	0.225629	0.00790939	0.119758	0.219285	0.469699	0.462694
RSP_0929	I	I	Acetyl-CoA carboxylase carboxyl transferase, beta subunit	accD	-0.328691	-0.0545794	-0.155032	0.0320068	-0.121179	0.624747	0.56241	RSP_0929	YP_354012.1 acetyl-CoA carboxylase carboxyltransferase subunit alpha [Rhodobacter sphaeroides 2.4.1]	YP_354012.1	0.05417	-0.234919	-0.155005	-0.340149	-0.194038	-0.825353	-0.570396
RSP_0930	H	H	Folylpolyglutamate synthetase( EC:6.3.2.12 )	folC	-0.430849	-0.164149	0.0744526	0.108004	-0.118284	-0.142996	-0.223845	RSP_0930	YP_354013.1 Folylpolyglutamate synthetase [Rhodobacter sphaeroides 2.4.1]	YP_354013.1	0.110354	-0.677635	-0.282694	-0.340114	-0.409714	-1.45727	-1.52944
RSP_0931	LR	V	NUDIX hydrolase( EC:3.6.1.- )	ialA	-0.267723	-0.232041	-0.139782	-0.105748	-0.313342	-0.117272	-0.137743	RSP_0931	YP_354014.1 NUDIX hydrolase [Rhodobacter sphaeroides 2.4.1]	YP_354014.1	-0.695981	-0.352537	-0.449874	-0.896975	-0.811578	-1.83771	-1.86165
RSP_0932	M	O	Peptidase family S41( EC:3.4.21.102 )	ctpA	-0.155842	-0.151274	-0.112166	-0.0168243	-0.180315	-0.0493721	-0.018689	RSP_0932	YP_354015.1 Peptidase family S41 [Rhodobacter sphaeroides 2.4.1]	YP_354015.1	0.127154	0.00749842	-0.135813	-0.298183	-0.551811	-0.742613	-0.868515
RSP_0933	D	D	hypothetical protein		-0.109168	-0.368033	0.168864	0.193098	-0.37686	-0.614448	-0.407611	RSP_0933	YP_354016.1 membrane-bound metallopeptidase [Rhodobacter sphaeroides 2.4.1]	YP_354016.1	0.592529		-0.0725231	-0.857969			-0.503885
RSP_0934	G	G	phosphoglyceromutase( EC:5.4.2.1 )	gpmI	-0.144208	0.0906222	0.138655	0.172902	0.234817	-0.0955794	-0.0946335	RSP_0934	YP_354017.1 phosphoglycerate mutase [Rhodobacter sphaeroides 2.4.1]	YP_354017.1	0.0385857	-0.297581	-0.560696	-0.549127	-0.725634	-1.00594	-0.577443
RSP_0935	J	J	MiaB-like Radical SAM protein		-0.109782	-0.185694	0.273426	0.139839	-0.286555	-0.267406	-0.290867	RSP_0935	YP_354018.1 MiaB-like Radical SAM protein [Rhodobacter sphaeroides 2.4.1]	YP_354018.1	0.672464	-0.10193	0.0752322
RSP_0936	E	E	Diaminopimelate epimerase( EC:5.1.1.7 )	dapF	-0.129092	-0.262531	0.172916	0.0702278	-0.298219	-0.284104	-0.31304	RSP_0936	YP_354019.2 diaminopimelate epimerase [Rhodobacter sphaeroides 2.4.1]	YP_354019.2	0.312791	0.135846	-0.230534	0.247752	0.138663	-1.28285	-1.09398
RSP_0937	G	G	Alpha amylase, catalytic subdomain		0.0656054	0.0688245	0.295207	0.247975	0.0460349	0.24554	0.252287
RSP_0938			hypothetical protein		0.0937624	-0.1741	-0.0144531	-0.00262232	-0.140369	0.447981	0.421467
RSP_0939	S	S	hypothetical protein		0.00102387	0.26135	-0.122072	-0.130878	0.462282	-0.0870049	-0.035736	RSP_0939	YP_354022.1 hypothetical protein RSP_0939 [Rhodobacter sphaeroides 2.4.1]	YP_354022.1	0.574518	0.731747	0.548402	1.49846	1.24374	1.65548	1.73408
RSP_0940	P	P	ABC transporter, periplasmic substrate binding protein		0.529955	0.113452	0.0989089	-0.0134697	0.195894	0.280729	0.190763	RSP_0940	YP_354023.1 ABC transporter, periplasmic substrate binding protein [Rhodobacter sphaeroides 2.4.1]	YP_354023.1	1.16103	1.98106	1.29452	2.69881	2.33115	3.08587	2.91985
RSP_0941	P	P	ABC transporter, ATPase subunit		0.326811	-0.192279	0.0366684	0.054154	-0.225712	0.333817	0.305112
RSP_0942	P	P	ABC transporter, inner membrane subunit		0.0155311	0.0553613	-0.122646	-0.168301	-0.245049	0.493338	0.429555
RSP_0943	H	H	probable adenosylmethionine-8-amino-7-oxononanoate aminotransferase( EC:2.6.1.62,EC:2.6.1.77 )	yhxA	-0.36768	-0.110156	-0.587649	-0.399847	-0.0318496	-0.740983	-0.719716	RSP_0943	YP_354026.2 putative adenosylmethionine-8-amino-7-oxononanoate aminotransferase [Rhodobacter sphaeroides 2.4.1]	YP_354026.2	-0.00840251	-0.216778	-0.30582	-0.059049	-0.238516	-1.53466	-1.42055
RSP_0944	F	F	formyltetrahydrofolate deformylase( EC:3.5.1.10 )	purU	-0.0684069	0.00196849	0.0220204	0.0453324	0.120295	0.828254	0.424191	RSP_0944	YP_354027.1 formyltetrahydrofolate deformylase [Rhodobacter sphaeroides 2.4.1]	YP_354027.1	-0.156472	-0.773942	-0.477882	-1.27763	-0.690552	-2.05094	-1.91089
RSP_0945	R	GEPR	Major facilitator superfamily (MFS) transporter		--	-0.329063	0.0804789	0.150091	-0.287561	0.0624149	0.00748423
RSP_0946	L	L	putative DNA topoisomerase I protein( EC:5.99.1.2 )		0.0851559	-0.231638	-0.0894947	-0.200902	-0.22729	0.476476	0.314317
RSP_0947			hypothetical protein		0.207546	-0.101698	0.0379362	-0.0239251	-0.0641314	0.559386	0.478242
RSP_0948	G	G	probable OtsA trehalose-6-phosphate synthase( EC:2.4.1.15 )	otsA	0.291408	-0.0337861	0.158869	0.111747	0.123723	-0.0525617	-0.0521334	RSP_0948	YP_354032.1 trehalose 6-phosphate synthase [Rhodobacter sphaeroides 2.4.1]	YP_354032.1	0.684818	0.883904	-0.0122782	-0.408822	-0.33656	-1.44797
RSP_0949	G	G	putative trehalose-6-phosphate phosphatase( EC:3.1.3.12 )	ostB	-0.126002	-0.0890696	-0.310734	-0.289195	-0.073786	0.425666	0.306326
RSP_0950	E	E	Arginine utilization protein RocB		0.287437	-0.320688	0.105821	0.0900444	-0.348784	1.15853	1.10367	RSP_0950	YP_354034.1 Arginine utilization protein RocB [Rhodobacter sphaeroides 2.4.1]	YP_354034.1	0.582644	1.05605	0.495066	1.18436	1.27529	-0.285252	-0.0934378
RSP_0951			hypothetical protein		0.168702	0.0174699	0.0292063	0.00771637	0.0670505	0.262849	0.228418
RSP_0952	E	O	Transglutaminase-like protein		0.0678789	0.200678	0.02519	-0.0355959	-0.0532208	-0.113334	-0.104657	RSP_0952	YP_354036.1 Transglutaminase-like protein [Rhodobacter sphaeroides 2.4.1]	YP_354036.1	0.0268682	0.0346464					0.383615
RSP_0953	S	SS	hypothetical protein		0.0563159	0.0620398	-0.0151114	-0.0940357	0.138676	-0.0534259	0.0228965	RSP_0953	YP_354037.1 hypothetical protein RSP_0953 [Rhodobacter sphaeroides 2.4.1]	YP_354037.1	0.267686	0.364257	0.298529	-0.139992	0.157853	-0.466672	-0.279735
RSP_0954	S	OS	Transglutaminase-like domain		0.0119619	-0.184	-0.287414	-0.211693	-0.207032	-0.0394192	-0.0506292	RSP_0954	YP_354038.1 Transglutaminase-like domain protein [Rhodobacter sphaeroides 2.4.1]	YP_354038.1	0.803802	0.669996	0.28207	0.882037	0.829859	1.13924	1.22759
RSP_0955	F	FV	5'-nucleotidase( EC:3.1.3.5 )		0.162691	-0.147513	-0.498028	-0.225876	-0.176475	-0.327461	-0.424891	RSP_0955	YP_354039.1 5-nucleotidase [Rhodobacter sphaeroides 2.4.1]	YP_354039.1	0.629532	-0.128296	-0.35672	-1.1546	-1.36544	-1.29697	-1.44338
RSP_0956	S	S	hypothetical protein		-0.315297	-0.13272	-0.125879	0.100336	-0.219171	-0.346302	-0.476948	RSP_0956	YP_354040.1 hypothetical protein RSP_0956 [Rhodobacter sphaeroides 2.4.1]	YP_354040.1		-0.996542	-0.77952	-1.39372	-0.262389	-0.469729	-1.22001
RSP_0957	F	F	dihydroorotate dehydrogenase( EC:1.3.3.1 )	pyrD	-0.530176	-0.616781	0.132499	0.191789	-0.788034	-0.533193	-0.587631	RSP_0957	YP_354041.1 dihydroorotate oxidase A [Rhodobacter sphaeroides 2.4.1]	YP_354041.1	-0.177296	-0.888955	-1.02787	-0.979493	-1.05916	-0.27701	-0.288267
RSP_0958			RAM domain protein		0.259652	0.273866	-0.236652	-0.00575193	0.360757	-0.304556	-0.236319	RSP_0958	YP_354042.1 transcriptional regulator, AsnC family [Rhodobacter sphaeroides 2.4.1]	YP_354042.1	0.897187	1.09615	0.603919	1.71242	1.40693	1.98645	1.81292
RSP_0959		L	ATPase( EC:3.1.11.5 )		-0.114576	-0.165739	0.0398283	-0.0111786	-0.22633	-0.30213	-0.30354	RSP_0959	YP_354043.2 ATPase [Rhodobacter sphaeroides 2.4.1]	YP_354043.2	-0.0590591	-0.1854	-0.158851	-0.0968062	0.0698859	-0.345636	-0.342456
RSP_0960	CR	CR	alcohol dehydrogenase		0.100533	1.49282	0.0076229	-0.00975435	0.392038	1.6522	1.06975	RSP_0960	YP_354044.1 crotonyl-CoA carboxylase/reductase [Rhodobacter sphaeroides 2.4.1]	YP_354044.1	-0.616187	-0.748292	-0.696638	2.50783	2.47584	2.11519	2.45584
RSP_0961	I	II	similiar to methylmalonyl-CoA mutase	MeaA	0.100159	0.0906532	-0.0692738	-0.0800801	0.103826	0.227629	0.0790117	RSP_0961	YP_354045.1 (R)-ethylmalonyl-CoA mutase [Rhodobacter sphaeroides 2.4.1]	YP_354045.1	0.11294	0.173911	0.337442	3.22021	3.16883	3.17056	3.24073
RSP_0962	C	C	Dihydrolipoamide dehydrogenase( EC:1.8.1.4 )		-0.474772	-0.400302	0.0140396	0.0844753	-0.451154	-0.515197	-0.643886	RSP_0962	YP_354046.1 Dihydrolipoamide dehydrogenase [Rhodobacter sphaeroides 2.4.1]	YP_354046.1	-0.630739	-0.935895	-0.68073	-0.952066	-0.827942	-0.218878	-0.197985
RSP_0963	S		Inner membrane protein		-0.524633	0.177989	-0.0624707	-0.0217667	0.0554403	-0.645516	-0.62342
RSP_0964	C	C	dihydrolipoamide acetyltransferase( EC:2.3.1.61 )	sucB	-0.753976	-0.174731	-0.101771	0.0292941	-0.0406769	-1.42281	-1.27587	RSP_0964	YP_354048.2 2-oxoglutarate dehydrogenase E2 component [Rhodobacter sphaeroides 2.4.1]	YP_354048.2	0.544044	0.142676	0.0961215	0.196027	-0.228905	0.515574	0.354595
RSP_0965	C	C	2-oxoglutarate dehydrogenase E1 component (Alpha-ketoglutarate dehydrogenase)( EC:1.2.4.2 )	sucA	-0.582342	-0.0786013	0.00163976	0.327773	0.00850535	-0.307054	-0.440271	RSP_0965	YP_354049.3 2-oxoglutarate dehydrogenase E1 component (Alpha-ketoglutarate dehydrogenase) [Rhodobacter sphaeroides 2.4.1]	YP_354049.3	-0.1693	-0.852384	-0.572015	-0.77942	-0.840359	-0.773532	-0.655872
RSP_0966	C	C	Succinyl-CoA synthetase, alpha subunit( EC:6.2.1.5 )	sucD	-0.752932	-0.638936	0.103758	0.277282	-0.672269	-0.390231	-0.560676	RSP_0966	YP_354050.1 Succinyl-CoA synthetase, alpha subunit [Rhodobacter sphaeroides 2.4.1]	YP_354050.1	-0.431423	-0.58825	-0.455167	-0.843853	-0.85412	-0.901985	-0.723283
RSP_0967	C	C	succinyl-CoA synthetase subunit beta( EC:6.2.1.5 )	sucC	-0.373369	-0.497868	0.0379292	0.3854	-0.599247	-0.978516	-0.912561	RSP_0967	YP_354051.1 succinyl-CoA synthetase (ADP-forming) beta subunit [Rhodobacter sphaeroides 2.4.1]	YP_354051.1	0.0812785	-0.299127	-0.128066	-0.461013	-0.746597	-0.210907	-0.150693
RSP_0968	C	C	malate dehydrogenase( EC:1.1.1.37 )	mdh	-0.999735	-0.268327	-0.0801635	0.390335	-0.385599	-1.15176	-0.97052	RSP_0968	YP_354052.4 malate dehydrogenase (NAD) [Rhodobacter sphaeroides 2.4.1]	YP_354052.4	0.101181	-0.343152	-0.319089	-0.58423	-0.252926	-0.244981	-0.157211
RSP_0969	R	S	putative integral membrane protein		0.0849448	-0.327375	0.222064	0.0712299	-0.325599	-0.0148908	0.000135555
RSP_0970	G	G	Putative citrate lyase beta chain		-0.146123	0.146152	-0.114367	-0.0103427	-0.0945961	-0.372812	-0.362743	RSP_0970	YP_354054.1 Putative citrate lyase beta chain [Rhodobacter sphaeroides 2.4.1]	YP_354054.1	-0.0789534	-0.398603	-0.385111	-0.702405	-0.597129	-0.11747	0.0247567
RSP_0971	S	S	hypothetical protein		-0.179285	-0.413721	-0.623462	-0.235631	-0.509851	-0.488759	-0.203432	RSP_0971	YP_354055.1 putative membrane protein [Rhodobacter sphaeroides 2.4.1]	YP_354055.1			0.329674	0.380588		0.838776	0.994357
RSP_0972	S	S	hypothetical protein		-0.0692673	-0.0878466	-0.414031	-0.301709	-0.467485	-0.279307	-0.185439
RSP_0973	I	I	MaoC family protein		-0.479329	-0.188527	-0.541708	-0.315888	1.21911e-05	-0.870707	-0.58515	RSP_0973	YP_354057.1 L-erythro-3-methylmalyl-CoA dehydratase [Rhodobacter sphaeroides 2.4.1]	YP_354057.1	-0.378942	-0.599344	-0.303974	-0.680945	-0.478926	-0.00881704	0.213978
RSP_0974	C	C	Succinate dehydrogenase cytochrome b-556 subunit		0.0556099	0.162898	0.220168	0.574789	0.144488	0.279457	0.17394	RSP_0974	YP_354058.1 succinate dehydrogenase subunit C [Rhodobacter sphaeroides 2.4.1]	YP_354058.1		-1.3509	-0.665077		-1.23321		-0.551301
RSP_0975	C	C	putative succinate dehydrogenase, hydrophobic membrane anchor protein		-0.00981506	-0.422617	0.0323553	0.503916	-0.258877	-0.0347578	-0.207661
RSP_0976	C	C	succinate dehydrogenase( EC:1.3.5.1,EC:1.3.99.1 )	sdhA	-0.276988	0.148047	0.0216223	0.429533	0.266298	-0.355015	-0.446142	RSP_0976	YP_354060.1 succinate dehydrogenase subunit A [Rhodobacter sphaeroides 2.4.1]	YP_354060.1	-0.560534	-0.732351	-0.470708	-0.635612	-0.809175	-1.35909	-1.23672
RSP_0977			hypothetical protein		-0.238047	-0.0805433	0.227568	0.366949	-0.1255	-0.536935	-0.488336
RSP_0978			hypothetical protein		-0.126167	0.202967	0.172473	0.254742	-0.152876	-0.153563	-0.0403491	RSP_0978	YP_354062.1 hypothetical protein RSP_0978 [Rhodobacter sphaeroides 2.4.1]	YP_354062.1		-0.355946	-0.97893	0.388929	-1.17177	0.334115	0.463287
RSP_0979	C	C	succinate dehydrogenase catalytic subunit( EC:1.3.5.1,EC:1.3.99.1 )	sdhB	-0.109681	-0.059254	0.231886	0.180878	-0.0740015	-0.560542	-0.526716	RSP_0979	YP_354063.1 succinate dehydrogenase catalytic subunit [Rhodobacter sphaeroides 2.4.1]	YP_354063.1	-0.33566	-0.381762	-0.43239	-0.70896	-0.661081	-1.16716	-0.902791
RSP_0981	K		Transcriptional regulator, GntR family		0.0136062	-0.119825	-0.0372072	-0.0167047	-0.127882	0.151523	0.181127	RSP_0981	YP_354065.2 transcriptional regulator, GntR family [Rhodobacter sphaeroides 2.4.1]	YP_354065.2	0.50955	0.27198	-0.0195357	0.566512	0.624645	0.927506	0.392092
RSP_0982	R	R	zinc metallopeptidase-like protein		0.295558	0.201947	0.131376	0.188001	0.186366	-0.0211803	0.0726821
RSP_0983	S	S	hypothetical protein		-0.294186	-0.0290471	0.895324	0.778053	-0.195751	-0.350107	0.0539254	RSP_0983	YP_354067.2 TIGR02300 family protein [Rhodobacter sphaeroides 2.4.1]	YP_354067.2	0.44103	0.218669	0.0304095	0.233339	-0.0574188	0.459592	0.62007
RSP_0985	F	F	adenine deaminase		0.204049	0.115244	0.0744688	0.013572	0.0643367	-0.00625748	-0.013214	RSP_0985	YP_354069.1 Adenine deaminase [Rhodobacter sphaeroides 2.4.1]	YP_354069.1	0.206156	0.544797	0.437281	0.75184	0.305593	-0.222088	-0.0617962
RSP_0986	H	H	hypothetical protein		0.0160658	0.0855616	-0.0281971	-0.016712	0.0834634	0.0178339	--
RSP_0987	R		Putative transporter, RarD family, DMT superfamily		-0.18066	-0.31573	-0.090271	-0.0327513	-0.37481	-0.27098	-0.169734
RSP_0988		G	ABC sugar transporter, ATPase subunit		0.0369194	0.00277658	-0.0470122	-0.0244761	-0.0577764	0.640844	0.0990069
RSP_0989	G	G	ABC sugar transporter, inner membrane subunit		--	0.494817	--	--	0.034566	0.391839	0.00237879
RSP_0990	G		ABC sugar transporter, periplasmic sugar binding subunit		-0.0190316	0.674032	-0.193854	-0.205124	0.126157	0.946643	0.175954	RSP_0990	YP_354074.1 ribose-binding protein;mannose-binding protein;fructose-binding protein [Rhodobacter sphaeroides 2.4.1]	YP_354074.1	0.931383	0.483205	-0.0683448	6.29482	5.85384	6.95343	6.59727
RSP_0991	KG	KG	Putative transcriptional regulator, ROK family		0.283326	0.181506	0.127359	0.105595	0.239026	0.309582	0.436357
RSP_0992	CP	CPP	pH adaption potassium efflux system, PhaA/B subunit	phaA/B	-0.407703	0.0512496	0.0295236	0.215248	0.13522	0.431189	0.0724455	RSP_0992	YP_354076.1 multisubunit potassium/proton antiporter, PhaA subunit;multisubunit potassium/proton antiporter, PhaB subunit (TC 2.A.63.1.1) [Rhodobacter sphaeroides 2.4.1]	YP_354076.1		0.561671	0.652569	0.19042	0.297842	0.157193	0.96858
RSP_0993	P	P	hypothetical protein	phaC	-0.522574	-0.136709	-0.00928394	-0.0584603	-0.108448	-0.513299	-0.459494
RSP_0994	CP	CP	NADH dehydrogenase subunit N	phaD	-0.51066	0.137454	0.176308	0.0919859	0.0162778	-0.593497	-0.579344	RSP_0994	YP_354078.1 multisubunit potassium/proton antiporter, PhaD subunit [Rhodobacter sphaeroides 2.4.1]	YP_354078.1	0.0819728	0.501462	0.408638				0.576459
RSP_0995	P	P	pH adaption potassium efflux system, PhaE subunit	phaE	-0.471645	-0.355808	0.118919	0.0634286	-0.318936	-0.646552	-0.50872
RSP_0996	P	P	pH adaption potassium efflux system, PhaF subunit	phaF	-0.597702	0.0541402	0.152605	0.0781173	0.0338633	-0.633625	-0.511832
RSP_0997	P	P	pH adaption potassium efflux system, PhaG subunit	phaG	-0.398848	0.0384521	0.0647934	0.0424197	-0.10054	-0.543287	-0.485193	RSP_0997	YP_354081.1 multisubunit potassium/proton antiporter, PhaG subunit [Rhodobacter sphaeroides 2.4.1]	YP_354081.1		-0.142203	-0.0775712				-0.1427
RSP_0998	P	P	Naﱿ antiporter, NhaD	nhaD	-0.303853	0.14111	0.088008	0.221068	0.0811682	-0.382413	-0.368645
RSP_0999	K	K	hypothetical protein		0.191213	0.20893	0.0210124	0.0235819	0.142263	1.55408	1.13545
RSP_1000		OC	hypothetical protein		0.266769	-0.203493	-0.307223	0.00517398	-0.487533	0.24725	0.071762
RSP_1001	L	L	hypothetical protein		-0.06985	-0.30941	-0.0628911	-0.0210542	-0.294947	0.14553	0.153261	RSP_1001	YP_354085.1 uracil-DNA glycosylase, family 4 [Rhodobacter sphaeroides 2.4.1]	YP_354085.1		0.0911738	0.277714
RSP_1002	F	F	aspartate carbamoyltransferase catalytic subunit( EC:2.1.3.2 )	pyrB	-0.355491	0.0410431	-0.00911326	0.142699	-0.0578768	0.159896	0.141832	RSP_1002	YP_354086.1 aspartate carbamoyltransferase [Rhodobacter sphaeroides 2.4.1]	YP_354086.1	0.0971279	-0.47281	-0.237869	-0.268094	-0.428338	-0.0201906	-0.0618331
RSP_1003	F	F	Dihydroorotase and related cyclic amidohydrolase( EC:3.5.2.3 )	pyrC	-0.0603547	-0.0260485	0.22349	0.279244	0.139096	0.0386778	0.00205252	RSP_1003	YP_354087.1 Dihydroorotase-related cyclic amidohydrolase [Rhodobacter sphaeroides 2.4.1]	YP_354087.1	0.552013	0.364236	0.306369	-0.21692	-0.203599	0.210073	0.0946509
RSP_1004	S	I	hypothetical protein		-0.377368	-0.0460028	0.11721	0.196753	0.0337469	-0.255284	-0.208498	RSP_1004	YP_354088.1 acyl-phosphate glycerol-3-phosphate acyltransferase [Rhodobacter sphaeroides 2.4.1]	YP_354088.1	0.0694478	0.229232	0.276389	-0.0212765	0.502465	0.526196	0.584551
RSP_1005	H	H	putative glutathione synthetase	gshA	-0.406247	-0.276277	-0.0397363	-0.026039	-0.208024	-0.0204704	0.0882507	RSP_1005	YP_354089.1 putative glutathione synthetase [Rhodobacter sphaeroides 2.4.1]	YP_354089.1	0.0202796	-0.318996	-0.238318	-0.331514	-0.320571	0.214877	0.0925681
RSP_1006			hypothetical protein		-0.0708824	0.185386	0.136658	0.109949	0.292385	-0.055772	-0.005449
RSP_1007	S	J	hypothetical protein		-0.19177	-0.0672535	-0.25772	-0.103133	0.159407	-0.775387	-0.505543
RSP_1008	H	H	4-hydroxybenzoate octaprenyltransferase		-0.0377612	-0.284164	-0.260682	-0.0976389	-0.434062	0.204826	0.195015	RSP_1008	YP_354092.1 4-hydroxybenzoate polyprenyltransferase [Rhodobacter sphaeroides 2.4.1]	YP_354092.1	0.551345	0.00743357	-0.0730209	0.0364532	-0.615255	0.189585	0.212035
RSP_1009		M	possible outer membrane protein, OmpA family		-0.0713625	-0.314208	-0.0974984	-0.144024	-0.42301	0.315854	0.538812	RSP_1009	YP_354093.1 putative outer membrane protein, OmpA family [Rhodobacter sphaeroides 2.4.1]	YP_354093.1	0.875914	-0.114717	-0.358246	-1.32685	-1.2551	-2.04991	-2.02928
RSP_1010	I	I	possible esterase/lipase/thioesterase		0.0675332	0.0531582	-0.12616	-0.102915	0.0666897	0.197516	0.18514	RSP_1010	YP_354095.1 putative esterase/lipase/thioesterase [Rhodobacter sphaeroides 2.4.1]	YP_354095.1	0.35041	0.265927	-0.0467186	0.64113	0.162118	-0.754187	-0.364147
RSP_1011			hypothetical protein		0.0760249	-0.112389	0.163902	0.212799	-0.183282	-0.0340879	0.127958	RSP_1011	YP_354094.1 hypothetical protein RSP_1011 [Rhodobacter sphaeroides 2.4.1]	YP_354094.1	0.766689	0.479376	0.131017	0.67797	-0.0968494	0.699912	0.427634
RSP_1012	C	C	succinate-semialdehyde dehdyrogenase( EC:1.2.1.16 )	gabD4	-0.314399	-0.176299	-0.779933	-0.428439	-0.270605	-0.472721	-0.461129	RSP_1012	YP_354096.2 succinate semialdehyde dehydrogenase [Rhodobacter sphaeroides 2.4.1]	YP_354096.2	-0.480579	-0.57622	-0.564281	-0.11857	0.0869459	0.279756	0.329514
RSP_1013	R	R	possible Hemolysin		-0.130948	-0.0231495	-0.179789	-0.0971683	-0.0643525	-0.502426	-0.410787	RSP_1013	YP_354097.1 putative Hemolysin [Rhodobacter sphaeroides 2.4.1]	YP_354097.1		-0.614211	-0.631709	-0.165991	-0.0496273	-0.0339349	0.121304
RSP_1014	K	K	sigma24		-0.0348148	0.171783	-0.0372249	-0.0546875	0.315475	0.0330046	0.100842
RSP_1015	R	R	Putative membrane protein with von Willebrand (VWA) domain		0.0959852	-0.14242	-0.0119079	-0.0269816	-0.173314	0.36412	0.33106	RSP_1015	YP_354099.1 Putative membrane protein with von Willebrand (VWA) domain [Rhodobacter sphaeroides 2.4.1]	YP_354099.1	0.0579224	-0.336665	-0.26063	-0.265969	-0.252635	0.271159	0.263159
RSP_1016	O	O	small heat shock protein		-0.0547395	0.680975	-0.477985	-0.029328	0.865975	3.80688	3.90237	RSP_1016	YP_354100.1 small heat shock protein [Rhodobacter sphaeroides 2.4.1]	YP_354100.1	1.61193	2.2048	2.02486	8.92116	8.85191	8.54813	8.15776
RSP_1017	E		hypothetical protein		0.0736334	-0.213855	0.149997	0.242656	-0.290018	0.392737	0.23865
RSP_1018	C	C	Glycolate oxidase iron-sulfur subunit		-0.628211	-0.180636	-0.810352	-0.639826	-0.136468	-0.371397	-0.411273	RSP_1018	YP_354102.1 Glycolate oxidase iron-sulfur subunit [Rhodobacter sphaeroides 2.4.1]	YP_354102.1	0.350252	-0.31441	-0.662697	-1.83671	-1.16677
RSP_1019	C	C	putative glycolate oxidase subunit protein		-0.4731	-0.126653	-0.657078	-0.567445	-0.0576851	-0.212991	-0.286294	RSP_1019	YP_354103.1 putative glycolate oxidase subunit protein [Rhodobacter sphaeroides 2.4.1]	YP_354103.1	0.795439	0.443968	0.0480976	0.0509624	0.0905647	-0.654442	-0.413484
RSP_1020	C	C	putative glycolate oxidase subunit protein	glcD	-0.895475	-0.105235	-1.35001	-1.18154	-0.030065	0.108504	0.0160714	RSP_1020	YP_354104.1 putative glycolate oxidase subunit protein [Rhodobacter sphaeroides 2.4.1]	YP_354104.1	0.879922	0.685237	0.503297	0.0931409	-0.126862	-1.02025	-0.641872
RSP_1021	S	S	hypothetical protein		0.138712	-0.325053	-0.0627774	0.0446674	-0.377651	0.336805	0.268171	RSP_1021	YP_354105.1 putative membrane protein [Rhodobacter sphaeroides 2.4.1]	YP_354105.1	1.3919	1.61777	1.36232	1.30714	1.44463	1.65421	1.5353
RSP_1022			conserved hypothetical protein (possibly transmembrane)		0.0269421	-0.150232	-0.165372	-0.180191	-0.405651	0.0198094	-0.146178	RSP_1022	YP_354107.1 N-terminal double-transmembrane domain-containing protein [Rhodobacter sphaeroides 2.4.1]	YP_354107.1	0.565022	0.259057	0.283727	0.512789	0.169903	0.834256	0.686993
RSP_1023	R	S	hypothetical protein		0.0971112	0.226141	-0.115652	-0.0849996	0.22819	0.61245	0.3605	RSP_1023	YP_354108.1 hypothetical protein RSP_1023 [Rhodobacter sphaeroides 2.4.1]	YP_354108.1	-0.142146	0.778513	0.545792	1.27311	1.23003	0.818387	0.893395
RSP_1024	R	R	Putative MoxR family protein		0.198045	-0.171352	-0.418303	-0.165411	-0.528737	1.18783	0.854596	RSP_1024	YP_354109.1 Putative MoxR family protein [Rhodobacter sphaeroides 2.4.1]	YP_354109.1	-0.185434	0.252023	-0.0924416	1.13333	1.04801	0.826728	1.02771
RSP_1025	S	S	hypothetical protein		-0.0398965	0.0551902	-0.123184	-0.21355	0.162203	0.951836	0.679513	RSP_1025	YP_354110.1 hypothetical protein RSP_1025 [Rhodobacter sphaeroides 2.4.1]	YP_354110.1	0.748149	0.257718	0.272036	1.16925	1.02725	1.5389	1.38344
RSP_1026			hypothetical protein		0.327747	-0.0319492	0.293174	0.220427	-0.124542	0.459307	0.325217
RSP_1027	S		hypothetical protein		0.0448616	0.0240929	0.200419	0.164539	0.106151	-0.00782879	0.210251	RSP_1027	YP_354112.2 hypothetical protein RSP_1027 [Rhodobacter sphaeroides 2.4.1]	YP_354112.2	-0.289818	-0.576441	-0.523715	-1.12374	-1.43801	-1.18679	-1.7836
RSP_1028	L	LL	DNA polymerase I		-0.0325073	-0.0452508	-0.0190054	0.0598551	0.0675331	0.437373	0.375057	RSP_1028	YP_354113.1 DNA polymerase I [Rhodobacter sphaeroides 2.4.1]	YP_354113.1	0.081665	-0.00626628	-0.0102844	0.313725	0.073782	-0.0344569	0.20516
RSP_1029	FGR	FGR	possible Histidine triad (HIT) protein		-0.122723	-0.0714354	-0.542924	-0.278314	-0.238648	-0.536081	-0.324636	RSP_1029	YP_354114.2 putative Histidine triad (HIT) protein [Rhodobacter sphaeroides 2.4.1]	YP_354114.2	0.324326	-0.0379906	-0.329422	0.0497176	0.0938505	0.00214005	0.255464
RSP_1030	G	G	putative pfkB family carbohydrate kinase		-0.640956	0.018239	-0.103134	-0.0742001	0.163432	-0.551099	-0.632138	RSP_1030	YP_354115.1 putative pfkB family carbohydrate kinase [Rhodobacter sphaeroides 2.4.1]	YP_354115.1	0.732952	0.222543	0.177919	0.107081	-0.0452881	-0.415723	-0.193265
RSP_1031	L	L	Endonuclease III( EC:4.2.99.18 )		-0.381168	0.0752569	-0.111244	-0.0616514	-0.123094	-0.378747	-0.405668	RSP_1031	YP_354116.1 endonuclease III;DNA-(apurinic or apyrimidinic site) lyase [Rhodobacter sphaeroides 2.4.1]	YP_354116.1	0.922773	0.412164	0.19053	0.193181	-0.0546093	-0.36272	-0.534095
RSP_1032	L	L	possible O6-methylguanine-DNA methyltransferase		0.134449	0.301524	0.0682703	0.042778	0.286208	0.0594347	0.0752896	RSP_1032	YP_354117.1 putative O6-methylguanine-DNA methyltransferase [Rhodobacter sphaeroides 2.4.1]	YP_354117.1		0.257903	0.257947
RSP_1033	M	M	OmpA family protein		-0.0886285	-0.256921	-0.652916	-0.261526	-0.238244	-0.698752	-0.27721	RSP_1033	YP_354118.1 OmpA family protein [Rhodobacter sphaeroides 2.4.1]	YP_354118.1	0.690052	0.645859	0.180623	1.22793	0.65303	1.64924	1.30344
RSP_1034	K	K	Pyruvate dehydrogenase complex repressor	pdhR	-0.0231628	0.0591163	-0.509219	-0.328417	0.095827	0.37988	0.328295	RSP_1034	YP_354119.1 transcriptional regulator, GntR family [Rhodobacter sphaeroides 2.4.1]	YP_354119.1	0.739317	0.456998	0.196007	0.632422	0.514371	0.558494	0.589678
RSP_1035	C		FoF1 ATP synthase, subunit B	atpF	-1.60188	-0.921095	0.364374	0.436948	-1.19282	-2.57391	-1.83282	RSP_1035	YP_354120.2 FoF1 ATP synthase, subunit B [Rhodobacter sphaeroides 2.4.1]	YP_354120.2	0.230045	-0.0349592	0.135665	-0.266352	-0.0770187	0.514085	0.209494
RSP_1036	C	C	FoF1 ATP synthase, subunit B	atpX	-1.4277	-1.32109	0.283474	0.493034	-1.33336	-2.71129	-2.17747	RSP_1036	YP_354121.1 FoF1 ATP synthase, subunit B [Rhodobacter sphaeroides 2.4.1]	YP_354121.1	0.583505	0.0490227	0.416091	0.162987	-0.212026	0.581041	0.387976
RSP_1037			ATP synthase subunit C( EC:3.6.3.14 )	atpE	-1.47487	-0.651975	0.224512	0.411974	-1.25201	-2.61556	-2.12175	RSP_1037	YP_354122.1 ATP synthase F0 subcomplex C subunit [Rhodobacter sphaeroides 2.4.1]	YP_354122.1		-2.29709	0.790351		-1.13245
RSP_1038	C	C	ATP synthase subunit A( EC:3.6.3.14 )	atpB	-1.03617	-0.365609	0.316579	0.638274	-0.381641	-1.19178	-1.06691	RSP_1038	YP_354123.2 ATP synthase F0 subcomplex A subunit [Rhodobacter sphaeroides 2.4.1]	YP_354123.2	-1.11518	-1.09649	-0.488331	-0.638027		-1.17156	-0.247028
RSP_1039	S		FoF1 ATP synthase, subunit I	atpI	-0.527304	-0.803088	0.215846	0.36004	-0.747465	-1.0873	-0.978488
RSP_1040	K	K	transcriptional regulator, ArsR family		-0.181486	-0.0978349	-0.0203915	-0.0359215	0.0128882	0.271565	0.224288
RSP_1041	IQ	IQ	malonyl-CoA synthase		-0.216535	-0.157584	-0.0229706	0.225436	-0.461161	-0.179775	-0.21724	RSP_1041	YP_354126.1 malonyl-CoA synthase [Rhodobacter sphaeroides 2.4.1]	YP_354126.1	-0.564742	-1.91716	-0.820864	-3.53429	-3.75247		-3.20185
RSP_1042	D	N	hypothetical protein		-0.137342	-0.403772	0.0268885	0.106151	-0.413448	0.421577	0.310828	RSP_1042	YP_354127.1 ATPase involved in chromosome partitioning [Rhodobacter sphaeroides 2.4.1]	YP_354127.1	-0.592326	-0.0371933	-0.167877	-0.674836	-0.598362	-1.96673	-1.08807
RSP_1043	J	J	50S ribosomal protein L31	rpmE	-0.253981	-0.454545	0.449771	0.314055	-0.863058	0.0434047	0.745433	RSP_1043	YP_354128.1 LSU ribosomal protein L31P [Rhodobacter sphaeroides 2.4.1]	YP_354128.1	-0.0131162	-0.730384	-0.699685	-0.535238	-0.42565	-0.475864	-0.581501
RSP_1044	J	J	50S ribosomal protein L19	rplS	-0.333716	-0.277034	0.506759	0.365677	-0.338377	-0.236258	0.391298	RSP_1044	YP_354129.1 LSU ribosomal protein L19P [Rhodobacter sphaeroides 2.4.1]	YP_354129.1	-0.716868	-0.621541	-0.229174	-0.584126	-0.445068	0.311611	0.171385
RSP_1045	J	J	tRNA (guanine-N1-)-methyltransferase( EC:2.1.1.31 )	trmD	-0.241376	-1.28827	0.537488	0.454137	-1.60862	-0.156756	0.25172	RSP_1045	YP_354130.1 tRNA (Guanine37-N(1)-) methyltransferase [Rhodobacter sphaeroides 2.4.1]	YP_354130.1	0.0224609	-0.346937	-0.0452162	-0.404079	-0.318572	-1.26805	-1.03155
RSP_1046			hypothetical protein		-0.126167	-0.24403	0.402025	0.51398	-0.65712	0.213959	0.00591415
RSP_1047	J	J	putative 16S rRNA processing protein	rimM	-0.297933	-0.209331	0.182714	-0.0505793	-0.297779	-0.696207	-0.527089	RSP_1047	YP_354132.1 16S rRNA processing protein RimM [Rhodobacter sphaeroides 2.4.1]	YP_354132.1	-0.211073	-0.110026	-0.427935	-0.374585	-0.68961	-0.454841	-0.413605
RSP_1048	J	J	30S ribosomal protein S16	rpsP	-1.01288	-1.11487	0.2633	0.0752834	-1.16565	-1.94528	-1.13841	RSP_1048	YP_354133.1 SSU ribosomal protein S16P [Rhodobacter sphaeroides 2.4.1]	YP_354133.1	0.490887	-0.0272408	0.19352	0.0120989	-0.0436554	0.0443904	0.217547
RSP_1049	E	E	chorismate mutase( EC:5.4.99.5 )	pheAa	-0.836908	-0.313697	0.117782	0.0808235	-0.247919	-1.17952	-0.786808	RSP_1049	YP_354134.1 chorismate mutase [Rhodobacter sphaeroides 2.4.1]	YP_354134.1	-0.589749	-1.3815	-1.39758	-0.317963	-0.273366	0.540336	0.0013148
RSP_1050	J	JO	Acetyltransferase (GNAT) family		-0.11447	-0.13913	0.00753841	0.03868	-0.136963	-0.298041	-0.171789	RSP_1050	YP_354135.1 Acetyltransferase (GNAT) family [Rhodobacter sphaeroides 2.4.1]	YP_354135.1	0.459033	0.113636	0.139225	0.0492579	0.14152	-0.210201	-0.351145
RSP_1051	J	JO	hypothetical protein		-0.150476	-0.101216	0.135539	0.145466	-0.146214	-0.452491	-0.155189	RSP_1051	YP_354136.1 acetyltransferase, ribosomal protein N-acetylase [Rhodobacter sphaeroides 2.4.1]	YP_354136.1	0.291255	0.294619	0.213989	0.0501925	0.634244	1.07745	1.0108
RSP_1052	J		possible Acetyltransferase		-0.0852042	-0.297852	0.153281	0.155054	-0.398381	-0.131164	0.1705	RSP_1052	YP_354137.1 putative Acetyltransferase [Rhodobacter sphaeroides 2.4.1]	YP_354137.1	0.770036	0.919184	0.801431	0.961881	0.578246	1.26524	1.32848
RSP_1053	U	U	Signal recognition particle protein ffh	ffh	-0.0170722	0.265716	-0.0158921	0.102528	0.500641	-0.304467	0.213425	RSP_1053	YP_354138.1 signal recognition particle subunit FFH/SRP54 (srp54) [Rhodobacter sphaeroides 2.4.1]	YP_354138.1	0.250515	0.112062	0.00402832	-0.138973	-0.325202	0.0623207	-0.0484403
RSP_1055	K		transcriptional regulator, LysR family		0.0471386	-0.152318	-0.112336	-0.160392	-0.206686	0.320097	0.249854	RSP_1055	YP_354140.2 transcriptional regulator, LysR family [Rhodobacter sphaeroides 2.4.1]	YP_354140.2	0.478696	0.184063	-0.103584	0.717058	0.5694	1.07854	1.02176
RSP_1056	T		periplasmic sensor signal transduction histidine kinase		0.0425487	-0.0418449	0.110705	-0.0372889	0.040137	0.258882	0.232559	RSP_1056	YP_354141.1 periplasmic sensor signal transduction histidine kinase [Rhodobacter sphaeroides 2.4.1]	YP_354141.1	0.139799	0.615858	0.518653	1.23343	0.886772	0.240992	0.5973
RSP_1057	C	C	Putative mercuric reductase protein( EC:1.16.1.1 )	merA1	0.0479275	0.172261	0.124115	0.116935	0.272135	0.97879	0.692909	RSP_1057	YP_354142.1 Putative mercuric reductase protein [Rhodobacter sphaeroides 2.4.1]	YP_354142.1	-0.602613	0.161415	0.212652	0.45573	0.120015	0.992375	1.12338
RSP_1058	S	S	hypothetical transmemebrane protein		-0.0325637	-0.0929401	-0.0360672	-0.0679475	-0.141678	1.2824	0.9511
RSP_1059		J	50S ribosomal protein L34	rpmH	-0.569488	-0.816343	0.289224	0.204919	-1.29879	-1.32905	-0.749645	RSP_1059	YP_354144.1 LSU ribosomal protein L34P [Rhodobacter sphaeroides 2.4.1]	YP_354144.1	-0.944944	0.125191	-0.0978063	0.303282	-0.0182432	-0.395384	-0.996759
RSP_1060	J	J	Ribonuclease P protein component	rnpA	-0.512253	-0.759581	0.41132	0.265051	-1.14343	-1.15492	-0.729935
RSP_1061	S	M	hypothetical protein		-0.0638816	0.0371153	0.429877	0.265407	0.0312404	-0.212073	-0.130258
RSP_1062	D	J	ATPase of the PP superfamily		-0.1325	0.0473988	0.314632	0.155369	0.0613474	-0.127068	-0.0945979
RSP_1063	T		Putative Cyclic-diGMP cyclase/phophodiesterase		0.48372	0.626088	0.653736	0.556957	0.608953	0.741481	0.748675
RSP_1064	U	M	putative inner membrane protein translocase component YidC		-0.497513	-0.341824	0.330403	0.409484	-0.418468	-0.648595	-0.472848	RSP_1064	YP_354149.1 protein translocase subunit yidC [Rhodobacter sphaeroides 2.4.1]	YP_354149.1	-0.292812	-0.312481	-0.23556	-0.609829	-0.520925	-0.303569	-0.156714
RSP_1065	R	R	hypothetical protein		-0.368189	0.000430139	0.402458	0.214014	-0.16066	-0.600217	-0.489354
RSP_1066	R	D	GTP-binding protein		-0.129586	-0.0115107	0.106875	0.022208	0.12332	-0.19687	-0.229472	RSP_1066	YP_354151.1 GTP-binding protein [Rhodobacter sphaeroides 2.4.1]	YP_354151.1	-0.703896	-0.675496	-0.584032	-0.777266	-0.969295	-1.84339	-1.89026
RSP_1067	IQR		Short-chain alcohol dehydrogenase	fixR	0.144893	0.092486	-0.172344	-0.0808286	0.153041	0.171965	0.209983	RSP_1067	YP_354152.2 Short-chain alcohol dehydrogenase [Rhodobacter sphaeroides 2.4.1]	YP_354152.2			0.137074		0.0748291
RSP_1068	E	E	acetylglutamate kinase( EC:2.7.2.8 )	argB	-0.0212239	-0.0380469	0.266503	0.535171	-0.0557402	-0.271581	-0.244573	RSP_1068	YP_354153.1 N-acetylglutamate kinase [Rhodobacter sphaeroides 2.4.1]	YP_354153.1	0.15159	6.48499e-05	0.15587	0.301868	-0.0409648	-0.199682	-0.343356
RSP_1069		C	hypothetical protein		-0.00525061	0.229113	-0.0290554	0.0383459	0.0912879	0.347686	0.45601
RSP_1070	T	T	hypothetical protein		-0.203765	0.0469905	-0.550778	-0.380489	0.0823019	-0.413822	-0.383596	RSP_1070	YP_354155.1 phosphohistidine phosphatase SixA [Rhodobacter sphaeroides 2.4.1]	YP_354155.1	-0.456768	-0.0468515	-0.180559	-0.381321	0.238256	-0.740803	-0.643401
RSP_1071	H	H	Molybdopterin converting factor subunit 2	moaE	-0.435086	0.0486143	-0.0196022	0.00225984	0.117505	0.280095	0.172444	RSP_1071	YP_354156.1 Molybdopterin converting factor subunit 2 [Rhodobacter sphaeroides 2.4.1]	YP_354156.1	-0.291284	-0.854673	-1.01603	-0.638278	-0.932958	-0.377993	-0.870092
RSP_1072	H	H	putative molybdopterin MPT converting factor, subunit 1 protein	moaD	-0.407435	-0.178935	-0.169861	-0.0323536	-0.11013	1.08374	0.938788	RSP_1072	YP_354157.1 molybdopterin synthase subunit MoaD [Rhodobacter sphaeroides 2.4.1]	YP_354157.1	-1.08783	-0.294083	-0.33615	-1.09024	-0.0771484	-1.5578	0.0447292
RSP_1073	I	I	Phosphatidylglycerol phosphate synthase	pgsA	-0.502856	-0.0615693	-0.274653	-0.164095	0.01449	0.014382	0.00332511	RSP_1073	YP_354158.1 Phosphatidylglycerol phosphate synthase [Rhodobacter sphaeroides 2.4.1]	YP_354158.1	0.203002	0.377823	0.55456	0.692225	0.775096	1.16905	1.06748
RSP_1074	L	L	excinuclease ABC subunit C	uvrC	-0.160085	-0.187597	0.191474	0.0957288	-0.254966	-0.147353	-0.212625	RSP_1074	YP_354159.1 Excinuclease ABC subunit C [Rhodobacter sphaeroides 2.4.1]	YP_354159.1	0.190633	-0.239061	-0.778077	-2.16221	-1.49714
RSP_1075	IQR	IQR	short chain dehydrogenase		-0.0306748	0.0767459	0.0659856	0.0804045	0.0594601	0.675522	0.454952	RSP_1075	YP_354160.2 short chain dehydrogenase [Rhodobacter sphaeroides 2.4.1]	YP_354160.2	0.00299263	-0.0246677	-0.230874	-0.120322	-0.491648	0.247737	0.368762
RSP_1076	OU	O	Peptidase family S49	sohB	-0.264699	0.795817	-0.270045	-0.182688	0.913468	2.28109	1.78033	RSP_1076	YP_354161.1 Peptidase family S49 [Rhodobacter sphaeroides 2.4.1]	YP_354161.1	0.0635955	0.301217	0.00273196	0.93786	0.904228	1.2726	1.42971
RSP_1077	K		transcriptional regulator, LysR family		0.0717471	0.250329	0.0503662	0.00356898	0.227236	0.00874674	-0.0186283
RSP_1078	C	C	ATP synthase subunit E	fdsG	-0.679068	0.505966	-0.471206	-0.685948	0.364193	1.20549	0.489194
RSP_1079	C	C	NAD dependent formate dehydrogenase, beta subunit (51 kDa)	fdsB	-0.173437	0.677486	-0.150494	-0.299015	0.592051	0.976008	0.0242615	RSP_1079	YP_354164.1 formate dehydrogenase beta subunit [Rhodobacter sphaeroides 2.4.1]	YP_354164.1	0.0892925	-0.386508	0.189367	1.47092	1.85355	0.57586	0.765455
RSP_1080	R	R	NAD-dependent formate dehydrogenase, alpha subunit	fdsA	-0.0141208	0.0370343	-0.0177176	-0.105449	-0.10047	0.514394	-0.0675062	RSP_1080	YP_354165.1 formate dehydrogenase alpha subunit [Rhodobacter sphaeroides 2.4.1]	YP_354165.1		-0.959094	0.351468	-0.494852	0.905668	-0.944119
RSP_1081	C	C	formate dehydrogenase accessory protein	fdsC	-0.00341432	0.482432	0.0540327	--	0.588811	0.105293	-0.109527
RSP_1082			NAD-dependent formate dehydrogenase, delta subunit	fdsD	0.451533	0.216494	0.382493	0.162763	0.13391	0.390691	0.125304
RSP_1083	TK	TK	two component transcriptional regulator, winged helix family		0.0865795	-0.0186141	-0.297323	-0.322241	0.0504032	0.235375	0.034119
RSP_1084	M	M	putative glycosyl transferase, group 1 family protein		--	-0.121923	--	0.0988287	-0.11169	-0.0201278	-0.00569842
RSP_1085			hypothetical protein		-0.266839	-0.0879703	-0.345321	0.206763	-0.0503469	-0.269207	-0.191453
RSP_1086	E		saccharopine dehydrogenase (NAD, L-lysine forming)	sdh	-0.101896	-0.0996153	-0.116885	0.160851	-0.127359	-0.308394	-0.256044	RSP_1086	YP_354173.1 saccharopine dehydrogenase (NAD+, L-lysine-forming) [Rhodobacter sphaeroides 2.4.1]	YP_354173.1	0.387557	0.224413	0.088288	-0.165782	-0.538516	-1.9349	-1.51235
RSP_1087	R	IQR	Short-chain dehydrogenase/reductase family member		-0.859819	-0.159573	-1.07186	-1.14103	-0.211896	-0.989807	-1.10759	RSP_1087	YP_354174.1 Short-chain dehydrogenase/reductase family member [Rhodobacter sphaeroides 2.4.1]	YP_354174.1	1.61323	2.19827	2.17288	2.93534	2.37494	3.20311	3.42188
RSP_1088			hypothetical protein		-0.465852	-0.0576592	-0.466262	-0.763868	-0.318079	0.00142562	-0.213025
RSP_1089	G		sugar/cation symporter, GPH family		-0.238509	-0.254945	-0.269002	-0.390954	-0.225846	-0.154595	-0.411695
RSP_1090	S	S	Putative cyclopropane/cyclopropene fatty acid synthesis protein		-0.299211	0.363169	-0.74274	-0.96738	0.741715	-0.313774	-0.8622	RSP_1090	YP_354177.1 hypothetical protein RSP_1090 [Rhodobacter sphaeroides 2.4.1]	YP_354177.1	1.4391	1.35842	1.51209	0.675999	0.989829	0.833664	0.514082
RSP_1091	R	R	Putative cyclopropane/cyclopropene fatty acid synthesis protein, flavin amine oxidase		-0.0481398	-0.213684	-1.5231	-1.90856	-0.123708	-0.0765142	-0.90575	RSP_1091	YP_354178.1 Putative cyclopropane/cyclopropene fatty acid synthesis protein, flavin amine oxidase [Rhodobacter sphaeroides 2.4.1]	YP_354178.1	-0.0458285	-0.289096	0.595923	0.916485	1.18924	0.884382	1.01427
RSP_1092	K	K	RNA polymerase sigma-70 factor	rpoE	0.220175	0.234096	-1.34577	-1.51115	0.212289	1.38711	0.627535
RSP_1093	T	T	Anti-sigma factor ChrR	chrR	0.284308	-0.0410589	-0.714684	-0.753937	0.0153235	1.53659	0.97711	RSP_1093	YP_354180.1 anti-ECFsigma factor, ChrR [Rhodobacter sphaeroides 2.4.1]	YP_354180.1	0.840474	0.518328	0.388424	0.288958	0.343739	0.237758	0.511692
RSP_1094	S	L	hypothetical protein		0.102219	-0.108603	0.133314	0.149693	-0.145965	0.252447	0.226645	RSP_1094	YP_354181.1 hypothetical protein RSP_1094 [Rhodobacter sphaeroides 2.4.1]	YP_354181.1			-0.823746
RSP_1095	L	L	DNA mismatch repair protein	mutL	-0.0577964	-0.0749267	-0.168146	-0.0692468	-0.0410939	-0.150277	-0.131768
RSP_1096	R	R	putative zinc protease		0.128368	-0.259995	-0.104488	-0.00922908	-0.303926	0.264653	0.253687	RSP_1096	YP_354183.1 putative zinc protease [Rhodobacter sphaeroides 2.4.1]	YP_354183.1	-0.585947	-0.358805	-0.162245	-0.243439	-0.490587	0.3094	0.303112
RSP_1097	R	R	putative zinc protease		0.0504782	-0.454482	0.0813392	0.157484	-0.520041	0.324192	0.241639	RSP_1097	YP_354184.2 putative zinc protease [Rhodobacter sphaeroides 2.4.1]	YP_354184.2	-0.201105	-0.320224	-0.037316	0.184151	0.180737	0.823354	0.89341
RSP_1098			hypothetical protein		-0.411247	-0.484007	0.0947653	0.139755	-0.547235	-0.64311	-0.508771	RSP_1098	YP_354185.1 Protein of unknown function (DUF3035) [Rhodobacter sphaeroides 2.4.1]	YP_354185.1	-0.249079	-0.603177	-0.818413	-0.467096	-0.70675	0.141899	0.127735
RSP_1099	MU	MU	signal peptidase II	LspA	-0.505967	-0.14765	0.180513	0.224801	-0.259524	-0.604055	-0.434566
RSP_1100	F	F	bifunctional phosphoribosylaminoimidazolecarboxamide formyltransferase/IMP cyclohydrolase( EC:2.1.2.3 )	purH	-0.118683	-0.262839	0.27159	0.389697	-0.137564	-0.11297	-0.0886975	RSP_1100	YP_354187.1 bifunctional phosphoribosylaminoimidazolecarboxamide formyltransferase/IMP cyclohydrolase [Rhodobacter sphaeroides 2.4.1]	YP_354187.1	0.478317	0.230455	0.0985171	0.0341479	-0.173892	0.188319	0.274325
RSP_1101	S	S	hypothetical protein		0.169873	0.0221181	0.241758	0.145812	0.107818	-0.0440683	-0.0278612	RSP_1101	YP_354188.1 hypothetical protein RSP_1101 [Rhodobacter sphaeroides 2.4.1]	YP_354188.1	-0.0681381	0.0411962	-0.214761	-0.133059	0.0162748	0.0189724	0.265051
RSP_1104	S		hypothetical protein		0.158696	-0.0176235	0.0635868	0.081428	0.215803	1.83678	1.49538
RSP_1105	E	E	dihydrodipicolinate reductase( EC:1.3.1.26 )	DapB	-0.0823651	0.0313605	-0.0772252	0.0480964	0.126852	-0.0609766	-0.0696845	RSP_1105	YP_354191.1 dihydrodipicolinate reductase [Rhodobacter sphaeroides 2.4.1]	YP_354191.1	0.135983	-0.0815493	-0.33504	-0.300961	-0.253702	0.270849	0.121475
RSP_1106	J	J	ribosome-binding factor A	rbfA	-0.37071	-0.0966695	0.0956944	0.123566	0.0440217	1.33853	1.08565	RSP_1106	YP_354192.1 ribosome-binding factor A [Rhodobacter sphaeroides 2.4.1]	YP_354192.1	0.282125	0.0203609	-0.137273	0.477275	0.212807	0.054938	0.189074
RSP_1107	S	S	hypothetical protein		-0.266486	0.21745	0.166881	0.0928179	0.134481	1.04644	0.713093	RSP_1107	YP_354193.1 putative periplasmic protein [Rhodobacter sphaeroides 2.4.1]	YP_354193.1	0.935408	0.61806	0.601392	0.612088	0.299063	0.335396	0.0319843
RSP_1108	J	J	tRNA pseudouridine synthase B	truB	-0.0504262	0.172037	0.458899	0.400665	0.163766	0.549565	0.511127	RSP_1108	YP_354194.1 tRNA pseudouridine synthase B [Rhodobacter sphaeroides 2.4.1]	YP_354194.1	-0.317654	-0.377118	-0.707887	-0.368349	-0.452392	-1.36462	-0.887611
RSP_1109	E	E	Cysteine synthase( EC:2.5.1.47 )	cysK	0.617463	-0.267132	-0.920315	-0.707693	-0.269195	0.0582131	1.27324	RSP_1109	YP_354195.1 Cysteine synthase [Rhodobacter sphaeroides 2.4.1]	YP_354195.1	0.686101	0.761706	0.34038	0.970333	1.05079	1.48627	1.4267
RSP_1110	S	S	hypothetical protein		0.0422193	-0.239267	0.00225785	0.0479799	-0.103569	-0.279868	0.0937077	RSP_1110	YP_354196.1 hypothetical protein RSP_1110 [Rhodobacter sphaeroides 2.4.1]	YP_354196.1	-0.927474	-0.956225	-0.569615
RSP_1111	J	J	Ribosomal protein S15	rpsO	-0.652929	-0.903177	0.792054	0.470169	-1.18621	-1.18274	-0.438126	RSP_1111	YP_354197.1 SSU ribosomal protein S15P [Rhodobacter sphaeroides 2.4.1]	YP_354197.1	-0.12286	0.249036	0.133069	-0.0357946	-0.0900815	0.455026	0.327985
RSP_1112	J	J	polyribonucleotide nucleotidyltransferase( EC:2.7.7.8 )	Pnp	-1.50929	-0.316887	0.99707	0.374099	-0.351815	-1.70176	-1.53458	RSP_1112	YP_354198.1 polyribonucleotide nucleotidyltransferase [Rhodobacter sphaeroides 2.4.1]	YP_354198.1	0.0220706	-0.465148	-0.0414594	-0.562037	-0.73489	-0.2617	-0.309727
RSP_1113		Q	Hemolysin-type calcium-binding region; RTX toxin		0.0872757	-0.222149	-0.0615834	-0.0681935	-0.329639	0.419439	0.407232
RSP_1114		Q	Hemolysin-type calcium-binding toxin		-0.0284087	0.104115	-0.128696	-0.0351667	0.148933	0.227643	0.162617
RSP_1115			hypothetical protein		0.223498	0.195262	-0.0621587	-0.0775186	-0.240137	0.227111	0.0843852
RSP_1116	M		glycosyltransferase		0.503091	-0.0159014	0.31798	0.270411	0.0391956	0.797382	0.668954
RSP_1117			hypothetical protein		0.144807	-0.131324	0.0346633	-0.0235459	-0.230396	0.177167	0.17229
RSP_1118	M		group 1 glycosyltransferase		0.23832	-0.00509607	0.0328703	0.0153512	-0.0676487	-0.0290255	0.0128936
RSP_1119	R	U	ABC protein exporter, fused ATPase and inner membrane subunits		0.381	0.173102	0.354842	0.233529	-0.227956	0.121599	0.12721
RSP_1120	V		protein secretion protein, HlyD family, membrane fusion protein		0.148066	-0.00278416	0.0902763	-0.0714213	0.0354481	0.533488	0.487534
RSP_1121	R	R	acetyl transferase, Isoleucine patch superfamily		0.0763026	0.221616	0.070223	0.124964	0.464725	0.157277	0.160954
RSP_1122			hypothetical protein		0.12233	-0.113332	-0.0106754	-0.0753456	0.0593714	0.173616	0.163
RSP_1123	L	L	DNA polymerase III, alpha subunit	DnaE	0.204972	-0.084933	-0.0753387	0.00508959	0.00108263	-0.0148511	0.133089
RSP_1125	M	M	Membrane bound lytic murein transglycosylase B	MltB	0.460528	0.023802	-0.390787	-0.100386	0.211428	-0.144798	-0.106979	RSP_1125	YP_354210.1 Membrane bound lytic murein transglycosylase B [Rhodobacter sphaeroides 2.4.1]	YP_354210.1	-1.579	-2.24897	-0.751354	-4.64102	-3.51385
RSP_1126	K	K	Exoribonuclease R	rnr	-0.42056	-0.257911	-0.0419139	-0.069021	-0.196575	-0.527381	-0.525037	RSP_1126	YP_354211.1 Exoribonuclease R [Rhodobacter sphaeroides 2.4.1]	YP_354211.1	0.318284	0.0820745	0.0220483	0.11806	0.219269	0.725278	0.669429
RSP_1127	R		acetyltransferase, GNAT family	ElaA	0.026597	0.0787169	0.186424	0.135402	-0.0397086	0.269465	0.27436
RSP_1128	E	E	succinyl-diaminopimelate desuccinylase	dapE	-0.0028576	0.158245	0.186877	0.127147	0.248537	-0.0471915	0.0251402	RSP_1128	YP_354213.1 succinyldiaminopimelate desuccinylase [Rhodobacter sphaeroides 2.4.1]	YP_354213.1	-0.0391159	-0.286023	-0.187165	-1.10304	-1.16248	-3.00612	-2.83899
RSP_1129			hypothetical protein		0.112124	-0.138135	0.262797	0.302595	-0.0761599	-0.175006	-0.0873418	RSP_1129	YP_354214.2 hypothetical protein RSP_1129 [Rhodobacter sphaeroides 2.4.1]	YP_354214.2	0.584639	0.0807578	-0.211796	-0.0731201	-0.113975	-0.817221	-1.20314
RSP_1130	S		hypothetical membrane protein		-0.11138	-0.228844	0.122256	0.174034	-0.224901	-0.484242	-0.394049
RSP_1131	E	E	2,3,4,5-tetrahydropyridine-2-carboxylate N-succinyltransferase( EC:2.3.1.117 )	dapD	-0.219173	-0.00517346	0.00907181	0.222061	0.113713	-0.486652	-0.335692	RSP_1131	YP_354216.1 2,3,4,5-tetrahydropyridine-2,6-dicarboxylate N-succinyltransferase [Rhodobacter sphaeroides 2.4.1]	YP_354216.1	-0.510295	-0.617218	-0.337162	-0.489763	-0.333411	0.121426	0.296303
RSP_1132	R	R	hypothetical protein		-0.0217015	-0.0448523	0.378502	0.270861	-0.049884	0.0753866	0.0466061	RSP_1132	YP_354217.2 TIGR00730 family protein [Rhodobacter sphaeroides 2.4.1]	YP_354217.2	-1.77241	-2.36601	-0.680702		-1.14688	-1.79484
RSP_1133			hypothetical protein		-0.300616	-0.132943	-0.47917	-0.483787	-0.129334	-0.681419	-0.540535
RSP_1134	HI	HI	1-deoxy-D-xylulose-5-phosphate synthase( EC:2.2.1.7 )	Dxs	-0.922012	-0.360998	-0.975291	-0.897163	-0.334412	-1.07045	-1.13608	RSP_1134	YP_354219.1 1-deoxy-D-xylulose-5-phosphate synthase [Rhodobacter sphaeroides 2.4.1]	YP_354219.1	0.14776	-0.273589	-0.450673	-1.26703	-1.20275	-2.78972	-2.24637
RSP_1135	H	H	geranylgeranyl pyrophosphate synthetase	ispA	-0.403053	0.0723054	-0.414851	-0.33434	0.0246567	-0.665845	-0.723557	RSP_1135	YP_354220.1 geranylgeranyl pyrophosphate synthetase [Rhodobacter sphaeroides 2.4.1]	YP_354220.1	-0.564566	-0.143898	-0.480634	-0.47982	-0.29653	-0.823634	-0.864759
RSP_1136	L	L	exonuclease VII small subunit( EC:3.1.11.6 )	xseB	-0.0235579	-0.0250898	-0.283067	-0.201916	-0.174461	-0.402725	-0.572007	RSP_1136	YP_354221.1 Exodeoxyribonuclease VII small subunit [Rhodobacter sphaeroides 2.4.1]	YP_354221.1	0.515835	-0.700886	-0.836672	-0.35944	-0.233052	0.40382	0.508426
RSP_1137	BQ	BQ	Histone deacetylase family protein		-0.306206	0.0436767	-0.363888	-0.0209769	0.0679586	0.00751623	-0.0243467	RSP_1137	YP_354222.1 Histone deacetylase family protein [Rhodobacter sphaeroides 2.4.1]	YP_354222.1	0.0705922	-0.166143	-0.546884	0.672443	0.608212	0.142579	0.0132294
RSP_1138	TK	TK	two component transcriptional regulator, winged helix family		-0.446898	-0.0646839	-0.763638	-0.11374	-0.0608484	-0.136841	-0.470194	RSP_1138	YP_354223.1 two component transcriptional regulator, winged helix family [Rhodobacter sphaeroides 2.4.1]	YP_354223.1	0.668685	0.553889	0.532649	0.481126	0.318799	1.0887	0.844304
RSP_1139	K		transcriptional regulator, MarR family		-0.188822	-0.0663427	-0.545719	-0.0921631	-0.370939	-0.0393946	-0.338772	RSP_1139	YP_354224.1 transcriptional regulator, MarR family [Rhodobacter sphaeroides 2.4.1]	YP_354224.1	0.420102	0.301443	-0.0421829	0.0084947	-0.290055	0.576996	0.327773
RSP_1140	EH	EH	branched-chain amino acid aminotransferase	ilvE	-1.21255	0.229726	-1.16679	0.16577	-0.11744	-2.33081	-2.60211	RSP_1140	YP_354225.1 branched-chain amino acid aminotransferase [Rhodobacter sphaeroides 2.4.1]	YP_354225.1	0.288676	-0.0165749	0.047938	0.512541	0.306001	0.489793	0.303171
RSP_1141			hypothetical protein		0.606325	0.391706	-0.518247	-0.372162	-0.331166	0.581507	0.185785
RSP_1142	S	S	hypothetical membrane protein		0.132208	0.0193688	0.0569489	-0.0599376	0.125814	0.763116	0.55575
RSP_1143	C	J	4Fe-4S ferredoxin, iron-sulfur cluster binding protein		-0.0295333	-0.137245	0.0389681	0.0959707	-0.0401008	0.337806	0.279727	RSP_1143	YP_354228.1 4Fe-4S ferredoxin, iron-sulfur cluster binding protein [Rhodobacter sphaeroides 2.4.1]	YP_354228.1		-0.252522	-0.209675
RSP_1144	O		Glutathione S-transferase	Gst	0.153482	0.134266	0.376683	0.539793	0.141128	-0.115069	0.0817016	RSP_1144	YP_354229.2 Glutathione S-transferase [Rhodobacter sphaeroides 2.4.1]	YP_354229.2	-0.999828	-0.291511	0.0119292	0.314536	0.277749	-1.03076	-0.945292
RSP_1145		M	Peptidoglycan transglycosylase		0.0809733	0.178438	0.11502	0.0888888	0.430318	0.666465	0.481391	RSP_1145	YP_354230.1 Peptidoglycan transglycosylase [Rhodobacter sphaeroides 2.4.1]	YP_354230.1	0.0391006	-0.278077	-0.272236	-0.896889	-0.828279	-0.627524	-0.900718
RSP_1146	E	EEE	Glutamine-pyruvate aminotransferase	gltB	-0.330343	-0.322198	-0.116744	-0.0976899	-0.486502	-0.782349	-0.707189	RSP_1146	YP_354231.1 Glutamine-pyruvate aminotransferase [Rhodobacter sphaeroides 2.4.1]	YP_354231.1	0.22722	-0.244434	0.113224	-1.33303	-1.44975	-2.42551	-2.0353
RSP_1147	S	S	hypothetical protein		0.0286148	-0.0732242	0.14737	0.0976839	-0.261744	-0.100782	-0.0403114	RSP_1147	YP_354232.1 hypothetical protein RSP_1147 [Rhodobacter sphaeroides 2.4.1]	YP_354232.1	0.914375	-0.231916	-0.0177962	-0.702618	-0.884457	0.131446	-0.549009
RSP_1148			hypothetical protein		-0.0210666	0.597641	0.141928	0.215586	0.669256	-0.116157	-0.183954	RSP_1148	YP_354233.1 hypothetical protein RSP_1148 [Rhodobacter sphaeroides 2.4.1]	YP_354233.1	-0.879754	-0.297672	-0.899609	-0.514336	-0.700804	-0.940879	-0.949573
RSP_1149	ER	ER	Glutamate synthase (beta subunit)	gltD	-0.305911	-0.580139	0.0281311	0.2074	-0.667012	-0.508917	-0.586981	RSP_1149	YP_354234.1 glutamate synthase (NADPH) small subunit [Rhodobacter sphaeroides 2.4.1]	YP_354234.1	-0.125094	-0.293156	-0.221638	-1.64917	-1.61927	-2.53665	-2.16494
RSP_1150	V	I	undecaprenyl pyrophosphate phosphatase	uppP	-0.450089	0.113727	0.551688	0.573214	0.170071	-0.529837	-0.52775	RSP_1150	YP_354235.1 Undecaprenyl-diphosphatase [Rhodobacter sphaeroides 2.4.1]	YP_354235.1	0.568975	-0.40971	-0.1471	0.0151997	-1.13993	0.2545
RSP_1151	MG	R	NADH-ubiquinone oxidoreductase( EC:1.6.5.3 )		-0.275001	-0.0521368	0.229679	0.223455	-0.208303	-0.323322	-0.297046	RSP_1151	YP_354236.1 NADH-ubiquinone oxidoreductase [Rhodobacter sphaeroides 2.4.1]	YP_354236.1	-0.206609	-0.49674	-0.346073	-0.907195	-0.946672	-0.368585	-0.405632
RSP_1152		J	Ribonuclease D	rnd	-0.152189	-0.0529953	0.413067	0.471549	0.126458	0.18316	0.15783	RSP_1152	YP_354237.1 Ribonuclease D [Rhodobacter sphaeroides 2.4.1]	YP_354237.1	-0.264146	-0.468082	-0.399015	-0.445459	-0.510076	-0.14617	-0.526272
RSP_1153	M	GM	Sugar phosphate Isomerase( EC:5.3.1.13 )	GutQ	-0.327522	0.0609043	0.34652	0.392669	-0.0514477	0.349463	0.313395	RSP_1153	YP_354238.2 Sugar phosphate Isomerase [Rhodobacter sphaeroides 2.4.1]	YP_354238.2	-0.372382	-0.668379	-0.238754	-0.685122	-0.664522	-0.431633	-0.481308
RSP_1154	S		hypothetical protein		-0.505984	-0.219411	0.42493	0.416119	-0.076083	-0.222435	-0.171555	RSP_1154	YP_354239.1 hypothetical protein RSP_1154 [Rhodobacter sphaeroides 2.4.1]	YP_354239.1	-1.31791	-2.96754	-1.84104
RSP_1155	S	M	OstA-like protein		0.018884	-0.208534	0.268683	0.296319	-0.215189	-0.0886398	-0.0302689	RSP_1155	YP_354240.1 OstA-like protein [Rhodobacter sphaeroides 2.4.1]	YP_354240.1	0.327179	-1.07015	-0.661327	-1.42463	-1.66717	-1.25645	-1.19505
RSP_1156	R	M	ABC transporter, ATPase subunit		-0.431583	0.185838	0.434178	0.273175	0.312748	-0.489224	-0.489876	RSP_1156	YP_354241.1 ABC transporter, ATPase subunit [Rhodobacter sphaeroides 2.4.1]	YP_354241.1	0.0449759	-0.343726	-0.173154	-0.282418	-0.415867	-0.0305119	-0.202161
RSP_1157	J	J	Ribosomal subunit interface protein Y	PSrp1	-0.919386	-0.172527	-1.38038	-0.438888	-0.182251	-0.627771	-0.541067	RSP_1157	YP_354242.1 Ribosomal subunit interface protein Y [Rhodobacter sphaeroides 2.4.1]	YP_354242.1	-1.01346	-0.615167	-0.709318	-0.248035	0.0415751	0.367363	-0.0481898
RSP_1158	GT	GT	PTS IIA-like nitrogen-regulatory protein PtsN	PtsN	-0.652519	-0.57705	-0.577394	-0.170393	-0.809221	0.088013	0.240456	RSP_1158	YP_354243.1 PTS IIA-like nitrogen-regulatory protein PtsN [Rhodobacter sphaeroides 2.4.1]	YP_354243.1	0.0101865	-0.369108	0.0270322	-0.0798028	0.106319	0.346352	0.0134315
RSP_1159	M	M	UDP-glucose pyrophosphate( EC:2.7.7.9 )	galU	-0.146363	-0.616696	-0.307778	-0.226634	-0.612483	-0.774338	-0.368815	RSP_1159	YP_354244.1 UDP-glucose pyrophosphorylase [Rhodobacter sphaeroides 2.4.1]	YP_354244.1	0.41605	0.307283	0.0689163	0.122805	0.0403239	-1.22962	-0.962161
RSP_1160	M	M	3-deoxy-manno-octulosonate cytidylyltransferase	kdsB	0.0762489	-0.29668	0.0219355	0.0684177	-0.383939	-0.25026	-0.210182	RSP_1160	YP_354245.1 3-deoxy-manno-octulosonate cytidylyltransferase [Rhodobacter sphaeroides 2.4.1]	YP_354245.1	0.152505	0.172769	0.154706	0.0450255	-0.151969	0.449449	0.683601
RSP_1161	P	P	3'-Phosphadenosine 5'-phosphosulfate 3'-phosphatase		-0.135066	0.0336985	-0.179249	-0.0696243	0.0646489	-0.0562685	-0.156273	RSP_1161	YP_354246.1 3(2),5-bisphosphate nucleotidase [Rhodobacter sphaeroides 2.4.1]	YP_354246.1	-0.0898005	-0.483729	-0.453353	-0.383055	-0.57142	-0.125748	-0.0450579
RSP_1162	S	J	hypothetical protein		-0.210015	-0.196676	-0.14628	-0.0343735	-0.341553	-0.350475	-0.334611	RSP_1162	YP_354247.1 hypothetical protein RSP_1162 [Rhodobacter sphaeroides 2.4.1]	YP_354247.1	-0.431268	-0.0791314	0.244591	0.144705	0.0994047	0.237567	0.113822
RSP_1163	K	K	transcription elongation factor NusA	nusA	-0.444679	-0.200351	-0.312447	-0.0229663	-0.165843	-0.815101	-0.729506	RSP_1163	YP_354248.1 NusA antitermination factor [Rhodobacter sphaeroides 2.4.1]	YP_354248.1	-0.0337257	-0.0195109	-0.102654	-0.279116	-0.18077	-0.174492	-0.255622
RSP_1164	K	R	hypothetical protein		-0.46652	0.143412	0.17107	0.0282196	0.0206531	1.14707	1.01342	RSP_1164	YP_354249.2 putative nucleic-acid-binding protein implicated in transcription termination [Rhodobacter sphaeroides 2.4.1]	YP_354249.2	-0.335324	0.0870317	0.0196152	-0.242284	-0.240658	-1.29648	-1.28473
RSP_1165	J	J	translation initiation factor IF-2	infB	-0.414749	-0.12248	0.36368	0.1272	-0.159175	-0.420285	-0.445758	RSP_1165	YP_354250.1 bacterial translation initiation factor 2 (bIF-2) [Rhodobacter sphaeroides 2.4.1]	YP_354250.1	0.0229454	-0.302119	-0.219185	-0.410845	-0.557152	-0.0535367	-0.00736618
RSP_1166	F	V	NTP pyrophosphohydrolase	mutT	-0.43879	-0.134317	0.0672424	0.102897	-0.057433	-0.546353	-0.328345	RSP_1166	YP_354251.1 NTP pyrophosphohydrolase [Rhodobacter sphaeroides 2.4.1]	YP_354251.1	-0.0289605	-0.545105	-0.521991	-1.06836	-1.0381		-1.01516
RSP_1167	E	E	bifunctional ornithine acetyltransferase/N-acetylglutamate synthase protein( EC:2.3.1.35 )	argJ	-0.30028	-0.311214	0.0193633	0.195637	-0.391618	-0.900953	-0.331918	RSP_1167	YP_354252.1 glutamate N-acetyltransferase [Rhodobacter sphaeroides 2.4.1]	YP_354252.1	0.0499903	0.044131	-0.0206769	-0.0266787	0.0366084	0.420976	0.110652
RSP_1168	O	O	PpiC-type peptidyl-prolyl cis-trans isomerase	surA	-0.106657	-0.362914	0.00211551	0.111461	-0.475886	-0.269073	0.201652	RSP_1168	YP_354253.2 PpiC-type peptidyl-prolyl cis-trans isomerase [Rhodobacter sphaeroides 2.4.1]	YP_354253.2	0.0545909	-0.15066	-0.277547	-0.396626	-0.503028	0.109536	-0.106352
RSP_1169	U	U	translocase	secA	-0.122121	-0.99623	0.188652	0.344497	-1.23001	0.0382104	0.129156	RSP_1169	YP_354254.1 protein translocase subunit secA [Rhodobacter sphaeroides 2.4.1]	YP_354254.1	0.305721	0.158123	0.159177	-0.444219	-0.437595	-0.344752	-0.307953
RSP_1170	N	P	OmpA family protein		0.0450081	-0.328965	0.298375	0.262476	-0.264238	-0.171331	-0.087689	RSP_1170	YP_354255.2 OmpA family protein [Rhodobacter sphaeroides 2.4.1]	YP_354255.2		-0.52546	-0.437904
RSP_1171	L	L	DNA repair protein	radC	0.151038	-0.164438	0.173217	0.0238229	-0.036548	0.120953	0.124475
RSP_1172	O	O	Chaperone, DnaJ	dnaJ	-0.407103	-0.325857	0.0295473	0.115048	-0.496479	-0.163697	-0.0987897	RSP_1172	YP_354257.1 Chaperone, DnaJ [Rhodobacter sphaeroides 2.4.1]	YP_354257.1	0.364176	0.293008	0.517292	-0.176081	-0.404516	-0.0381177	-0.271564
RSP_1173	O	O	Heat shock protein (Hsp70, DnaK	dnaK	-0.532053	-0.34624	-0.0706514	0.22774	-0.631522	1.46795	1.32905	RSP_1173	YP_354258.1 Heat shock protein (Hsp70, DnaK) [Rhodobacter sphaeroides 2.4.1]	YP_354258.1	0.0124563	-0.402992	-0.217935	-0.727651	-0.785858	-0.488439	-0.522667
RSP_1174	R	HR	Prolyl aminopeptidase( EC:3.4.11.5 )	pip	-0.326879	-0.215835	-0.335115	-0.318704	-0.302316	0.718485	0.561048	RSP_1174	YP_354259.1 prolyl aminopeptidase [Rhodobacter sphaeroides 2.4.1]	YP_354259.1		-2.1559		-1.67643	-0.817172
RSP_1175	H	H	3-demethylubiquinone-9 3-methyltransferase( EC:2.1.1.64 )	ubiG	-0.268003	-0.16991	-0.272155	-0.322509	-0.0472435	0.0203404	0.0357468	RSP_1175	YP_354260.1 3-demethylubiquinone-9 3-methyltransferase [Rhodobacter sphaeroides 2.4.1]	YP_354260.1	0.789494	0.438934	0.426331	0.35844	0.272701	-0.514265	-0.413486
RSP_1176	G	G	xylose isomerase( EC:5.3.1.5 )	xylA	-0.348759	-0.0718243	-0.520037	-0.327219	-0.111152	-0.666826	-0.787411	RSP_1176	YP_354261.1 D-xylose isomerase [Rhodobacter sphaeroides 2.4.1]	YP_354261.1	0.19765	0.697389	0.683666	1.59277	1.72808	2.37923	2.62403
RSP_1177	G	G	Xylulose kinase	xylB	-0.00567037	0.0800029	-0.275238	-0.145539	-0.15982	-0.281038	-0.373375	RSP_1177	YP_354262.1 Xylulose kinase [Rhodobacter sphaeroides 2.4.1]	YP_354262.1	1.12858	1.77953	1.40034	3.16247	2.89588	3.96318	3.78308
RSP_1178		G	ABC sugar (xylose) transporter, ATPase subunit		-0.327431	0.233528	-0.675503	-0.409573	0.298312	-0.671154	-0.909756	RSP_1178	YP_354263.1 monosaccharide ABC transporter ATP-binding protein, CUT2 family [Rhodobacter sphaeroides 2.4.1]	YP_354263.1	0.846104	1.37018	1.01254	2.95114	2.89989	2.7295	2.79559
RSP_1179	G	G	ABC sugar (xylose) transporter, inner membrane subunit	xylH	-0.448939	0.150799	-0.935137	-0.57344	-0.280311	-0.609648	-0.95653
RSP_1180	G	G	ABC sugar (xylose) transporter, periplasmic binding protein	xylF	-0.432668	1.18273	-1.00674	-0.402389	-0.144099	-0.573471	-1.16219	RSP_1180	YP_354265.1 xylose-binding protein [Rhodobacter sphaeroides 2.4.1]	YP_354265.1	1.46087	1.70681	1.28155	4.06554	3.52461	4.44794	4.14868
RSP_1181	KG	KG	xylose operon repressor	xylR	0.490423	0.351591	-0.429393	-0.266819	0.0507898	-0.18434	-0.0963772	RSP_1181	YP_354266.1 xylose operon repressor [Rhodobacter sphaeroides 2.4.1]	YP_354266.1		-0.719214
RSP_1182	M	M	putative outer membrane protein		-0.0632527	0.0493213	-0.845971	-0.411871	0.0533088	-1.12422	-1.14425	RSP_1182	YP_354267.1 autotransporter secretion outer membrane protein TamA [Rhodobacter sphaeroides 2.4.1]	YP_354267.1	0.664341	0.7754	0.284359	0.821532	0.483373	1.49918	1.2234
RSP_1183	S	U	hypothetical protein		0.0911123	-0.254169	-0.692105	-0.438942	-0.286516	-1.06102	-1.0808	RSP_1183	YP_354268.1 hypothetical protein RSP_1183 [Rhodobacter sphaeroides 2.4.1]	YP_354268.1	0.495478	0.549633	0.162711	0.448177	0.192043	0.248337	0.136406
RSP_1184	S	S	ribonuclease BN		0.518293	0.164482	-0.451485	-0.463838	0.328262	-0.310766	-0.519042
RSP_1185			hypothetical protein		0.513128	0.350582	-0.42846	0.278634	-1.38357	-1.85232	-1.93616
RSP_1186			hypothetical protein		-0.188484	0.102082	-0.354681	0.141235	-0.116606	-1.95218	-2.16822	RSP_1186	YP_354271.2 Protein of unknown function (DUF2886) [Rhodobacter sphaeroides 2.4.1]	YP_354271.2	0.167174	-0.0940921	-0.192769	-0.0125542	-0.330661	0.941153	0.695465
RSP_1187			hypothetical protein		-0.469048	-0.455582	-0.50884	-0.174426	-0.688151	-1.37493	-1.43121	RSP_1187	YP_354272.1 putative lipoprotein DUF940 [Rhodobacter sphaeroides 2.4.1]	YP_354272.1	0.0692139	0.00393422	-0.153673	0.163219	-0.104865	1.02235	0.695094
RSP_1188	MG	MO	Nucleotide sugar epimerase/dehydratase	wcaG	-0.361292	-0.309097	-1.17768	-0.429739	-0.403262	-1.40798	-1.53551	RSP_1188	YP_354273.1 Nucleotide sugar epimerase/dehydratase [Rhodobacter sphaeroides 2.4.1]	YP_354273.1	-0.0251986	0.358326	0.56795	-0.0159537	-0.15364
RSP_1189	M	M	sugar transferase	wcaJ	-0.243957	0.391661	0.161795	0.0236502	0.18911	-0.592426	-0.5738
RSP_1190	MG		hypothetical protein		0.107911	0.355725	0.216634	0.194275	0.398682	0.165094	0.017473	RSP_1190	YP_354275.1 nucleoside-diphosphate-sugar epimerase [Rhodobacter sphaeroides 2.4.1]	YP_354275.1	0.523116	0.211644	0.149707	0.0630938	0.155457	-0.155617	-0.0634047
RSP_1191	K		transcriptional regulator, MarR family		-0.16285	-0.11809	-0.0249549	-0.0426711	0.123976	0.352047	0.111465	RSP_1191	YP_354276.1 transcriptional regulator, MarR family [Rhodobacter sphaeroides 2.4.1]	YP_354276.1		-0.229553			-0.381455	0.201677	-0.0300789
RSP_1192			0		0.0140435	0.413867	-0.198066	-0.1002	0.647251	0.916336	0.671811
RSP_1193			0		-0.16453	-0.106086	-0.358158	-0.223633	-0.057781	1.17412	0.897624
RSP_1194	O	O	Glutaredoxin	grxC	-0.162924	0.106338	-0.430916	-0.262074	0.0684289	1.4849	1.23667	RSP_1194	YP_354277.1 Glutaredoxin [Rhodobacter sphaeroides 2.4.1]	YP_354277.1	1.56809	1.11854	0.328455	1.67765	1.14727	1.30721	0.731417
RSP_1195	R	R	Competence protein F	comF	0.328844	0.206347	0.220885	0.137572	0.284398	-0.202169	-0.0624532
RSP_1196		QR	SAM-dependent methyltransferase		-0.122897	0.235782	0.0248298	0.0271094	0.468197	1.20601	0.960717	RSP_1196	YP_354279.1 SAM-dependent methyltransferase [Rhodobacter sphaeroides 2.4.1]	YP_354279.1	0.411157	0.463016	0.171063	0.307155	0.313676	-0.610578	-0.676654
RSP_1197	H	H	ferrochelatase( EC:4.99.1.1 )	HemH	-0.374292	-0.0683547	0.282946	0.218863	-0.0537293	0.604357	0.293772	RSP_1197	YP_354280.2 ferrochelatase [Rhodobacter sphaeroides 2.4.1]	YP_354280.2	0.18178	-0.0152957	0.235814	-0.312085	-0.263166	0.150582	0.330846
RSP_1198			hypothetical protein		0.338048	-0.0673828	0.17219	0.0685337	0.0733923	0.840677	0.612572
RSP_1199	S	M	secreted conserved hypothetical protein		0.332125	-0.0934114	-0.288417	0.29152	-0.281402	-0.258181	-0.0794687	RSP_1199	YP_354282.1 hypothetical protein RSP_1199 [Rhodobacter sphaeroides 2.4.1]	YP_354282.1	0.249801	-0.612754	-0.384036	-0.482142	-0.650918	0.0062294	-0.604293
RSP_1200	S		hypothetical protein		-0.0585602	-0.268955	0.0760563	0.216382	-0.1514	-0.495706	-0.510288	RSP_1200	YP_354283.2 uncharacterized protein with SCP/PR1 domains [Rhodobacter sphaeroides 2.4.1]	YP_354283.2	0.0243162	-0.492588	-0.701139	-0.00297801	-0.873128	0.604857	0.399993
RSP_1201		M	hypothetical protein		-0.0188777	-0.309804	-0.298862	0.0160165	-0.303545	-1.15417	-0.908261	RSP_1201	YP_354284.2 hypothetical protein RSP_1201 [Rhodobacter sphaeroides 2.4.1]	YP_354284.2	0.324369	0.920564	0.724635	1.53436	-0.593873	2.35489	1.85629
RSP_1202	J	J	putative RNA SAM-dependent methyltransferase, TrmA family	TrmA	-0.228157	0.0890087	0.149506	0.0413625	0.128242	-0.29842	-0.244836	RSP_1202	YP_354285.1 23S rRNA m(5)U-1939 methyltransferase [Rhodobacter sphaeroides 2.4.1]	YP_354285.1	0.138041	-0.0337518	-0.237411	-1.70022
RSP_1203	V	V	ABC multidrug efflux pump, fused ATPase and inner membrane subunits		0.00917015	-0.0286454	0.116358	-0.0883008	-0.0308139	-0.171001	-0.143177	RSP_1203	YP_354286.1 ABC multidrug efflux pump, fused ATPase and inner membrane subunits [Rhodobacter sphaeroides 2.4.1]	YP_354286.1	0.190074	-0.105345	-0.0918331	0.368832	0.207053	0.238	0.214239
RSP_1204	V	V	ABC multidrug efflux pump, fused ATPase and inner membrane subunits		-0.171044	-0.0277947	-0.0134474	-0.187107	0.119755	0.950028	0.771824	RSP_1204	YP_354287.1 ABC multidrug efflux pump, fused ATPase and inner membrane subunits [Rhodobacter sphaeroides 2.4.1]	YP_354287.1	0.349444	0.0738227	0.245806	0.447117	0.569314	0.940461	1.21991
RSP_1205	J	J	Poly A polymerase family protein		--	0.13694	0.252825	0.213769	0.167101	0.201822	0.255139	RSP_1205	YP_354288.1 Poly A polymerase family protein [Rhodobacter sphaeroides 2.4.1]	YP_354288.1	-0.188512	-0.603095	-0.679403	-0.239426	-0.543327		-0.378189
RSP_1206	LR	V	putative phosphohydrolase (mutT/nudix family protein)		-0.163215	-0.0820067	0.0557658	-0.0113188	-0.000570364	0.907565	0.828913
RSP_1207	O	O	putative Hsp33 protein	hslO	-0.0622761	-0.0543235	-0.076988	-0.0328921	0.106227	1.9339	1.88345	RSP_1207	YP_354290.1 putative Hsp33 protein [Rhodobacter sphaeroides 2.4.1]	YP_354290.1	0.0750885	-0.669699	-0.757891	-1.44348	-1.15725	-1.47624	-1.13873
RSP_1208			NUDIX hydrolase		0.0766711	0.242286	0.0999199	0.214904	0.289855	-0.0128152	0.0353874	RSP_1208	YP_354291.1 NUDIX hydrolase [Rhodobacter sphaeroides 2.4.1]	YP_354291.1	-0.0387796	-0.0876668	-0.482401	-0.638534	-0.470865	0.445449	0.669077
RSP_1210	TK	TK	Response regulator receiver protein		-0.111543	0.129644	0.0443449	0.047937	0.188196	--	--
RSP_1211			0		-0.119096	0.11	-0.101883	-0.103986	0.269077	-0.444211	-0.417571
RSP_1212	E	E	argininosuccinate synthase( EC:6.3.4.5 )	argG	-0.431476	0.0286166	0.0591283	0.297508	0.0226236	-0.43251	-0.310779	RSP_1212	YP_354294.1 argininosuccinate synthase [Rhodobacter sphaeroides 2.4.1]	YP_354294.1	-0.331354	-0.553908	-0.459838	-0.645866	-0.561915	-0.833135	-0.572481
RSP_1213	S	S	hypothetical protein		0.132703	-0.0404724	0.184369	0.161175	-0.0602374	0.31226	0.282774	RSP_1213	YP_354295.2 hypothetical protein RSP_1213 [Rhodobacter sphaeroides 2.4.1]	YP_354295.2	0.470182	0.255629	0.144908	0.336691	0.0723298	0.27328	0.562805
RSP_1214			putative branched-chain amino acid aminotransferase		-0.0589324	0.126707	-0.212205	-0.123728	0.144952	-0.332052	-0.289803	RSP_1214	YP_354296.1 putative branched-chain amino acid aminotransferase [Rhodobacter sphaeroides 2.4.1]	YP_354296.1	0.403895	0.15236	-0.293058	0.231091	-0.806466
RSP_1215	EH	EH	putative IlvE, Branched-chain amino acid aminotransferase/4-amino-4-deoxychorismate lyase	ilvE	-0.053577	-0.0401296	-0.161853	-0.0648956	-0.066082	-0.246241	-0.203121	RSP_1215	YP_354297.1 putative IlvE, Branched-chain amino acid aminotransferase/4-amino-4-deoxychorismate lyase [Rhodobacter sphaeroides 2.4.1]	YP_354297.1	-0.31899	-0.609186	-0.712845	0.0666606	-0.133699	0.565197	0.249449
RSP_1216	G	G	putative RbsK, Carbohydrate kinase, ribokinase family	rbsK	-0.537187	0.158948	-0.323202	-0.244065	0.235966	-0.533988	-0.487665	RSP_1216	YP_354298.1 putative RbsK, Carbohydrate kinase, ribokinase family [Rhodobacter sphaeroides 2.4.1]	YP_354298.1		-0.604094	-0.516146	-0.730931	-0.195059	-0.301422	-0.116088
RSP_1217	C	CC	phosphate acetyltransferase		-0.344497	-0.134631	-0.169895	0.00864551	0.0455787	-0.57117	-0.529437	RSP_1217	YP_354299.2 phosphate acetyltransferase [Rhodobacter sphaeroides 2.4.1]	YP_354299.2	0.307082	0.0684916	-0.206505	-0.236276	-0.293078	-0.669585	-0.603141
RSP_1218	L	L	DNA mismatch repair protein	mutS	-0.0640299	0.231263	-0.0347072	0.116266	0.279322	-0.21439	-0.103094	RSP_1218	YP_354300.1 DNA mismatch repair protein MutS [Rhodobacter sphaeroides 2.4.1]	YP_354300.1	0.27323	-0.107604	-0.252388	-0.44202	-0.64666	-2.29782	-1.74013
RSP_1219	O	O	putative chaperone protein GrpE (heat shock protein)	grpE	-0.163067	-0.438101	0.0597786	0.0949741	-0.512709	0.765157	1.09525	RSP_1219	YP_354301.2 putative chaperone protein GrpE (heat shock protein) [Rhodobacter sphaeroides 2.4.1]	YP_354301.2	-0.232201	-0.822285	-0.448329	-0.34963	-0.147311	0.359676	0.391333
RSP_1220	K	K	heat-inducible transcription repressor	hrcA	0.408599	0.25739	0.153215	0.269706	0.527092	0.246335	0.592798	RSP_1220	YP_354302.1 heat-inducible transcription repressor HrcA [Rhodobacter sphaeroides 2.4.1]	YP_354302.1	0.507667	1.20404	0.907579	1.91512	1.69297	2.22822	2.34752
RSP_1221	J	J	ribonuclease PH( EC:2.7.7.56 )	rph	-0.22659	0.0889718	0.147744	0.343851	0.0892013	-0.252909	0.179753	RSP_1221	YP_354303.1 RNAse PH [Rhodobacter sphaeroides 2.4.1]	YP_354303.1	0.00457637	-0.0994898	-0.421949	-0.37192	-0.246314	0.261255	0.552724
RSP_1222	F	F	putative deoxyribonucleotide triphosphate pyrophosphatase	ham1	-0.293308	0.0784808	0.0366689	0.0993342	0.114468	-0.242069	-0.0601618	RSP_1222	YP_354304.1 dITPase [Rhodobacter sphaeroides 2.4.1]	YP_354304.1	0.173459	-1.19502	-0.312501	-0.119071	-1.07846	-0.467867	-0.23872
RSP_1223	J	V	Putative translation initiation inhibitor, yjgF family / putative Endoribonuclease L-PSP	tdcF	-0.417832	-0.0480782	0.151194	0.324916	0.0334847	-0.330811	-0.208905	RSP_1223	YP_354305.1 Putative translation initiation inhibitor, yjgF family / putative Endoribonuclease L-PSP [Rhodobacter sphaeroides 2.4.1]	YP_354305.1	0.769182	0.195687	-0.073932	-0.346592	-0.409399	-0.303563	-0.104876
RSP_1224	H	H	coproporphyrinogen III oxidase	hemN	-0.229322	0.00719704	0.154421	0.0218903	0.182001	-0.0315037	0.0904002	RSP_1224	YP_354306.1 coproporphyrinogen III oxidase [Rhodobacter sphaeroides 2.4.1]	YP_354306.1	0.412176	0.186937	0.318272		0.58361
RSP_1225	K	D	ParB-like partition protein	spo J	-0.42457	-0.133083	-0.0263031	-0.121028	-0.177361	-0.876561	-0.821683	RSP_1225	YP_354308.2 chromosome segregation DNA-binding protein [Rhodobacter sphaeroides 2.4.1]	YP_354308.2	0.55218	0.165326	0.0563978	-0.000366211	0.0356878	-0.610706	-0.506237
RSP_1226	S	S	hypothetical protein		-0.0593695	0.151486	-0.11029	-0.18311	-0.0482463	-0.0430775	-0.0752149
RSP_1227	D	N	putative chromosome partitioning protein, ParA	parA	-0.293633	-0.316973	0.113881	0.0721172	-0.290227	-0.508443	-0.50045	RSP_1227	YP_354309.1 chromosome segregation ATPase [Rhodobacter sphaeroides 2.4.1]	YP_354309.1	-0.264219	-0.116011	-0.155612	-0.436031	0.0714582	-2.0207	-1.78174
RSP_1228	M	J	putative GidB, Glucose inhibited division protein	gidB	-0.506191	0.0611629	-0.00322548	0.0379426	0.133571	-0.571006	-0.569239	RSP_1228	YP_354310.1 16S rRNA m(7)G-527 methyltransferase [Rhodobacter sphaeroides 2.4.1]	YP_354310.1	0.285666	-0.159304	0.0398687	-0.847466	-0.853956		-1.87885
RSP_1229	D	J	glucose-inhibited division protein A	gidA	-0.387727	0.366464	0.102559	0.162192	0.393608	-0.459173	-0.36977	RSP_1229	YP_354311.1 glucose-inhibited division protein A [Rhodobacter sphaeroides 2.4.1]	YP_354311.1	-0.997978	-1.04359	-0.440157	-4.41549	-3.04663	-4.89028	-5.4014
RSP_1230	R	J	tRNA modification GTPase	thdF	-0.351273	-0.323303	0.0730001	0.256301	-0.213295	-0.9997	-0.864054	RSP_1230	YP_354312.1 tRNA modification GTPase trmE [Rhodobacter sphaeroides 2.4.1]	YP_354312.1	0.0780188	-0.0953573	0.0910187	0.0233345	-0.0715974	-0.774969	-0.572337
RSP_1231	K	K	transcription termination factor Rho	rho	-0.768022	-0.539103	-0.0390275	0.151914	-0.561114	-1.14685	-1.00853	RSP_1231	YP_354313.1 transcription termination factor Rho [Rhodobacter sphaeroides 2.4.1]	YP_354313.1	0.0649452	-0.374613	-0.250132	-0.345373	-0.506678	-0.364934	-0.313456
RSP_1232	S	S	putative integral membrane protein		-0.143923	-0.237301	-0.182413	-0.0491904	-0.216715	-0.355572	-0.360805	RSP_1232	YP_354314.2 putative integral membrane protein [Rhodobacter sphaeroides 2.4.1]	YP_354314.2	1.11208	0.460411	0.842274	0.79219	0.902149	1.20166	0.525707
RSP_1233	D	Q	putative Maf/YceF/YhdE family protein	maf	-0.407737	0.37861	-0.209987	-0.0994046	0.475388	-0.318131	-0.246266	RSP_1233	YP_354315.1 putative Maf/YceF/YhdE family protein [Rhodobacter sphaeroides 2.4.1]	YP_354315.1	0.632018	0.187647	0.0500546	0.338966	0.671349	-0.0968736	0.280123
RSP_1234	E	E	putative shikimate 5-dehydrogenase	aroE	0.0348178	-0.248837	-0.106116	-0.0198838	-0.241403	-0.00306054	0.0435031	RSP_1234	YP_354316.1 shikimate dehydrogenase [Rhodobacter sphaeroides 2.4.1]	YP_354316.1	-0.93385	-0.61579	-0.697031	-0.160984	-0.231674	0.103239	0.368424
RSP_1235	H	H	Dephospho-CoA kinase	coaE	-0.164619	-0.0435177	0.0219926	0.136652	-0.00413731	-0.296257	-0.263569	RSP_1235	YP_354317.1 Dephospho-CoA kinase [Rhodobacter sphaeroides 2.4.1]	YP_354317.1		-0.403403			-0.646343
RSP_1236	L	L	putative DNA polymerase III, epsilon subunit and related 3'-5' exonuclease	dnaQ	-0.320918	0.0403706	0.0916845	0.0761463	0.149207	-0.303041	-0.242582	RSP_1236	YP_354318.1 putative DNA polymerase III, epsilon subunit-related 3-5 exonuclease [Rhodobacter sphaeroides 2.4.1]	YP_354318.1		-0.939689	-0.134904		-1.61536
RSP_1237	U	U	Preprotein translocase subunit SecB	secB	-0.30511	0.0726463	-0.00303925	0.235129	0.221037	0.601294	0.506057	RSP_1237	YP_354319.2 protein translocase subunit secB [Rhodobacter sphaeroides 2.4.1]	YP_354319.2	-0.636317	-0.786268	-0.143218	-0.914055	-0.747737	-0.421215	-0.566678
RSP_1238	R	R	putative FxsA cytoplasmic membrane protein	fxsA	0.0716615	0.214035	-0.223487	-0.152593	0.132263	1.94354	1.79905
RSP_1239	S	I	hypothetical protein		-0.0541498	-0.189061	-0.190553	-0.0508361	-0.340025	1.4351	1.22459	RSP_1239	YP_354321.1 hypothetical protein RSP_1239 [Rhodobacter sphaeroides 2.4.1]	YP_354321.1	0.180717	0.240376	0.285564	0.654896	0.902022	1.50237	1.54903
RSP_1240	M	M	putative membrane-bound lytic murein transglycosylase A transmembrane protein		0.0959631	-0.158552	0.170662	0.159907	-0.201949	0.263519	0.122769
RSP_1241	S	L	putative Smr protein/MutS2		0.0217398	0.298364	0.17323	0.116701	0.244255	0.000605646	-0.0476526
RSP_1242	E		hypothetical protein		0.0975549	-0.0546358	-0.226405	-0.188957	-0.190247	0.382733	0.190515	RSP_1242	YP_354324.1 lactoylglutathione lyase-like lyase [Rhodobacter sphaeroides 2.4.1]	YP_354324.1		0.291707			-0.61388
RSP_1243	K	K	transcriptional regulator, LacI family		0.426888	0.134074	0.12909	0.0883302	0.056912	0.71416	0.665694
RSP_1244	G	G	putative IolE, Sugar phosphate isomerase/epimerase		-0.0976266	0.0781022	-0.10095	-0.0689204	0.0915607	-0.0275336	-0.0415766	RSP_1244	YP_354326.1 putative IolE, Sugar phosphate isomerase/epimerase [Rhodobacter sphaeroides 2.4.1]	YP_354326.1	-0.360929	-0.690079	-0.725571	-0.00609907	0.234468	0.488676	0.885754
RSP_1245	R	R	predicted oxidoreductase, Gfo/Idh/MocA family		--	0.0721591	--	--	0.169753	--	--	RSP_1245	YP_354327.1 putative oxidoreductase, Gfo/Idh/MocA family [Rhodobacter sphaeroides 2.4.1]	YP_354327.1	0.194542	0.0922654	-0.373523	0.182741	0.297485	-0.485556	-1.0672
RSP_1247	G	G	ABC sugar transporter, ATPase subunit		-0.1402	-0.0630697	-0.301639	-0.228216	-0.135018	-0.116269	-0.139773	RSP_1247	YP_354328.1 monosaccharide ABC transporter ATP-binding protein, CUT2 family [Rhodobacter sphaeroides 2.4.1]	YP_354328.1	0.889773	0.622054	0.638523	0.698255	0.466532	0.737724	0.637134
RSP_1249	G	G	ABC ribose transporter, periplasmic solute-binding protein		-0.609243	0.112273	-0.600477	-0.3573	0.0951872	-0.440128	-0.482812	RSP_1249	YP_354330.1 monosaccharide ABC transporter substrate-binding protein, CUT2 family [Rhodobacter sphaeroides 2.4.1]	YP_354330.1	-0.27481	-0.950081	-1.0995	-0.436991	-0.138072	0.770484	0.565777
RSP_1250			0		0.281701	0.247634	0.278155	0.163233	0.401382	0.28726	0.391179
RSP_1252	R	R	2-nitropropane dioxygenase-like protein		-0.284562	0.0960479	-0.268	-0.339979	0.217031	-0.654989	-0.644379	RSP_1252	YP_354332.1 2-nitropropane dioxygenase-like protein [Rhodobacter sphaeroides 2.4.1]	YP_354332.1	0.945757	0.295883	0.271915	0.60799	0.592623	1.28617	1.56843
RSP_1253			hypothetical protein		0.0867629	0.130294	-0.0203372	-0.0622392	0.0231398	0.637937	0.321194
RSP_1254	C	C	putative acetate kinase (acetokinase		-1.46296	-0.626698	-1.76493	-1.63344	-0.977195	-1.58953	-1.62932	RSP_1254	YP_354334.1 putative acetate kinase (acetokinase) [Rhodobacter sphaeroides 2.4.1]	YP_354334.1	0.464724	0.262565	-0.372397	0.0560881	-0.109314	-1.15128	-0.768544
RSP_1255	C	CI	phosphate acetyltransferase		-1.74793	-0.543433	-2.15095	-2.07933	-0.41982	-1.92839	-2.02565	RSP_1255	YP_354335.1 phosphate acetyltransferase [Rhodobacter sphaeroides 2.4.1]	YP_354335.1	-0.156614	-0.065431	-0.701661	-0.793383	-0.866623	-1.99142	-1.92599
RSP_1256	I	I	enoyl-(acyl carrier protein) reductase( EC:1.3.1.9 )		-1.58936	-0.649272	-1.71399	-1.99061	-0.698013	-1.63795	-1.69487	RSP_1256	YP_354336.1 Enoyl-(acyl-carrier-protein) reductase (NADH) [Rhodobacter sphaeroides 2.4.1]	YP_354336.1	0.0418154	-0.0237643	-0.431285	-0.107053	-0.238767	-1.04522	-0.896119
RSP_1257	I	I	putative polyhydroxyalkanoic synthase, PHA synthase	phbC	-1.57275	-0.549421	-1.90614	-1.78431	-0.508277	-0.605423	-0.641882	RSP_1257	YP_354337.1 putative polyhydroxyalkanoic synthase, PHA synthase [Rhodobacter sphaeroides 2.4.1]	YP_354337.1	-0.268163	-0.549613	-0.928918	-1.78383	-1.7914	-3.27902	-2.92761
RSP_1258	R	HR	putative hydrolase		0.353758	-0.028891	1.24043	0.388073	-0.112847	1.62495	1.3515
RSP_1259			hypothetical protein		-0.279767	0.36171	-0.28657	-0.0243128	0.0323546	-0.113655	-0.00348622
RSP_1260			hypothetical protein		-0.218288	0.1818	-0.293036	-0.0760861	0.250033	0.204434	0.205674	RSP_1260	YP_354340.1 protein of unknown function (DUF2383) [Rhodobacter sphaeroides 2.4.1]	YP_354340.1	1.07672	0.59474	0.369553	0.360903	-0.100636	-0.503916	-0.871678
RSP_1261			blue-light receptor of the BLUF-family	blrB	-0.332052	0.00950974	-0.409926	-0.394652	0.0743647	-0.201821	-0.103831
RSP_1262			response regulator receiver protein		0.525537	0.277894	0.228779	0.13568	0.0278473	0.213987	0.345251
RSP_1263			hypothetical protein		0.353546	0.0806625	0.0998975	0.0582246	-0.0880196	0.143976	0.135361
RSP_1264			hypothetical protein		--	0.0164004	--	--	-0.0049926	--	--
RSP_1265	P	P	Potassium-transporting P-type ATPase, A chain, KdpA( EC:3.6.3.12 )	kdpA	0.228941	-0.21932	0.130239	-0.00767296	-0.31276	0.392107	0.382286
RSP_1266	P	P	Potassium-transporting P-type ATPase, B chain, KdpB( EC:3.6.3.12 )	kdpB	0.420758	0.17615	0.360343	0.200891	0.261427	0.191834	0.172199
RSP_1267	P	P	Potassium-transporting P-type ATPase C chain, kdpC( EC:3.6.3.12 )	kdpC	0.138529	0.111076	0.0600594	0.0316074	0.069598	0.602679	0.448453
RSP_1268	T	T	Osmosensitive K channel histidine kinase	kdpD	0.0967067	-0.0255965	0.0749528	0.0197938	0.0460937	--	--
RSP_1269	TK	TK	two component transcriptional regulator, winged helix family	kdpE	-0.036144	0.100496	-0.0905809	-0.142578	0.230446	0.364914	0.396474
RSP_1270	S	S	hypothetical protein		0.224021	0.0307477	-0.477249	-0.423007	0.00244586	0.187505	-0.0341966	RSP_1270	YP_354350.2 hypothetical protein RSP_1270 [Rhodobacter sphaeroides 2.4.1]	YP_354350.2	0.681344	0.851618	0.537296	0.657665	0.652784	1.0654	0.980819
RSP_1271	T	T	periplasmic sensor signal transduction histidine kinase		-0.311421	-0.109566	-0.2704	-0.284697	-0.154432	-0.27218	-0.328374	RSP_1271	YP_354351.1 periplasmic sensor signal transduction histidine kinase [Rhodobacter sphaeroides 2.4.1]	YP_354351.1	-0.0720145	-0.905163	-0.537927		-2.23415
RSP_1272	K	K	RNA polymerase sigma-70 factor		-0.0411238	-0.150368	-0.509858	-0.566099	-0.293352	-0.253835	-0.371723	RSP_1272	YP_354352.1 RNA polymerase sigma-70 factor [Rhodobacter sphaeroides 2.4.1]	YP_354352.1	1.26224	0.0773296	0.344952	-0.9018	-1.0898	-0.490799	-0.534079
RSP_1273			hypothetical protein		-0.165842	-0.462125	-0.672164	-0.624831	-0.614372	-0.436276	-0.584504	RSP_1273	YP_354353.1 hypothetical protein RSP_1273 [Rhodobacter sphaeroides 2.4.1]	YP_354353.1	0.624386	0.06073	0.250537	-0.423926	-0.641188	-0.577273	-1.3654
RSP_1274	K		two-component response regulator		-0.00736254	-0.120901	-0.520546	-0.340695	-0.224974	-0.668414	-0.738039	RSP_1274	YP_354354.1 two-component response regulator [Rhodobacter sphaeroides 2.4.1]	YP_354354.1	1.01599	-1.31517	0.581896
RSP_1275	T	T	Crp-Fnr family transciptional regulator		-0.0175372	0.250793	-0.0494404	0.0249936	0.281373	-0.341669	-0.3459
RSP_1276			hypothetical protein		0.0573305	-0.24612	-0.103787	-0.0449953	-0.237791	-0.435697	-0.332127
RSP_1277	G	G	hypothetical protein		-0.11199	0.0672664	-0.12926	-0.0652088	0.292014	0.0871854	0.0129324	RSP_1277	YP_354358.2 N-acyl-D-glucosamine 2-epimerase [Rhodobacter sphaeroides 2.4.1]	YP_354358.2		-0.163449	-0.430332	0.635211	0.672777	0.381221	0.73034
RSP_1278	R	C	phosphoglycolate phosphatase( EC:3.1.3.18 )	cbbZ	-0.700912	0.377122	-0.750092	-0.774782	0.511746	-0.770016	-0.877484	RSP_1278	YP_354359.1 phosphoglycolate phosphatase [Rhodobacter sphaeroides 2.4.1]	YP_354359.1		-0.394557	-0.434557	-0.192092	-0.248839	-1.30338
RSP_1279	R	GR	CbbY family protein	cbbY	-0.327919	-0.280801	-0.591256	-0.579321	-0.338025	-0.127223	-0.352775	RSP_1279	YP_354360.1 CbbY family protein [Rhodobacter sphaeroides 2.4.1]	YP_354360.1	0.867377	0.0485121	-0.300854	-0.741011	-0.736139	-3.00754	-2.40447
RSP_1280		MDT	CbbX protein	cbbX	-0.529572	-0.0762658	-0.609055	-0.419059	-0.0358705	0.0843794	-0.0932449	RSP_1280	YP_354361.2 CbbX protein [Rhodobacter sphaeroides 2.4.1]	YP_354361.2	1.48978	1.53948	0.8158	1.56352	1.51844	1.45103	1.06601
RSP_1281	C	G	Ribulose bisphosphate carboxylase, small subunit( EC:4.1.1.39 )	cbbS	0.0225346	-0.0266771	-0.0894513	-0.0910176	-0.1486	0.0496035	0.029735
RSP_1282	G	G	methionine sulfoxide reductase A( EC:4.1.1.39 )	cbbL	-0.0288837	-0.0116036	-0.117487	-0.164103	-0.0249516	--	--
RSP_1283	G	G	Fructose-bisphosphate aldolase I	cfxA	0.0814439	-0.0202291	-0.0599371	-0.204755	0.149372	-0.163911	-0.160838	RSP_1283	YP_354364.1 fructose-bisphosphate aldolase [Rhodobacter sphaeroides 2.4.1]	YP_354364.1	0.968482	0.428001	-0.259074	-0.262616	-0.518133
RSP_1284	C	G	Phosphoribulokinase( EC:2.7.1.19 )	prkA	-0.852536	-0.107313	-1.08402	-0.981739	-0.145634	-0.187496	-0.177177	RSP_1284	YP_354365.1 Phosphoribulokinase [Rhodobacter sphaeroides 2.4.1]	YP_354365.1	1.46	1.90967	1.67583	1.61774	1.67546	2.15816	2.27183
RSP_1285	G	G	Fructose-1,6-bisphosphatase I( EC:3.1.3.11 )	cbbF1	-0.814226	-0.159329	-1.05686	-1.22378	-0.260317	0.0101628	-0.132429
RSP_1286	K	K	RuBisCO operon transcriptional regulator, CbbR	cbbR	0.0545864	0.209476	-0.206621	-0.1797	0.270492	-0.297914	-0.24348
RSP_1287	E	E	ABC branched chain amino acid family transporter, ATPase subunit		-0.0460462	0.452887	0.120262	0.217907	0.614965	-0.242011	-0.253072	RSP_1287	YP_354368.1 amino acid/amide ABC transporter ATP-binding protein 2, HAAT family [Rhodobacter sphaeroides 2.4.1]	YP_354368.1				-0.333678			-0.302076
RSP_1288	E	E	ABC branched chain amino acid family transporter, ATPase subunit		-0.143521	-0.1164	-0.0960271	-0.0631928	0.0509394	-0.132753	-0.117629
RSP_1289	E	E	ABC branched chain amino acid family transporter, inner membrane subunit		-0.291182	-0.112329	0.00889723	0.0973233	-0.111732	-0.324033	-0.394352
RSP_1290	E	E	ABC branched chain amino acid family transporter, inner membrane subunit		-0.271107	0.193664	-0.00719537	0.0692971	0.176609	-0.31403	-0.304168
RSP_1291	E	E	ABC branched chain amino acid family transporter, periplasmic substrate binding protein		-0.437766	0.138083	-0.241089	0.0228195	0.218895	-0.363541	-0.421751	RSP_1291	YP_354372.1 amino acid/amide ABC transporter substrate-binding protein, HAAT family [Rhodobacter sphaeroides 2.4.1]	YP_354372.1	0.301931	-0.132608	-0.302617	-0.0562795	-0.521926	0.246888	-0.00935618
RSP_1292	C	C	putative Aldehyde dehydrogenase		0.0844131	0.248235	-0.10455	0.0264236	0.581599	-0.291618	-0.200387	RSP_1292	YP_354374.1 putative Aldehyde dehydrogenase [Rhodobacter sphaeroides 2.4.1]	YP_354374.1	-0.177544	0.138513	0.10213	0.359793	0.51722	-0.343386	-0.107028
RSP_1293	I		putative acyl-carrier protein		0.052068	-0.0204494	-0.0338749	-0.0850498	0.0701431	-0.180712	-0.164237	RSP_1293	YP_354375.1 putative acyl-carrier protein [Rhodobacter sphaeroides 2.4.1]	YP_354375.1		-0.0444743	0.0410976	0.277611
RSP_1294	C	CC	possible 2-oxoisovalerate dehydrogenase; E1 component, alpha and beta subunit		0.137484	0.0472007	0.0292298	0.00346342	0.0368677	-0.280465	-0.244176
RSP_1295	I	I	putative acyl-CoA dehydrogenase( EC:1.3.99.7 )		0.127681	-0.0265564	-0.152359	-0.110551	-0.0144366	-0.14207	-0.145683	RSP_1295	YP_354377.1 putative acyl-CoA dehydrogenase [Rhodobacter sphaeroides 2.4.1]	YP_354377.1	0.548677	0.267457	0.0507393	0.828562	0.670697	0.643433	0.809847
RSP_1296	G	G	putative N-acetylglucosamine-6-phosphate deacetylase	nagA	0.5032	0.129586	0.230036	0.58728	0.186905	0.450711	0.467765	RSP_1296	YP_354379.1 N-acetylglucosamine 6-phosphate deacetylase [Rhodobacter sphaeroides 2.4.1]	YP_354379.1	0.679237
RSP_1297	K		transcriptional regulator, LysR family		0.0503403	-0.144405	-0.0443474	-0.0277624	-0.121821	0.152047	0.178398
RSP_1299			putative binding domain		0.0473241	-0.0419579	-0.26667	-0.128532	0.0121448	0.573529	0.379109	RSP_1299	YP_354380.1 putative binding domain protein [Rhodobacter sphaeroides 2.4.1]	YP_354380.1	0.878705	0.766585	0.24547	0.375065	0.282845	1.00304	0.885623
RSP_1300			hypothetical protein		0.29368	-0.0125395	-0.104291	0.00755865	0.0449449	0.137471	-0.0700352	RSP_1300	YP_354381.1 PAP2 family phosphatase [Rhodobacter sphaeroides 2.4.1]	YP_354381.1	0.10394	0.414293	0.452213	1.01431	1.05959	1.18847	1.45085
RSP_1301			putative peptidase		0.384704	0.153653	0.0469515	0.0585641	0.114297	0.111121	-0.0488803	RSP_1301	YP_354382.1 putative peptidase [Rhodobacter sphaeroides 2.4.1]	YP_354382.1	-0.237682	-0.232076	-0.403013	0.0136089	-0.0980835	0.745199	0.993903
RSP_1302	N	N	putative chemotaxis MotB protein	motB	0.475622	0.20516	0.125278	0.00745962	0.366346	0.200461	0.0452396
RSP_1303	N	N	putative flagellar hook protein	flgE	-0.0410182	-0.0406368	-0.215724	-0.171895	0.0150537	1.27246	0.969504
RSP_1304	N	N	flagellar hook-associated protein		0.0219167	0.00924438	-0.0716296	-0.0975924	0.116165	0.396459	0.324695
RSP_1305			putative flagellar hook-associated protein		0.158421	0.140001	0.256739	0.082009	0.437793	--	--
RSP_1306	T		PAS sensor Signal Tranduction Histidine Kinase		0.380159	-0.194074	0.0903299	0.174466	-0.26166	0.242402	0.312559	RSP_1306	YP_354389.1 PAS sensor Signal Tranduction Histidine Kinase [Rhodobacter sphaeroides 2.4.1]	YP_354389.1	-0.250923	-0.24332	0.244822	-0.375271	-0.243634	-1.78757	-1.44166
RSP_1307	N	N	flagellar P-ring protein precursor	flgI	0.332112	0.0274087	0.215652	0.202702	0.173885	0.465065	0.484984
RSP_1308			hypothetical protein		0.0125401	-0.131461	-0.257374	-0.286045	-0.130101	-0.0659195	-0.219512	RSP_1308	YP_354390.2 DNA-binding protein with helix-turn-helix protein [Rhodobacter sphaeroides 2.4.1]	YP_354390.2	0.453681	0.351478	0.342344	-1.00674	-0.372374
RSP_1309	NU	N	Type III secretion system inner membrane P protein	fliP	--	-0.118937	--	--	-0.344566	--	--
RSP_1310			hypothetical protein		0.269643	0.0345947	0.198883	0.149194	-0.128928	0.902442	0.705945
RSP_1311			putative flagellar biosynthesis/type III secretory pathway protein	fliH	0.0186224	0.29048	-0.0430994	-0.0587286	0.313949	0.83808	0.692037
RSP_1312	NU	NU	putative flagellar M-ring protein	fliF	0.294064	0.290485	0.19049	0.129899	-0.0906077	0.116655	0.067653
RSP_1313	N		possible flagellar synthesis protein		0.238137	0.0721033	0.153855	0.0595281	0.148684	0.467287	0.513411
RSP_1314			hypothetical protein		0.214671	0.08662	-0.00825734	0.0363202	0.0699311	1.03317	0.89845
RSP_1315	S		hypothetical protein		0.411449	0.173171	0.184211	0.0986234	0.399948	0.607111	0.535445
RSP_1316	N	N	flagellar motor protein	motA	-0.0254986	0.0705857	-0.158835	-0.139597	0.308431	0.250174	0.288993
RSP_1318			hypothetical protein		0.426205	0.312845	0.185989	0.1431	0.318408	0.511587	0.5003
RSP_1319		M	possible invasion protein		0.170606	0.107923	9.78537e-06	-0.0290096	0.217327	0.495537	0.524906
RSP_1320	NU	N	Flagellar biosynthesis pathway, component FlhA	flhA	--	-0.696891	--	--	-0.85632	--	--
RSP_1321	NU	N	Flagellar biosynthesis pathway, component FliR	fliR	0.190423	0.18554	0.0674841	0.0260921	0.0589972	--	--
RSP_1322	NU	N	flagellar biosynthesis pathway, component FlhB	fhlB	--	-0.0722555	0.0157356	0.097004	-0.183568	-0.0612493	-0.0243066
RSP_1323			hypothetical protein		0.616277	0.132871	0.47525	0.394695	0.143203	--	--
RSP_1324	N	N	flagellar L-ring protein precursor	flgH	0.0481046	-0.0825939	0.115121	0.00764057	-0.0413587	0.0607125	0.071631
RSP_1325			putative flagellar basal-body P-ring formation protein FlgA		--	0.122282	--	0.0772241	0.0966003	0.0662786	0.0687398
RSP_1326	N	N	putative flagellar basal body rod protein		-0.0172906	0.154534	-0.275966	-0.0398225	0.32043	0.92904	0.806168
RSP_1327	N	N	putative flagellar basal body rod protein		0.126888	0.110517	0.00303793	-0.0847841	0.176349	0.172652	0.119702
RSP_1328	NU	N	flagellar biosynthetic protein FliQ		0.0711438	0.481364	0.0687823	-0.0220067	0.494654	0.0590769	0.0639692
RSP_1329	NU		putative flagellar hook-basal body complex protein	fliE	0.206143	0.124071	0.107712	0.0254663	0.229081	0.287858	0.253342
RSP_1330	N	N	putative flagellar basal-body rod protein FlgC		0.105033	-0.171382	-0.0470898	-0.0538309	-0.197499	0.623999	0.354942
RSP_1331	N	N	hypothetical protein		0.23481	0.167505	0.121414	0.0928949	0.166434	-0.00710305	0.0817157
RSP_1332	NU	NU	H+transporting two-sector ATPase, alpha/beta subunit		0.0741715	0.120566	-0.0986544	-0.123954	0.23886	0.80084	0.567522
RSP_1333			hypothetical protein		0.430089	0.193821	0.418539	0.40489	0.0130758	0.564801	0.580182
RSP_1334			possible chemotactic signal-response protein CheL		0.11934	-0.449573	-0.0542466	-0.0503841	-0.542826	0.226128	0.27176
RSP_1335			hypothetical protein		0.0605491	-0.356514	-0.113352	-0.0933145	-0.216688	0.585359	0.473917
RSP_1336	N	N	Possible FlgD protein		0.130343	0.251505	-0.0107766	-0.0189715	0.732374	0.796715	0.730302
RSP_1337	R	HT	probable ubiquinone biosynthesis protein	aarF	-0.985644	0.0311945	-0.21999	-0.303512	0.147543	-0.912657	-0.93476	RSP_1337	YP_354419.2 2-octaprenylphenol hydroxylase [Rhodobacter sphaeroides 2.4.1]	YP_354419.2	0.369408	-0.0599124	-0.390383	-0.604475	-0.58855	-0.0976982	-0.149942
RSP_1338	H	H	methyltransferase	ubiE	-1.12233	-0.0856211	-0.310948	-0.436118	-0.0421396	-0.680728	-0.611036	RSP_1338	YP_354420.1 demethylmenaquinone methyltransferase;2-octaprenyl-6-methoxy-1,4-benzoquinone methylase [Rhodobacter sphaeroides 2.4.1]	YP_354420.1	-0.226901	-0.255018	-0.230787	-0.706233	-0.754936	-0.986155	-1.08671
RSP_1339	L	L	Formamidopyrimidine-DNA glycolase( EC:3.2.2.23 )		0.17053	0.24406	0.0652589	0.0893831	0.408234	0.689261	0.760688	RSP_1339	YP_354421.1 DNA-(apurinic or apyrimidinic site) lyase [Rhodobacter sphaeroides 2.4.1]	YP_354421.1			-1.68079
RSP_1340	I	I	Enoyl-CoA hydratase/isomerase( EC:4.2.1.17 )		-0.417093	-0.276931	-0.156042	0.11666	-0.137333	-0.152336	-0.165842	RSP_1340	YP_354422.1 Enoyl-CoA hydratase/isomerase [Rhodobacter sphaeroides 2.4.1]	YP_354422.1	0.6064	0.277495	0.332507	0.136628	0.0733426	0.439673	0.402826
RSP_1341	J	J	Ribosomal protein S20	rpsT	-0.359928	-1.05275	0.356716	0.300378	-1.49568	-0.578422	-0.315144	RSP_1341	YP_354423.1 SSU ribosomal protein S20P [Rhodobacter sphaeroides 2.4.1]	YP_354423.1	0.10194	-0.0867577	-0.0451012	0.713713	0.128564	1.02822	0.302043
RSP_1342	L	L	chromosomal replication initiation protein	dnaA	0.107626	-0.504896	-0.438868	-0.273288	-0.531043	-1.07438	-1.08065	RSP_1342	YP_354424.1 chromosomal replication initiator protein DnaA [Rhodobacter sphaeroides 2.4.1]	YP_354424.1	0.872659	-0.044934	-1.25779	-1.09062	-1.03111		-1.88339
RSP_1343	L	L	DNA polymerase III subunit beta		-0.486605	-0.342567	-0.559755	-0.383803	-0.580735	-0.679885	-0.48331	RSP_1343	YP_354425.1 DNA polymerase III, beta subunit [Rhodobacter sphaeroides 2.4.1]	YP_354425.1	0.159705	0.148151	0.0282313	0.388489	0.346948	0.962257	0.737918
RSP_1344	L	L	recombination protein F	recF	-0.396341	-0.0872399	-0.248333	-0.206253	-0.200273	-0.717381	-0.543985
RSP_1345	E		hypothetical protein		-0.0496961	-0.0751737	-0.1978	-0.15764	-0.153472	-0.302623	-0.223122
RSP_1346	L	L	DNA gyrase subunit B		-0.298251	-0.446141	-0.190994	-0.00989844	-0.516568	-0.620261	-0.619978	RSP_1346	YP_354428.1 DNA gyrase subunit B [Rhodobacter sphaeroides 2.4.1]	YP_354428.1	0.056001	-0.125927	-0.167135	-0.396495	-0.482773	-1.41366	-1.19186
RSP_1348	S	S	hypothetical protein		0.393124	0.45964	0.18254	0.184536	0.550237	0.0392951	0.0920789
RSP_1349	R	R	hypothetical protein		-0.201282	-0.191914	0.0568343	0.175888	-0.0437435	0.225098	0.274564	RSP_1349	YP_354430.1 putative ATPase [Rhodobacter sphaeroides 2.4.1]	YP_354430.1	-1.0579	-1.51331	-0.0897369	-1.21335	-1.60194
RSP_1350	E	E	phosphoserine phosphatase	serB	-0.130702	-0.0137363	0.228896	0.432791	-0.083184	0.293273	0.534132	RSP_1350	YP_354431.1 phosphoserine phosphatase [Rhodobacter sphaeroides 2.4.1]	YP_354431.1	-0.120303	-0.519571	0.272437	-1.75594	-1.33209	-2.68251
RSP_1351	HE	HE	phosphoserine aminotransferase	serC	-1.12386	-0.0993568	-0.513732	-0.322028	-0.0171831	0.068863	0.287222	RSP_1351	YP_354432.1 phosphoserine aminotransferase apoenzyme [Rhodobacter sphaeroides 2.4.1]	YP_354432.1	-0.289513	-0.389861	-0.467377	-0.518639	-0.489362	-0.999302	-0.924143
RSP_1352	HE	HR	D-3-phosphoglycerate dehydrogenase		-1.55516	-0.72769	-0.881503	-0.645771	-0.85211	-0.400343	-0.0482124	RSP_1352	YP_354433.1 D-3-phosphoglycerate dehydrogenase [Rhodobacter sphaeroides 2.4.1]	YP_354433.1	0.138242	-0.21748	-0.414143	-0.50222	-0.421019	-1.61412	-1.4332
RSP_1353		T	hypothetical protein		-0.521858	0.0707457	-0.148729	-0.131567	0.0738611	-0.574992	-0.453033	RSP_1353	YP_354434.1 Calcineurin-like phosphoesterase [Rhodobacter sphaeroides 2.4.1]	YP_354434.1	0.28629	0.210923	-0.281919	0.374549	0.200718	1.1734	1.17135
RSP_1354	I	I	beta-ketothiolase( EC:2.3.1.9 )		-1.3138	-0.0374136	-0.884681	-0.96185	-0.118809	-1.12487	-1.1959	RSP_1354	YP_354435.1 beta-ketothiolase [Rhodobacter sphaeroides 2.4.1]	YP_354435.1	0.970865	0.920914	0.807774	1.34076	1.30415	1.82574	1.84065
RSP_1355	M	M	Glycosyl transferase, family 51		0.10418	0.0557378	-0.15279	-0.151211	-0.138436	-0.465714	-0.464575
RSP_1356	R	R	hypothetical protein		0.143373	-0.239343	-0.727431	-0.565442	-0.381985	0.0534387	0.19387	RSP_1356	YP_354437.1 large extracellular alpha-helical protein [Rhodobacter sphaeroides 2.4.1]	YP_354437.1	0.773912	0.599832	0.233433	0.608907	0.459735	1.07984	1.00467
RSP_1357	T		cytoplasmic sensor hybrid histidine kinase		0.140857	-0.0681082	-0.0109616	-0.0828697	-0.00641484	0.233964	0.228071
RSP_1358	S	P	hypothetical protein		-0.120646	0.00695562	0.0532261	0.00463916	-0.0367587	-0.178079	-0.165683	RSP_1358	YP_354439.1 hypothetical protein RSP_1358 [Rhodobacter sphaeroides 2.4.1]	YP_354439.1	-0.208774	-0.121235	-0.336438	-1.40391	-1.01441	-2.20648	-1.78482
RSP_1359	L	L	DEAD/DEAH box helicase	recQ	-0.0738602	-0.454529	-0.0217987	0.120175	-0.42903	0.818886	0.601236	RSP_1359	YP_354440.1 ATP-dependent DNA helicase RecQ [Rhodobacter sphaeroides 2.4.1]	YP_354440.1	-1.23739	-2.14371	-0.858514		-3.99195
RSP_1360		S	hypothetical protein		0.147637	-0.242526	-0.20366	-0.00526846	-0.186625	1.42985	1.16486
RSP_1361			hypothetical protein		-0.177557	0.34076	-0.228047	-0.195621	0.270604	0.0348572	-0.00251764
RSP_1362	R	R	Major facilitator superfamily (MFS) transporter		0.0162293	-0.106682	-0.0264602	0.0202373	-0.329591	-0.0540674	-0.032418
RSP_1363	M	M	penicillin-insensitive murein endopeptidase	mepA	0.187943	-0.0976133	-0.599438	-0.298767	-0.218863	0.0566629	0.100323
RSP_1364	S	S	hypothetical protein		0.10318	0.152767	-0.230829	-0.100345	0.0176768	-0.278762	-0.270555
RSP_1365	S	S	hypothetical protein		-0.0525205	-0.136582	-0.00505626	0.590146	-0.328781	1.25865	1.32875
RSP_1366		J	hypothetical protein		0.203281	0.151656	0.0173024	0.152102	0.288146	0.228976	0.254349
RSP_1367	H	H	nicotinate phosphoribosyltransferase		-0.197905	-0.179318	-0.249805	-0.217034	0.00243793	-0.549058	-0.397747	RSP_1367	YP_354448.1 nicotinate phosphoribosyltransferase [Rhodobacter sphaeroides 2.4.1]	YP_354448.1	0.0466207	-0.0195955	-0.2478	0.179717	-0.0990334	0.14197	0.178971
RSP_1368	Q	HR	probable pyrazinamidase/nicotinamidase	pncA	-0.181176	-0.224499	-0.303382	-0.188243	-0.18781	-0.0416853	0.0071728	RSP_1368	YP_354449.1 putative pyrazinamidase/nicotinamidase [Rhodobacter sphaeroides 2.4.1]	YP_354449.1	0.467449	0.223806	-0.220261	0.64455	0.193621	-0.803121	-0.614392
RSP_1369	IQR		Short-chain dehydrogenase/reductase SDR		0.0923494	-0.352035	-0.0579196	0.0793077	-0.3232	0.393796	0.3682	RSP_1369	YP_354450.1 Short-chain dehydrogenase/reductase SDR [Rhodobacter sphaeroides 2.4.1]	YP_354450.1	-0.174666	-0.506505	-0.558022	-0.453108	-0.42495	-0.353797	-0.23017
RSP_1370	G	G	Alpha amylase, catalytic subdomain		0.167217	0.581103	--	0.0631404	0.838466	0.185737	0.184253
RSP_1371	G	G	putative 2-dehydro-3-deoxygalactonokinase		-0.00828682	0.0050864	-0.0328239	0.115227	0.0986299	-0.0916432	-0.0461509	RSP_1371	YP_354451.1 2-keto-3-deoxygalactonate kinase [Rhodobacter sphaeroides 2.4.1]	YP_354451.1	0.458774	0.214665	0.028581	-0.0499121	0.240222	0.71345	0.474652
RSP_1372	G		Major facilitator superfamily (MFS) transporter		-0.0747441	-0.146622	-0.102403	-0.036946	-0.25347	0.0425263	0.139452
RSP_1373	G	GEPR	Major facilitator superfamily (MFS) transporter		-0.0671967	-0.0557649	0.155513	0.384608	-0.037089	-0.0593665	0.0393196
RSP_1374	M	M	putative lipopolysaccharide core biosynthesis mannosyltransferase protein	lpsB	-0.0850761	-0.0411695	0.010218	0.0847227	0.0889664	-0.286851	-0.116813	RSP_1374	YP_354455.1 putative lipopolysaccharide core biosynthesis mannosyltransferase protein [Rhodobacter sphaeroides 2.4.1]	YP_354455.1	-0.233777	-0.0561326	-0.35493	0.152023	0.261981	0.506111	0.681213
RSP_1375			hypothetical protein		0.0565766	-0.111663	0.0760267	0.092523	-0.283628	-0.334369	-0.276275	RSP_1375	YP_354456.1 Glycosyltransferase family 29 (sialyltransferase) [Rhodobacter sphaeroides 2.4.1]	YP_354456.1	0.588712	0.503425	0.36911	0.782213	0.53711	1.33587	1.49375
RSP_1376	E	E	aspartate-semialdehyde dehydrogenase( EC:1.2.1.11 )	asd	-0.402995	-0.183359	0.487138	0.637569	-0.312184	-0.839529	-0.788573	RSP_1376	YP_354457.1 aspartate-semialdehyde dehydrogenase [Rhodobacter sphaeroides 2.4.1]	YP_354457.1	-0.187044	-0.398528	-0.0229238	-0.118261	-0.270134	0.00160217	-0.00741196
RSP_1377	P	P	Carbonic anhydrase		-0.125541	-0.0390532	0.116431	0.434118	0.0668376	0.313916	0.468142	RSP_1377	YP_354458.2 Carbonic anhydrase [Rhodobacter sphaeroides 2.4.1]	YP_354458.2	0.255781	-0.412488	-0.0922254	-0.371114	-0.270236	-0.352905	-0.355485
RSP_1378			hypothetical protein		0.361821	0.336941	0.0487735	-0.0448039	0.237154	0.731023	0.645462
RSP_1379	E	E	Cytosol aminopeptidase		0.24304	0.333868	0.22912	0.70904	0.176746	-0.00778362	0.123582	RSP_1379	YP_354460.2 Cytosol aminopeptidase [Rhodobacter sphaeroides 2.4.1]	YP_354460.2	0.235104	-0.032891	0.0723705	0.525022	0.340672	0.519531	0.643251
RSP_1380		M	hypothetical protein		-0.119709	-0.293345	-0.189017	-0.213628	-0.163388	-0.0648325	0.00495635	RSP_1380	YP_354461.2 cell wall-associated hydrolase, invasion-associated protein [Rhodobacter sphaeroides 2.4.1]	YP_354461.2	0.182031	-0.111172	-0.181247	-0.550418	-0.0753244	-0.66397	-0.418367
RSP_1381	S	R	hypothetical protein		0.049881	0.0667652	0.226286	0.215261	0.103699	-0.120847	-0.0946225	RSP_1381	YP_354462.1 hypothetical protein RSP_1381 [Rhodobacter sphaeroides 2.4.1]	YP_354462.1	-0.0842196	-0.17934	-0.210749	-0.108473	-0.282173	-1.0098	-1.02558
RSP_1382	R	J	radical SAM superfamily protein		0.197321	-0.0937353	0.0796003	0.0309178	-0.0877605	0.647075	0.671842	RSP_1382	YP_354463.1 23S rRNA m(2)A-2503 methyltransferase [Rhodobacter sphaeroides 2.4.1]	YP_354463.1	0.183889	-0.131728	0.261267	-0.613069	-0.593461	-1.48867	-1.16037
RSP_1383			hypothetical protein		-0.0570971	-0.310874	-0.255874	0.241907	-0.438027	-0.681679	-0.112959	RSP_1383	YP_354464.1 Invasion associated locus B (IalB) protein [Rhodobacter sphaeroides 2.4.1]	YP_354464.1	0.0715803	-0.312853	-0.405485	-0.888892	-1.96658	-1.94751	-2.28629
RSP_1384	E	E	hypothetical protein		-0.221391	0.142258	-0.0307624	0.0551977	0.210412	-0.387908	-0.354145	RSP_1384	YP_354465.1 asparaginase [Rhodobacter sphaeroides 2.4.1]	YP_354465.1	0.384597	0.125169	-0.260818	-0.185858	-0.186942	0.175912	-0.126593
RSP_1385	MG	M	hypothetical protein		0.0358284	0.160226	-0.205513	-0.0938762	0.259826	-0.0195983	0.046242	RSP_1385	YP_354466.1 NAD dependent epimerase/dehydratase family [Rhodobacter sphaeroides 2.4.1]	YP_354466.1	-0.342073	0.479977	0.107302	0.0844777	0.405292	0.823321	0.714952
RSP_1387	F	F	AMP nucleosidase( EC:3.2.2.4 )		-0.122315	-0.0916963	-0.417142	-0.237081	-0.0804894	-0.214586	-0.109821	RSP_1387	YP_354467.1 AMP nucleosidase [Rhodobacter sphaeroides 2.4.1]	YP_354467.1	0.183012	0.158554	0.0834535	0.493148	0.487404	0.85224	0.654672
RSP_1388	L	L	DNA-binding protein HU, form N		-0.35227	-0.675031	0.0855311	0.316306	-1.02633	-0.943941	-0.494137	RSP_1388	YP_354468.1 DNA-binding protein HU, form N [Rhodobacter sphaeroides 2.4.1]	YP_354468.1	0.394147	0.0552699	0.264875	0.142008	-0.00416311	0.0957108	-0.462592
RSP_1389	E	E	chorismate synthase( EC:4.2.3.5 )	aroC	-0.246592	-0.186201	-0.0524206	-0.0934303	-0.154052	-0.227801	-0.245454	RSP_1389	YP_354470.1 chorismate synthase [Rhodobacter sphaeroides 2.4.1]	YP_354470.1	0.250905	0.0265586	0.0392373	0.500046	0.27115	0.305838	0.0307274
RSP_1390			Putative transporter, DMT superfamily		0.259153	0.0687435	0.031311	0.0639055	0.072536	-0.29406	-0.219863
RSP_1391	H	H	ABC thiamine transporter, periplasmic substrate-binding protein	thiB	-0.238304	-0.129577	-0.164642	-0.219032	-0.170099	0.107422	0.179127	RSP_1391	YP_354471.1 ABC thiamine transporter, periplasmic substrate-binding protein [Rhodobacter sphaeroides 2.4.1]	YP_354471.1	-0.181417	-0.356379	-0.868495	-0.191333	-0.59314	0.502743	0.40103
RSP_1392	P	P	thiamin ABC transporter membrane component	thiP	0.0694597	0.170214	0.0561223	-0.106576	0.386048	--	--
RSP_1393	H	H	ABC thiamine transporter, ATPase subunit	thiQ	--	-0.0591348	--	--	-0.111324	--	--
RSP_1394	C	C	Cytochrome c1 precursor	fbcC	-1.15073	-2.0724	-1.30263	-0.798618	-2.61678	-3.21808	-2.84011	RSP_1394	YP_354474.1 Cytochrome c1 precursor [Rhodobacter sphaeroides 2.4.1]	YP_354474.1	0.508892	0.443609	0.54835	0.311119	0.176856	0.291746	0.161697
RSP_1395	C	C	Cytochrome b	fbcB	-1.00213	-0.793508	-1.38029	-0.878002	-0.847543	-2.11524	-1.86235	RSP_1395	YP_354475.1 Cytochrome b [Rhodobacter sphaeroides 2.4.1]	YP_354475.1	-0.711693	-0.279057	-0.0540606	-0.310719	0.223654	-0.24867	-0.27999
RSP_1396	C	C	Ubiquinol-cytochrome C reductase, iron-sulfur protein( EC:1.10.2.2 )	fbcF	-1.10085	-0.703631	-1.30695	-0.719463	-0.600616	-2.11059	-2.02195	RSP_1396	YP_354476.1 Ubiquinol-cytochrome C reductase, iron-sulfur protein [Rhodobacter sphaeroides 2.4.1]	YP_354476.1	0.863711	0.579099	0.233677	0.513977	0.266322	0.64738	0.641912
RSP_1397	O	O	Glutathione S-transferase		0.356705	0.115723	-0.291033	-0.214918	0.0342064	0.145315	-0.0414119	RSP_1397	YP_354477.1 Glutathione S-transferase [Rhodobacter sphaeroides 2.4.1]	YP_354477.1	0.577351	0.652686	0.448816	1.33166	1.07805	1.2145	0.782344
RSP_1398		J	ribosomal protein L36	rpmJ	-0.890924	-0.537727	0.892363	0.644463	-0.549925	-1.22868	-0.596969
RSP_1399	E	E	hypothetical protein		-0.026935	-0.188245	0.134037	0.0768061	-0.138972	0.149563	-0.0459628
RSP_1400	L	L	DNA polymerase IV		0.123738	-0.235506	0.0675895	0.112518	-0.21383	-0.0472697	-0.0552722
RSP_1401	O	O	Band 7 protein		-0.286072	-0.226101	-0.374385	-0.17263	-0.200056	-0.389939	-0.103495	RSP_1401	YP_354482.1 SPFH domain, Band 7 family protein [Rhodobacter sphaeroides 2.4.1]	YP_354482.1	0.174142	-0.0534541	-0.119293	0.32438	0.177074	0.947088	0.791413
RSP_1403			conserved hypoothetical protein		0.248884	0.422019	0.0582016	0.0744983	0.608682	0.0663785	0.0623466
RSP_1404	F	F	orotidine 5'-phosphate decarboxylase		-0.0247998	0.113065	0.0635805	0.352689	0.300805	0.0196582	0.0516334	RSP_1404	YP_354485.2 orotidine-5-phosphate decarboxylase [Rhodobacter sphaeroides 2.4.1]	YP_354485.2	0.48442	0.067009	-0.223457	0.15896	0.0833015	0.577393	0.384229
RSP_1405	KG	KG	ROK family protein		0.199936	0.104431	0.195601	0.133353	0.217979	0.253557	0.146055
RSP_1406			hypothetical protein		-0.373218	-0.044534	-0.727788	-0.661682	-0.00577527	0.792655	1.11949
RSP_1408	O	O	Chaperone ClpB	clpB	-0.132884	-0.1788	-0.377357	-0.376148	-0.0479383	2.7959	2.59304	RSP_1408	YP_354488.1 Chaperone ClpB [Rhodobacter sphaeroides 2.4.1]	YP_354488.1	0.533922	0.711713	0.61725	1.62442	1.56566	1.85521	1.83703
RSP_1409	M	R	Beta-Ig-H3/Fasciclin		0.936275	0.607975	0.856923	-0.058926	0.618066	4.35161	2.80817
RSP_1410	R	C	hypothetical protein		0.294077	0.0748105	0.145502	0.11487	-0.0260327	1.94769	1.20034	RSP_1410	YP_354490.1 sulfite oxidase-like oxidoreductase [Rhodobacter sphaeroides 2.4.1]	YP_354490.1	-0.879201	-0.716503	-0.596183	-1.00042	-0.527675	-0.978907	-0.813509
RSP_1411	S	C	hypothetical protein		0.272839	-0.148608	0.22899	0.229849	-0.041747	1.05186	0.581912
RSP_1412			TRAP-T family transporter with fused DctQ/DctM subunits		0.16631	-0.23563	-0.636023	-0.140578	-0.369173	-0.830015	-0.830547
RSP_1413	R	R	TRAP-T family transporter, periplasmic binding component		0.281977	-0.104978	-1.08011	-0.0925386	-0.233341	-1.14754	-1.23136	RSP_1413	YP_355315.1 TRAP-T family transporter, periplasmic binding component [Rhodobacter sphaeroides 2.4.1]	YP_355315.1	0.661415	0.254504	-0.124551	0.65815	0.155582	1.08194	0.637315
RSP_1414	K	K	hypothetical protein		0.237244	0.705918	-0.0578638	0.244406	0.776347	-0.352565	-0.364139	RSP_1414	YP_355316.1 transcriptional regulator [Rhodobacter sphaeroides 2.4.1]	YP_355316.1	0.465372	0.674337	0.249922	0.706823	1.09409		0.652187
RSP_1415		GM	putative polysaccharide deacetylase		0.258109	0.23037	-0.418199	-0.182789	0.273459	0.0883267	-0.152839	RSP_1415	YP_355317.1 putative polysaccharide deacetylase [Rhodobacter sphaeroides 2.4.1]	YP_355317.1	-0.959771	-0.346468	-0.305799	0.339607	0.356902	-0.183012	0.0812963
RSP_1416			hypothetical protein		0.138732	0.235867	-0.207453	-0.0863544	0.300717	-0.0983183	-0.152673
RSP_1417	R	R	hypothetical protein		0.343379	-0.0375787	0.0912481	0.194857	-0.0637676	0.113192	0.0623977
RSP_1418	S	R	TRAP-T family transporter, large (12 TMs) inner membrane subunit		0.194911	0.696601	0.847493	1.09258	0.895195	-0.143271	-0.213397
RSP_1419			TRAP-T family transporter, small (4 TMs) inner membrane subunit		-0.236143	0.178931	0.858203	1.18382	0.128266	-0.0610193	-0.265934
RSP_1420	S	C	TRAP-T family transporter, periplasmic binding protein		-0.0712449	0.0432456	0.466576	0.777561	0.187727	0.363592	0.161647	RSP_1420	YP_355322.1 TRAP-T family transporter, periplasmic binding protein [Rhodobacter sphaeroides 2.4.1]	YP_355322.1	-0.501879	-0.722947	0.00165939	0.54445	0.6284	1.45048	1.15316
RSP_1421			hypothetical protein		-0.0607437	0.0719961	0.000535451	-0.0801455	0.139818	2.47447	2.74954
RSP_1422			ParB-like nuclease		0.0906604	-0.347929	-0.00503302	-0.0594278	-0.31136	-0.600132	-0.465351	RSP_1422	YP_355324.1 ParB-like nuclease [Rhodobacter sphaeroides 2.4.1]	YP_355324.1	0.175261	-0.192399	-0.360181	-0.317593	-0.413024	0.0798054	0.260234
RSP_1423	D	N	ParA family ATPase		0.111269	-0.127511	-0.156487	-0.221076	-0.112305	0.163042	-0.0331349	RSP_1423	YP_355325.1 ParA family ATPase [Rhodobacter sphaeroides 2.4.1]	YP_355325.1	0.366192	0.254856	0.437668	0.32758	0.396694	-0.217227	0.129027
RSP_1425			Plasmid replication initiation protein		0.0309833	-0.109447	0.199511	0.16569	-0.124007	-0.0316668	0.0235022	RSP_1425	YP_355326.1 Plasmid replication initiation protein [Rhodobacter sphaeroides 2.4.1]	YP_355326.1	-0.634078	-1.06247	0.302858	-1.89055	-1.44166
RSP_1426			RNA-binding region RNP-1		0.103107	-0.351562	-0.0185936	-0.124964	-0.306242	0.404314	0.304615
RSP_1427			hypothetical protein		0.116729	-0.0632263	0.128827	0.0544511	-0.0106933	0.405472	0.318885
RSP_1428			Possible Pre (Mob) type recombination enzyme		0.066052	0.00623317	0.0698559	0.0490745	0.0835703	0.264919	0.0979419
RSP_1430			hypothetical protein		0.0471582	0.222667	-0.229971	-0.180146	0.34234	-0.370979	-0.268919
RSP_1432			hypothetical protein		0.149457	0.00104743	0.0176092	-0.0413917	-0.0282199	0.451753	0.365892
RSP_1433			hypothetical protein		0.00218305	0.22427	-0.0690542	-0.023553	0.344497	-0.115572	-0.153453
RSP_1434	CR	CR	Putative Zn-dependent oxidoreductase		0.212185	0.334777	-0.109894	0.0061591	0.408206	0.29132	0.295211	RSP_1434	YP_351476.1 Putative Zn-dependent oxidoreductase [Rhodobacter sphaeroides 2.4.1]	YP_351476.1	0.324259	0.126632	-0.103217	0.345015	0.196697	-0.636161	-0.424808
RSP_1435	K		regulatory protein TetR family		0.247104	-0.0502536	-0.100658	-0.0899397	-0.0428183	0.920304	0.748707
RSP_1436	R	R	ABC transporter, duplicated ATPase domains		0.174215	0.0445369	0.116954	0.0745505	0.170055	0.335708	0.287099
RSP_1437	PH	PH	ABC Fe hydroxamate (ferrichrome) transporter, ATPase subunit		0.029318	0.0592909	0.839031	0.340481	0.184335	0.523398	0.382934
RSP_1438	P	P	ABC Fe hydroxamate (ferrichrome) transporter, fused inner membrane subunits		0.39196	0.682814	1.35498	0.822929	0.977134	0.519667	0.614243
RSP_1439	P	P	ABC Fe hydroxamate (ferrichrome) transporter, periplasmic siderophore binding protein		0.117368	0.102549	1.49715	0.777604	0.128368	0.367708	0.408921
RSP_1440	P	P	TonB dependent, hydroxamate-type ferrisiderophore, outer membrane receptor		0.181651	-0.0505723	1.54431	0.85435	-0.0520489	1.29778	1.16511	RSP_1440	YP_351482.1 TonB dependent, hydroxamate-type ferrisiderophore, outer membrane receptor [Rhodobacter sphaeroides 2.4.1]	YP_351482.1	2.55991	0.620635	6.51851	3.37353	4.67437	6.03066	5.43734
RSP_1441	KG	KG	regulatory protein, GntR family		0.0971943	0.656733	0.174973	0.0978187	0.797672	-0.156073	-0.0982148
RSP_1442	G		ABC sugar transporter, periplasmic sugar-binding protein		0.229466	-0.171073	0.0498306	0.0160824	-0.121494	0.45296	0.375187	RSP_1442	YP_351484.1 carbohydrate ABC transporter substrate-binding protein, CUT1 family [Rhodobacter sphaeroides 2.4.1]	YP_351484.1	1.12153	0.943539	-0.552169	1.26291	0.667916	3.51392	3.15081
RSP_1443	G	G	ABC sugar transporter, inner membrane subunit		0.0918556	0.155091	-0.081602	-0.111795	0.0929159	0.149438	0.103447
RSP_1444	G	G	ABC sugar transporter, inner membrane subunit		0.166717	-0.0589362	0.0802089	0.00884793	-0.00771098	0.0804717	--
RSP_1445	G	E	ABC sugar transporter, ATPase subunit		0.69721	-0.0319579	0.142503	0.127012	0.231824	0.342916	0.145109
RSP_1446	G	G	Putative sugar kinase		0.295012	0.0743027	0.152291	0.11282	0.0727384	0.955093	0.846477
RSP_1447	M		possible glucosamine--fructose-6-phosphate aminotransferase (isomerizing)( EC:2.6.1.16 )		0.113704	0.0260938	-0.042336	-0.0715564	0.011569	0.606148	0.486329	RSP_1447	YP_351489.1 putative glucosamine--fructose-6-phosphate aminotransferase (isomerizing) [Rhodobacter sphaeroides 2.4.1]	YP_351489.1	0.843447	-0.445124	-0.0855408
RSP_1448	E	E	putative L-allo-threonine aldolase( EC:4.1.2.5 )		0.142465	0.0812332	-0.0544227	0.0211242	-0.144093	0.192485	0.0903847	RSP_1448	YP_351490.1 L-threonine aldolase [Rhodobacter sphaeroides 2.4.1]	YP_351490.1	0.198893	0.195355	-0.340745	-0.230047	-0.127091	0.0739587	0.349401
RSP_1449	KG	KG	Putative transcriptional regulator of sugar metabolism		-0.0427235	-0.0294459	-0.0761803	0.0185322	0.0413739	0.164698	0.197349	RSP_1449	YP_351491.1 transcriptional regulator, DeoR family [Rhodobacter sphaeroides 2.4.1]	YP_351491.1	-0.382263	-0.855356	-0.863599	-0.996429	-0.963176
RSP_1450	G	G	Inositol monophosphatase family protein		0.377595	0.0949934	0.187822	0.128559	0.0474824	0.590619	0.574018
RSP_1451	E	E	ABC peptide/nickel/opine transporter, periplasmic substrate-binding protein		0.135298	-0.159434	0.00348887	0.0146673	-0.239927	--	--	RSP_1451	YP_351493.1 ABC peptide/nickel/opine transporter, periplasmic substrate-binding protein [Rhodobacter sphaeroides 2.4.1]	YP_351493.1	-0.259842	-0.24601	-1.00918	0.527421	0.577943	1.66592	1.33265
RSP_1452	EP	EP	ABC peptide/nickel/opine transporter, inner membrane subunit		0.152884	-0.0353757	-0.0393197	-0.03809	-0.0775017	0.0707076	0.111587
RSP_1453	EP	EP	ABC peptide/nickel/opine transporter, inner membrane subunit		0.151823	0.0574848	-0.0379281	0.0183929	0.164158	0.0975196	0.093456
RSP_1454	R	EP	ABC peptide/nickel/opine transporter, fused ATPase subunits		0.0543264	-0.0318524	--	0.0767496	-0.100232	--	--
RSP_1455	E	E	N-carbamoyl-L-amino acid amidohydrolase( EC:3.5.1.6 )		-0.0686316	-0.268044	-0.215067	-0.123382	-0.103385	1.30435	1.07117	RSP_1455	YP_351497.1 N-carbamoyl-L-amino acid amidohydrolase [Rhodobacter sphaeroides 2.4.1]	YP_351497.1	0.473975	-0.721474	-0.77503
RSP_1456	M		hypothetical protein		0.279231	0.24154	0.221849	0.213128	0.302317	-0.0206765	-0.00309098
RSP_1457	M	H	putative choline kinase( EC:2.7.1.32 )		0.0838649	-0.260719	-0.0165217	-0.0323047	-0.195233	0.564682	0.507678
RSP_1458	L	L	Putative DNA repair enzyme		0.366286	0.125842	0.181154	0.0996093	0.179323	0.231437	0.304054
RSP_1459		S	hypothetical protein		-0.342256	-0.204588	-0.0974584	-0.0812684	-0.152593	-0.173968	-0.1573	RSP_1459	YP_351502.1 hypothetical protein RSP_1459 [Rhodobacter sphaeroides 2.4.1]	YP_351502.1	-0.0887051	-0.112031	-0.0362899	0.0763963	0.00870832	-0.39872	-0.135032
RSP_1460			hypothetical protein		-0.169346	0.039469	-0.154872	0.294604	0.0885285	-0.46391	-0.360251	RSP_1460	YP_351503.1 hypothetical protein RSP_1460 [Rhodobacter sphaeroides 2.4.1]	YP_351503.1	0.249699	-1.32001	-1.00397	-0.891546	-1.29099	-0.38243	-0.284856
RSP_1461	M	M	Putative 3-deoxy-D-manno-octulosonic-acid transferase	kdtA	-0.194725	-0.0259157	-0.00555394	0.157791	0.197072	-0.07692	-0.0708477	RSP_1461	YP_351504.1 Putative 3-deoxy-D-manno-octulosonic-acid transferase [Rhodobacter sphaeroides 2.4.1]	YP_351504.1	0.507779	-0.261821	0.200872
RSP_1462	M	M	Putative Tetraacyldisaccharide-1-P 4'-kinase( EC:2.7.1.130 )	lpxK	-0.140531	-0.122743	0.205323	0.310408	-0.188019	-0.16877	-0.0979488	RSP_1462	YP_351505.1 lipid-A-disaccharide kinase [Rhodobacter sphaeroides 2.4.1]	YP_351505.1	-0.500369	-0.919807	-1.18895	-1.33531	-1.54505	-1.52907	-1.24059
RSP_1463	C	I	Putative acyl-CoA transferase/carnitine dehydratase		0.00842728	-0.215145	-0.116159	-0.0379595	-0.25731	0.13249	0.126083	RSP_1463	YP_351506.1 Putative acyl-CoA transferase/carnitine dehydratase [Rhodobacter sphaeroides 2.4.1]	YP_351506.1	-0.489674	0.0277583	0.172049	0.430243	0.648062	0.932912	0.881255
RSP_1464	O	O	putative periplasmic thiol-disulphide interchange protein (DsbA family)		0.00865846	-0.355612	-0.456485	-0.215732	-0.383271	0.252109	0.239553	RSP_1464	YP_351507.1 putative periplasmic thiol-disulfide interchange protein (DsbA family) [Rhodobacter sphaeroides 2.4.1]	YP_351507.1	0.476527	0.403175	0.207113	0.659651	0.298551	-0.685116	-1.2599
RSP_1465	S		hypothetical protein		0.124298	0.0413327	-0.413443	-0.13321	-0.197933	0.206635	0.437634	RSP_1465	YP_351508.1 hypothetical protein RSP_1465 [Rhodobacter sphaeroides 2.4.1]	YP_351508.1	0.209538	0.778701	0.52224	0.384095	0.137449	0.0702229	-0.415864
RSP_1466	L	L	Putative mutY, A/G-specific adenine glycosylase( EC:3.2.2.- )		0.313255	0.424744	0.219585	0.188942	0.466115	0.556329	0.730029
RSP_1467			possible alkane hydroxylase (fatty acid desaturase)		-0.337214	-0.134391	-0.411582	-0.449728	-0.181584	0.034394	-0.106216
RSP_1468	L	L	Site-specific DNA-methyltransferase( EC:2.1.1.72 )		-0.269809	-0.246809	-1.07948	-0.7607	-0.315942	-2.01096	-2.0533	RSP_1468	YP_351511.1 Site-specific DNA-methyltransferase [Rhodobacter sphaeroides 2.4.1]	YP_351511.1	-0.535946	-0.868278	0.724112
RSP_1470	L	L	ribonuclease HII( EC:3.1.26.4 )	rnhB	0.0707281	-0.0187146	0.0859857	0.0700957	-0.0267224	0.0972221	0.0924651
RSP_1471			hypothetical protein		0.196574	0.986966	0.0814704	0.101672	1.02984	0.570044	0.637746
RSP_1472			hypothetical protein		0.0879665	0.409969	-0.0305173	0.0346284	0.331713	0.915316	1.0478	RSP_1472	YP_351515.1 hypothetical protein RSP_1472 [Rhodobacter sphaeroides 2.4.1]	YP_351515.1	0.216462	-0.0559057	0.127841	0.579601	0.271268	0.379574	0.337971
RSP_1473			hypothetical protein		0.258748	0.231519	0.0345257	0.0212562	0.387254	0.711271	0.616971	RSP_1473	YP_351516.1 hypothetical protein RSP_1473 [Rhodobacter sphaeroides 2.4.1]	YP_351516.1		1.01403	-0.0789782	0.914681	0.425879
RSP_1474	E	E	putative carboxynorspermidine decarboxylase protein( EC:4.1.1.- )	nspC	-0.0144977	-0.0289965	0.709568	0.525997	-0.0626088	0.508523	0.790296	RSP_1474	YP_351517.1 carboxynorspermidine decarboxylase [Rhodobacter sphaeroides 2.4.1]	YP_351517.1	-0.379435	-0.317189	-0.171821	-0.31124	-0.104418	-0.968201	-0.6495
RSP_1475	E	E	saccharopine dehydrogenase family( EC:1.1.1.- )		-0.285072	-0.0563938	0.963453	0.577768	-0.0997782	0.995983	1.01093	RSP_1475	YP_351518.1 carboxynorspermidine dehydrogenase [Rhodobacter sphaeroides 2.4.1]	YP_351518.1	-0.223705	-0.408558	-0.130955	-0.242751	0.242723	-1.37883	-1.19256
RSP_1476	P	P	Heavy metal-(Cd/Co/Hg/Pb/Zn)-translocating P-type ATPase		-0.522693	-0.0343471	-0.475985	-0.498254	-0.00410165	-0.474388	-0.478053	RSP_1476	YP_351519.2 Heavy metal-(Cd/Co/Hg/Pb/Zn)-translocating P-type ATPase [Rhodobacter sphaeroides 2.4.1]	YP_351519.2	1.56166	0.801555	0.321775	0.668023	0.532408	0.810479	1.00863
RSP_1478	R	Q	ABC oligopeptide transporter, fused ATPase subunits		-0.331644	-0.141458	-0.741442	-0.725156	-0.132231	-0.84248	-0.846389	RSP_1478	YP_351521.1 ABC oligopeptide transporter, fused ATPase subunits [Rhodobacter sphaeroides 2.4.1]	YP_351521.1	1.02335	0.857573	0.523582	0.705339	0.486684	0.83376	0.867319
RSP_1479	EP	EP	ABC oligopeptide transporter, inner membrane subunit OppC	OppC	-0.536359	-0.186365	-1.14334	-1.08848	-0.0804887	-1.01678	-0.987624	RSP_1479	YP_351522.1 ABC oligopeptide transporter, inner membrane subunit OppC [Rhodobacter sphaeroides 2.4.1]	YP_351522.1	0.4551	0.562794	0.210338	0.700533	0.417204	0.827202	1.11367
RSP_1480	EP	EP	ABC oligopeptide transporter, inner membrane subunit OppB	OppB	-0.525414	-0.274205	-1.25654	-1.06057	-0.321652	-0.781629	-0.775358
RSP_1481	E	E	ABC oligopeptide transporter, perplasmic substrate-binding protein OppA	OppA	-0.741059	-0.36747	-1.52239	-1.29434	-0.348254	-1.4968	-1.44887	RSP_1481	YP_351524.1 ABC oligopeptide transporter, perplasmic substrate-binding protein OppA [Rhodobacter sphaeroides 2.4.1]	YP_351524.1	0.896697	0.835921	0.203995	1.10203	0.87361	1.73767	1.5188
RSP_1483			hypothetical protein		-0.253156	-0.117325	-0.30462	0.0848599	-0.123241	0.243806	0.156934	RSP_1483	YP_351525.1 hypothetical protein RSP_1483 [Rhodobacter sphaeroides 2.4.1]	YP_351525.1	-0.759361
RSP_1484		L	hypothetical protein		-0.115935	0.0886351	0.801076	0.256293	0.113264	0.134612	0.235365	RSP_1484	YP_351526.2 DNA/RNA helicase, superfamily II [Rhodobacter sphaeroides 2.4.1]	YP_351526.2	-0.0141182	-0.484991	-0.0190798	-0.779445	-0.740942	-1.72005	-1.49573
RSP_1485	LKJ		ATP-dependent RNA helicase		-0.606716	0.0149696	0.573072	-0.143102	0.155507	-0.512325	-0.72589
RSP_1486	K		regulatory protein, TetR family		-0.105139	-0.142245	-0.133923	0.00372561	-0.00457235	-0.116978	0.0250285
RSP_1487	S	S	hypothetical protein		-0.0906665	0.331201	-0.165811	-0.0499428	0.575458	0.276117	0.283394	RSP_1487	YP_351529.1 hypothetical protein RSP_1487 [Rhodobacter sphaeroides 2.4.1]	YP_351529.1		-1.40005	-1.47581		-1.40377
RSP_1488	R	R	Possible glyoxalase		0.0435337	-0.181203	-0.158756	-0.105818	0.0410972	0.73863	0.618297	RSP_1488	YP_351530.1 putative glyoxalase [Rhodobacter sphaeroides 2.4.1]	YP_351530.1	-0.238952	-0.154287	-0.538008	0.855754	-0.47618	0.713695	0.439153
RSP_1489	O	O	Protein containing thioredoxin domain		-0.308744	-0.107168	-0.20587	-0.0735096	-0.0861436	1.41978	1.46272	RSP_1489	YP_351531.1 thioredoxin [Rhodobacter sphaeroides 2.4.1]	YP_351531.1	0.48046	0.297686	0.225794	0.0783145	0.246077	0.776133	0.846326
RSP_1490	R	S	Putative ATP-dependent protease La, LON		-0.144504	-0.199239	0.363955	0.0915398	-0.148456	0.494228	0.294445	RSP_1490	YP_351532.1 Putative ATP-dependent protease La, LON [Rhodobacter sphaeroides 2.4.1]	YP_351532.1	0.401499	0.0835126	-0.132924	0.136012	0.205352	-0.0392157	0.19446
RSP_1491	S	S	hypothetical protein		-0.160907	-0.552706	0.370752	0.0707887	-0.6889	0.502469	0.340804	RSP_1491	YP_351533.1 hypothetical protein RSP_1491 [Rhodobacter sphaeroides 2.4.1]	YP_351533.1		-0.486777	-0.169439	-0.512747	0.000548681	-0.751499	-1.49314
RSP_1492	HC	HC	UbiH/COQ6 monooxygenase family		0.0714321	0.11195	0.0383976	0.0977882	0.119985	0.674533	0.709402	RSP_1492	YP_351534.1 2-octaprenyl-6-methoxyphenol hydroxylase;2-octaprenyl-3-methyl-6-methoxy-1,4-benzoquinol hydroxylase [Rhodobacter sphaeroides 2.4.1]	YP_351534.1	0.806693	0.713547	0.599477	0.549767	0.433032	0.11893	0.124816
RSP_1493	J	J	Amidase		-0.00470391	0.171548	-0.195959	-0.000733931	0.12786	-0.0186867	-0.0153617	RSP_1493	YP_351535.2 Amidase [Rhodobacter sphaeroides 2.4.1]	YP_351535.2	0.35427	0.43317	0.299288	0.97833	0.834266	1.08678	1.01988
RSP_1494	E	E	putative aspartate aminotransferase( EC:2.6.1.17 )		-0.638739	-0.366869	-0.896041	-0.485481	-0.387696	-1.46653	-1.28646	RSP_1494	YP_351536.1 putative aspartate aminotransferase [Rhodobacter sphaeroides 2.4.1]	YP_351536.1	0.0324453	0.323163	0.0422071	0.672339	0.715659	1.20205	1.11448
RSP_1495	D	D	Putative cell division protein		-0.208815	-0.0722357	-0.466433	-0.2318	-0.0214385	-0.798429	-0.569983	RSP_1495	YP_351537.1 DNA translocase FtsK [Rhodobacter sphaeroides 2.4.1]	YP_351537.1	0.144667	0.318949	0.465388	-3.15513	-2.51287	-2.78744	-2.58091
RSP_1496	S	S	hypothetical protein		0.0676576	-0.139551	-0.334255	-0.133771	-0.0588124	-0.340796	-0.123745	RSP_1496	YP_351539.1 hypothetical protein RSP_1496 [Rhodobacter sphaeroides 2.4.1]	YP_351539.1		-0.955844	-1.26326	-0.440286	-1.20809	0.558863	0.332986
RSP_1497	M	M	Putative outer membrane lipoprotein carrier protein		-0.0940652	-0.355344	-0.409711	-0.247882	-0.394436	2.03055	1.38687	RSP_1497	YP_351538.1 Putative outer membrane lipoprotein carrier protein [Rhodobacter sphaeroides 2.4.1]	YP_351538.1	-0.153981	-0.296666	0.0216872	-1.01725	-0.870067	-0.701347	-1.01079
RSP_1498	S	O	hypothetical protein		-0.123775	-0.161275	-0.143303	0.0531179	-0.0549679	0.292091	-0.0680163
RSP_1499	E	E	Probable gamma-glutamyltranspeptidase( EC:2.3.2.2 )		0.371206	0.241624	0.0113027	-0.0388964	0.114362	0.257242	0.287574	RSP_1499	YP_351541.1 gamma-glutamyltransferase 2 [Rhodobacter sphaeroides 2.4.1]	YP_351541.1	0.297408	0.68313	0.546813	1.47992	1.36314	1.92985	1.97088
RSP_1500	T		possible anti-sigma regulatory kinase		0.20566	0.0507312	0.0665405	0.0372066	0.0308013	0.32531	0.317496
RSP_1501	T	T	Antisigma-factor antagonist (STAS) domain protein		0.358021	0.314297	0.184559	0.138795	0.535067	0.662371	0.641864
RSP_1502	T	VT	GAF domain protein		0.14448	0.105736	-0.0504796	0.0136177	0.0691587	-0.0349411	0.113688	RSP_1502	YP_351544.1 GAF domain protein [Rhodobacter sphaeroides 2.4.1]	YP_351544.1	0.693384	0.393761	0.552931
RSP_1503	S	S	hypothetical protein		0.591403	-0.181535	0.368881	0.325675	-0.271257	0.284526	0.293525
RSP_1504			hypothetical protein		0.148143	-0.141854	-0.0364025	-0.0578159	-0.387856	0.66824	0.554675
RSP_1505	R	T	Putative Metallo-phosphoesterase		0.152037	0.15249	0.0646332	0.116347	0.156155	0.261694	0.187965	RSP_1505	YP_351548.1 Putative Metallo-phosphoesterase [Rhodobacter sphaeroides 2.4.1]	YP_351548.1	-0.185551	-0.655073	-0.596172	-0.358842	-0.255297	-0.119823
RSP_1506	J	J	Pseudouridine synthase, Rlu		0.00637955	-0.144579	0.15585	0.148375	-0.164459	0.00367085	0.0473898	RSP_1506	YP_351547.1 ribosomal large subunit pseudouridine synthase A [Rhodobacter sphaeroides 2.4.1]	YP_351547.1	-0.157561		-0.611972	0.799383	-0.350197		-0.0758413
RSP_1507	C	C	Aldehyde dehydrogenase( EC:1.2.1.3 )		-0.0659204	-0.311985	-0.219078	-0.137186	-0.264462	0.414821	0.395177	RSP_1507	YP_351549.1 Aldehyde dehydrogenase [Rhodobacter sphaeroides 2.4.1]	YP_351549.1	-0.336615	-0.0758324	-0.121329	0.548491	0.494125	-0.138786	0.22374
RSP_1508	S	S	Uncharacterized HemY-like membrane protein		-0.486617	-0.491163	-1.28421	-1.00246	-0.491863	-1.46094	-1.39899	RSP_1508	YP_351550.1 putative HemY-like membrane protein [Rhodobacter sphaeroides 2.4.1]	YP_351550.1	0.457635	0.508926	0.31486	0.673985	0.366135	0.81089	0.708548
RSP_1509	O	J	Glycoprotease (M22) metalloprotease( EC:3.4.24.57 )		-0.0693955	0.216353	0.136161	0.179941	0.432084	0.129852	0.244644	RSP_1509	YP_351553.1 O-sialoglycoprotein endopeptidase [Rhodobacter sphaeroides 2.4.1]	YP_351553.1	0.188512	-0.0983906	-0.305808	-0.243817	-0.210213
RSP_1510	C	C	Putative glycerol-3-phosphate dehydrogenase (NAD(P))( EC:1.1.1.94 )		0.141252	0.269895	0.194898	0.173343	0.318491	0.509885	0.45632	RSP_1510	YP_351554.1 Putative glycerol-3-phosphate dehydrogenase (NAD(P)+) [Rhodobacter sphaeroides 2.4.1]	YP_351554.1	0.733479	0.245916	0.181667	0.401573	-0.142881	0.160947	0.482178
RSP_1511	S	R	hypothetical protein		-0.0321156	-0.226439	-0.00433012	0.07167	-0.18393	0.0380839	0.0353684
RSP_1512	S	R	hypothetical protein		0.0714198	-0.204895	0.0867104	0.153895	-0.142459	0.076953	0.114746	RSP_1512	YP_351556.1 hypothetical protein RSP_1512 [Rhodobacter sphaeroides 2.4.1]	YP_351556.1	0.418856	0.0776501	-0.334412	-0.812881	-0.910654	-2.13601	-1.75337
RSP_1513	E	E	tryptophan synthase subunit beta( EC:4.2.1.20 )	trpB	-0.694434	-0.176998	-0.746177	-0.706434	-0.044035	-0.842551	-0.821318	RSP_1513	YP_351557.1 tryptophan synthase subunit beta [Rhodobacter sphaeroides 2.4.1]	YP_351557.1	0.392361	0.116838	-0.208512	-0.30959	0.132719	-0.628489	-0.411708
RSP_1514	H	H	S-adenosyl-L-homocysteine hydrolase( EC:3.3.1.1 )	ahcY	-0.609463	-0.479295	0.028644	0.161159	-0.427497	-1.07021	-0.948177	RSP_1514	YP_351558.1 adenosylhomocysteinase [Rhodobacter sphaeroides 2.4.1]	YP_351558.1	0.0966059	-0.119733	0.0391057	-0.313526	-0.273243	-0.451056	-0.492928
RSP_1515		M	Hypothetical protein of glycosyl transferase family		0.000598273	0.0415012	0.0855114	0.166945	0.0649983	0.0921014	0.0274937	RSP_1515	YP_351559.2 LPS:glycosyltransferase [Rhodobacter sphaeroides 2.4.1]	YP_351559.2	0.0174433	0.355805	-0.0977612		-1.08706	-1.68765
RSP_1516	R	FR	putative S-adenosyl L-homocystein hydrolase		0.131695	-0.0564699	0.105324	0.174253	0.0425486	0.329125	0.258956	RSP_1516	YP_351560.1 putative S-adenosyl L-homocysteine hydrolase [Rhodobacter sphaeroides 2.4.1]	YP_351560.1			0.114391	0.11346	-0.360617
RSP_1517			Histone-like protein of HNS family	spbA	-0.0754333	-0.510019	-1.16699	-0.666177	-0.590089	-1.81929	-1.63272	RSP_1517	YP_351561.1 Histone-like protein of HNS family [Rhodobacter sphaeroides 2.4.1]	YP_351561.1	0.236963	0.235594	0.0493914	0.339593	-0.169586	1.06206	0.598961
RSP_1518	TK	TK	PrrA (RegA), Response regulator involved in oxygen regulation of photosynthesis genes	prrA	-0.750886	-0.316595	-0.6498	-0.377402	-0.407039	-1.11125	-1.15402	RSP_1518	YP_351562.1 PrrA (RegA), Response regulator involved in oxygen regulation of photosynthesis genes [Rhodobacter sphaeroides 2.4.1]	YP_351562.1	-0.247737	-0.199839	-0.252235	-0.238684	-0.211081	-0.816671	-0.74136
RSP_1519	R	O	PrrC	prrC	-0.561638	-0.0375556	-0.304627	-0.135002	-0.154739	-0.20879	-0.301946	RSP_1519	YP_351563.1 PrrC [Rhodobacter sphaeroides 2.4.1]	YP_351563.1	0.543844	0.237024	-0.00332069	-1.14434	-1.88428	-1.60107	-1.69088
RSP_1520	T		Sensor histidine kinase PrrB (RegB)	prrB	-0.122989	-0.084138	-0.243318	0.0125115	-0.298781	-0.168978	-0.100982	RSP_1520	YP_351564.1 Sensor histidine kinase PrrB (RegB) [Rhodobacter sphaeroides 2.4.1]	YP_351564.1	-0.0924492	-0.26934	-0.297904	-0.31603	0.119933	-1.37224	-0.976528
RSP_1521			hypothetical protein		0.350919	0.250499	0.264532	0.210017	0.2917	0.455508	0.364165
RSP_1522	R	J	hypothetical protein		-0.320091	0.000458874	-0.23739	0.0809406	-0.229034	-0.460403	-0.207183	RSP_1522	YP_351566.2 ATPase, YjeE family [Rhodobacter sphaeroides 2.4.1]	YP_351566.2	0.706448	0.894968	0.531998	0.401788	0.141265	0.761087	1.3342
RSP_1523	R	R	hypothetical protein		-0.0773815	0.237239	-0.115017	-0.0226793	0.300812	-0.220308	-0.150516	RSP_1523	YP_351567.1 aminoglycoside phosphotransferase [Rhodobacter sphaeroides 2.4.1]	YP_351567.1	0.354848	0.566266	0.263505	0.644513	0.542775	0.486534	0.430355
RSP_1524	MJ	JM	Nucleotidyltransferase family protein		-0.254766	-0.234363	-0.149109	-0.0825075	-0.214345	-0.214129	-0.105146
RSP_1525	L	LL	putative Helicase/Exonuclease		-0.0304075	0.253364	-0.00584922	0.0294516	0.324796	-0.218609	-0.214763	RSP_1525	YP_351569.1 putative Helicase/Exonuclease [Rhodobacter sphaeroides 2.4.1]	YP_351569.1	0.585551	0.250835	0.073534	-0.177881	-0.0652453	-0.979469	-0.694313
RSP_1527	L	L	Helicase, UvrD/Rep family		0.167083	0.152935	0.0774271	0.0252816	0.11027	-0.12216	-0.0624055	RSP_1527	YP_351570.1 DNA helicase/exodeoxyribonuclease V, subunit A [Rhodobacter sphaeroides 2.4.1]	YP_351570.1	0.454992	0.18318	0.248473	-0.376532	-0.56465	-1.86992	-1.82904
RSP_1529		O	Thioredoxin	trxA	-0.23637	0.118795	-0.212097	0.338997	0.446802	2.47112	2.07944	RSP_1529	YP_351571.1 thioredoxin [Rhodobacter sphaeroides 2.4.1]	YP_351571.1	0.821008	0.293461	-0.28972	0.489916	0.576644	1.00411	0.661402
RSP_1530			hypothetical protein		0.269354	-0.0527385	0.160723	0.0558238	-0.0929696	0.259092	0.252594
RSP_1531	O	O	ATP-dependent protease peptidase subunit		-0.1968	-0.380855	-0.386345	-0.226797	-0.327866	1.82429	1.59818	RSP_1531	YP_351573.1 HslV component of HslUV peptidase [Rhodobacter sphaeroides 2.4.1]	YP_351573.1	0.663967	-0.0995941	0.0195713	0.530353	0.45388	0.95255	1.0937
RSP_1532	O	O	ATP-dependent protease ATP-binding subunit		-0.344086	-0.402016	-0.355531	-0.162266	-0.427875	1.2845	0.959861	RSP_1532	YP_351574.1 ATP-dependent protease ATP-binding subunit [Rhodobacter sphaeroides 2.4.1]	YP_351574.1	0.271062	-0.0578575	-0.0618896	0.279018	0.400528	0.42903	0.424157
RSP_1533	M	M	putative alginate O-acetyltransferase		--	-0.28713	0.320169	--	-0.350722	--	--
RSP_1534	IQ		putative acyl carrier protein		0.0149785	0.143803	-0.104814	-0.236789	0.250916	0.629238	0.432871	RSP_1534	YP_351576.1 putative acyl carrier protein [Rhodobacter sphaeroides 2.4.1]	YP_351576.1							-1.233
RSP_1535	Q	I	hypothetical protein		0.130762	0.200174	0.206053	0.107415	0.422686	0.234634	0.0998016
RSP_1536	I	I	conserved hypothetical protein that may be involved in lipid metabolism		0.0155776	0.0737519	-0.176101	-0.222389	0.130821	0.088516	-0.0637315
RSP_1537			hypothetical protein		-0.0709364	0.0323063	-0.223277	-0.169664	-0.107943	0.238082	0.11666
RSP_1538	MJ	JM	probable glucose-1-phosphate cytidylyltransferase( EC:2.7.7.33 )		-0.0331248	-0.0141844	0.298271	0.220871	0.271241	0.20209	0.199271	RSP_1538	YP_351581.1 putative glucose-1-phosphate cytidylyltransferase [Rhodobacter sphaeroides 2.4.1]	YP_351581.1	-0.447171	-0.608089	-0.415809	-0.225456	0.187861	-0.137887	-0.318108
RSP_1539	R	M	Glycosyl transferase, family 2		-0.0456075	-0.21082	-0.140673	-0.0490075	-0.194999	0.145398	0.143005	RSP_1539	YP_351582.1 Glycosyl transferase, family 2 [Rhodobacter sphaeroides 2.4.1]	YP_351582.1	0.432018	0.457155	0.287133	0.417432	0.329011	-0.718335	-0.706347
RSP_1540	R	R	Predicted secreted hydrolase		0.222188	0.371726	0.309744	0.0908778	0.336433	-0.0255592	-0.0445676
RSP_1541	Q	V	Putative ABC transporter, fused inner membrane subunits		0.126008	-0.476153	0.0927058	-0.0476535	-0.680172	0.579144	0.459741
RSP_1542	V	M	ABC transporter, ATPase subunit		0.288145	0.165786	0.391636	0.17063	0.163734	0.980921	0.889219
RSP_1543	S	S	hypothetical protein		0.352878	-0.0951983	0.156973	0.0387454	-0.195238	0.511154	0.352295
RSP_1544	R	S	hypothetical signal peptide protein		0.48045	-0.0615918	0.157239	0.00449174	-0.202734	0.508358	0.35921	RSP_1544	YP_351587.1 putative periplasmic lipoprotein [Rhodobacter sphaeroides 2.4.1]	YP_351587.1	0.305811	0.0886949	0.540484	0.637536	0.606974	1.24947	0.960004
RSP_1545	C	R	Probable thiol oxidoreductase with 2 cytochrome c heme-binding sites		0.152444	-0.206821	0.124149	-0.105403	-0.389933	0.531127	0.429026	RSP_1545	YP_351588.1 putative thiol oxidoreductase with 2 cytochrome c heme-binding sites [Rhodobacter sphaeroides 2.4.1]	YP_351588.1		0.977882	0.746261
RSP_1546	P	P	Bacterioferritin	bfr	0.204759	-0.0832202	0.194032	-0.0456414	-0.0777519	0.935291	0.461887	RSP_1546	YP_351589.1 Bacterioferritin [Rhodobacter sphaeroides 2.4.1]	YP_351589.1	-1.24858	-0.701165	-0.00942294	0.0915387	0.0271467	0.630026	0.745152
RSP_1547			probable bacterioferritin-associated ferredoxin		1.23249	-0.0245595	0.094883	-0.107137	0.000367117	1.42382	0.403478
RSP_1548	P	S	putative iron-regulated protein		1.22561	1.54532	0.193336	-0.0854093	1.06154	2.61937	1.26875	RSP_1548	YP_351591.1 imelysin [Rhodobacter sphaeroides 2.4.1]	YP_351591.1	-0.722491	-0.290071	1.50041	-4.39073	-1.60025
RSP_1549	S		hypothetical protein		-0.0930823	0.408257	-0.292652	-0.293773	0.555823	2.53006	2.2828
RSP_1550	K	K	regulatory proteins, IclR family		0.161269	0.405388	-0.310856	-0.204013	0.357131	0.116291	0.123605	RSP_1550	YP_351594.1 transcriptional regulator, IclR family [Rhodobacter sphaeroides 2.4.1]	YP_351594.1	0.378853	0.303009	0.247328	-0.0507024	-0.295775	0.200782	-0.0233841
RSP_1551	R	Q	putative glyoxalase family protein		-0.0370709	0.56021	-0.401239	-0.0289084	0.317677	0.529219	0.0644212	RSP_1551	YP_351595.1 putative glyoxalase family protein [Rhodobacter sphaeroides 2.4.1]	YP_351595.1			-0.931628	1.99976	2.63966	0.816665	0.827209
RSP_1552	F	F	ureidoglycolate hydrolase( EC:3.5.3.19 )		-0.112113	0.0283665	-0.226161	-0.135872	-0.10484	-0.0634203	-0.196474	RSP_1552	YP_351596.1 ureidoglycolate hydrolase [Rhodobacter sphaeroides 2.4.1]	YP_351596.1	0.518314	0.281883	-0.237239	-0.252151	-0.297916		-0.421131
RSP_1553	R	S	Probable glyoxylate induced protein		-0.260767	-0.159648	-0.538738	-0.463112	-0.126159	-0.527916	-0.426582	RSP_1553	YP_351597.1 putative glyoxylate induced protein [Rhodobacter sphaeroides 2.4.1]	YP_351597.1	-0.222195	0.252311	-0.0575396	0.0905444	0.44324	0.622555	0.751064
RSP_1554	G	GMF	Possible polysaccharide deacetylase		-0.248095	0.0848697	-0.500571	-0.295146	0.159275	-0.298049	-0.133412	RSP_1554	YP_351598.1 putative polysaccharide deacetylase [Rhodobacter sphaeroides 2.4.1]	YP_351598.1	-0.268957	-0.274694	-0.36784	-0.719141	-0.861076	-2.18327	-1.43271
RSP_1555	R	F	Transthyretin-like protein		0.29663	-0.0228182	0.148466	0.0678952	-0.195053	0.0682505	0.102753	RSP_1555	YP_351599.1 Transthyretin-like protein [Rhodobacter sphaeroides 2.4.1]	YP_351599.1	-0.461047	0.135167	0.197652	0.920581	0.429487	-0.182225	0.915792
RSP_1556			light-harvesting complex, beta subunit	puc2B	-2.36775	-1.91685	-3.59063	-3.66961	-2.08856	-3.66967	-3.63099	RSP_1556	YP_351600.1 light-harvesting complex, beta subunit [Rhodobacter sphaeroides 2.4.1]	YP_351600.1		1.45302		1.49104	1.99292	3.08737
RSP_1558	H		2-dehydropantoate 2-reductase		0.0600861	0.265304	-0.214656	-0.0860601	0.406954	0.29816	0.290689	RSP_1558	YP_351603.1 2-dehydropantoate 2-reductase [Rhodobacter sphaeroides 2.4.1]	YP_351603.1	0.424136	0.358425	-0.134583	1.12558	1.30089	-0.426964	-0.406326
RSP_1559	C	C	isocitrate dehydrogenase( EC:1.1.1.42 )	icd	-0.629907	-0.281308	0.0311118	0.170354	-0.219503	-0.90202	-0.832887	RSP_1559	YP_351602.1 isocitrate dehydrogenase (NADP) [Rhodobacter sphaeroides 2.4.1]	YP_351602.1	0.284411	-0.0681267	0.00650024	0.109126	0.134569	-0.109472	0.0186005
RSP_1561	IQ	IQ	AMP-forming acyl-CoA synthetase/ligase		-0.100201	-0.102003	-0.173762	-0.080001	-0.115594	0.0653137	0.112951	RSP_1561	YP_351604.1 AMP-forming acyl-CoA synthetase/ligase [Rhodobacter sphaeroides 2.4.1]	YP_351604.1	-0.282719	0.431353	0.118419	0.947897	1.1727	0.754828	0.906473
RSP_1562	Q	Q	fumarylacetoacetate hydrolase family protein		-0.0900045	0.0395586	0.0883989	0.201996	0.0888483	0.0907476	0.0174547	RSP_1562	YP_351605.1 fumarylacetoacetate hydrolase family protein [Rhodobacter sphaeroides 2.4.1]	YP_351605.1	-0.0111968	-0.227533	-0.178771	-0.172466	-0.0634441	-0.0482839	-0.0217012
RSP_1563	C	HR	putative oxidoreductase		-0.122597	0.0485966	0.00504724	-0.0394404	0.0104225	1.53966	1.35466	RSP_1563	YP_351606.2 putative oxidoreductase [Rhodobacter sphaeroides 2.4.1]	YP_351606.2	0.343699	-0.132061	-0.0612055	1.42566	1.38131	2.33374	2.27337
RSP_1564	R	R	Putative transmembrane transport protein		-0.522616	-0.260572	-0.37253	-0.281757	-0.296345	0.910728	0.600248
RSP_1565			AppA, antirepressor of ppsR, sensor of blue light	appA	-1.02403	0.00331042	-0.592661	-0.442583	-0.202233	-1.27752	-1.52031	RSP_1565	YP_351608.1 AppA, antirepressor of ppsR, sensor of blue light [Rhodobacter sphaeroides 2.4.1]	YP_351608.1	-0.0363725	-0.480712	-1.36589	-0.759925	-0.387967		-1.93776
RSP_1566	S		hypothetical protein		0.0984294	0.234464	-0.0712414	0.00479779	0.210147	0.00727009	0.0876444	RSP_1566	YP_351609.1 hypothetical protein RSP_1566 [Rhodobacter sphaeroides 2.4.1]	YP_351609.1	0.791829	0.586387	0.160973	0.798576	0.869629	-0.477383	-0.3371
RSP_1567	T		Probable sensory transduction histidine kinase		0.257404	0.106873	-0.261749	-0.197228	0.268911	-0.18331	-0.176557	RSP_1567	YP_351610.1 putative sensory transduction histidine kinase [Rhodobacter sphaeroides 2.4.1]	YP_351610.1	0.943101	1.34789	0.917194	1.63012	1.77685	1.40609	1.46945
RSP_1568	E	E	Glutamine synthetase( EC:6.3.1.2 )		-0.416078	-0.0838674	0.216695	0.130953	0.00226841	-0.653491	-0.650133	RSP_1568	YP_351611.2 glutamate--putrescine ligase [Rhodobacter sphaeroides 2.4.1]	YP_351611.2	-0.652519	-1.14658	-0.940969	-1.23935	-1.31758	-1.49402	-1.18513
RSP_1569	H	H	glutamate-1-semialdehyde 2,1-aminomutase		-0.303815	0.258896	0.0900953	0.0564397	0.1839	-0.717462	-0.705461	RSP_1569	YP_351612.1 glutamate-1-semialdehyde 2,1-aminomutase [Rhodobacter sphaeroides 2.4.1]	YP_351612.1	-0.242037	-0.124551	-0.229148	-0.375405	-0.310171	-0.168906	0.478294
RSP_1570	F	F	Phosphoribosylaminoimidazole carboxylase, ATPase subunit( EC:4.1.1.21 )	purK	-0.189524	-0.0519115	-0.140413	-0.0681434	0.0947093	-0.360906	-0.36658	RSP_1570	YP_351613.1 5-(carboxyamino)imidazole ribonucleotide synthase [Rhodobacter sphaeroides 2.4.1]	YP_351613.1	-0.155327	-0.108302	-0.0163345	-0.00865555	-0.00377973	0.38608	0.463728
RSP_1571	F	F	Phosphoribosylaminoimidazole carboxylase, catalytic subunit( EC:4.1.1.21 )	purE	-0.191018	-0.0540737	-0.210822	-0.104148	-0.119734	-0.31621	-0.251949	RSP_1571	YP_351614.1 5-(carboxyamino)imidazole ribonucleotide mutase [Rhodobacter sphaeroides 2.4.1]	YP_351614.1	0.0618045	-0.201932	-0.384169	0.295114	0.051988	1.10335	0.915028
RSP_1572	O	O	Heat shock protein, Hsp20 family		-0.365441	0.0989095	-0.777465	-0.625922	0.167726	2.31737	2.39456	RSP_1572	YP_351616.2 Heat shock protein, Hsp20 family [Rhodobacter sphaeroides 2.4.1]	YP_351616.2	0.794644	0.343652	-0.306412	1.04694	0.771461	1.55443	1.60382
RSP_1573	S		hypothetical protein		0.134745	0.0624209	-0.148458	0.012057	-0.039499	2.34943	2.54577
RSP_1574	C		Cytochrome b562		-1.45636	-0.237982	-2.41989	-2.31798	-0.273152	-0.466022	-0.762149	RSP_1574	YP_351618.1 Cytochrome b562 [Rhodobacter sphaeroides 2.4.1]	YP_351618.1	0.00683721	0.825323	0.315659	1.27669	0.7745	1.13101	1.50524
RSP_1575	P	P	binfunctional sulfate adenylyltransferase subunit 1/adenylylsulfate kinase protein( EC:2.7.7.4 )	sopT	-0.396802	-0.506944	-0.0708019	0.123206	-0.62908	-0.198224	0.4062	RSP_1575	YP_351619.2 sulfate adenylyltransferase [Rhodobacter sphaeroides 2.4.1]	YP_351619.2	-0.409453	-0.65315	-0.41119	-0.898772	-0.693213	-2.04891	-1.70353
RSP_1576	O	O	Thioredoxin reductase( EC:1.8.1.9 )	trxB	-0.218923	-0.122142	0.0215579	0.159783	-0.0896603	0.958347	1.03744	RSP_1576	YP_351620.2 Thioredoxin reductase [Rhodobacter sphaeroides 2.4.1]	YP_351620.2	-0.887554	-0.394904	-0.248104	-0.462971	-0.219325	-0.161469	-0.17896
RSP_1577	K	K	Proline dehydrogenase transcriptional activator	putR	-0.208268	0.138564	-0.404203	0.0502194	0.0927052	-0.477367	-0.664226	RSP_1577	YP_351621.1 transcriptional regulator, AsnC family [Rhodobacter sphaeroides 2.4.1]	YP_351621.1	-0.385824	-0.487542	-0.26435	0.264788	0.223759	-0.300582	-0.335447
RSP_1578	S	P	conserved hypothetical protein TIGR00726		0.00501013	0.445022	0.0637493	0.165927	0.773323	-0.538093	-0.349819	RSP_1578	YP_351622.1 uncharacterized protein, YfiH family [Rhodobacter sphaeroides 2.4.1]	YP_351622.1	-0.168488	0.139329	0.0245889	0.109631	0.378384	-1.30311	-0.549122
RSP_1579	S	R	hypothetical protein		-0.214848	0.291973	0.0978616	0.157786	0.378359	-0.11017	0.0709349	RSP_1579	YP_351623.2 hypothetical protein RSP_1579 [Rhodobacter sphaeroides 2.4.1]	YP_351623.2		-0.908797	-0.699594
RSP_1580	M	M	Prolipoprotein diacylglyceryl transferase( EC:2.4.99.- )	lgt	0.0423838	-0.00442366	0.0567349	0.125727	-0.00131066	0.182541	0.312968
RSP_1581	S	S	hypothetical protein		-0.582662	-0.120391	-0.509785	-0.369096	-0.321842	0.740361	0.951057	RSP_1581	YP_351625.1 hypothetical protein RSP_1581 [Rhodobacter sphaeroides 2.4.1]	YP_351625.1	0.585645	0.511805	0.514226	1.04006	0.613473	1.68698	1.75289
RSP_1582			Putative sulfate transporter/antisigma-factor antagonist		0.14736	0.0705109	0.0681154	0.185643	0.114584	0.982924	0.581112
RSP_1583	T	T	Chemotaxis response regulator, CheY3	cheY3	0.0184941	-0.205384	0.0274194	0.164832	-0.214641	0.885979	0.0914365
RSP_1584	NT	NT	Chemotaxis histidine protein kinase( EC:2.7.3.- )	cheA2	0.0740253	-0.0817329	0.0874349	0.202222	-0.0246884	0.665118	--
RSP_1585	NT	NT	Chemotaxis protein, CheW2	cheW2	0.146027	-0.101603	0.0241732	0.0483968	-0.0790869	0.772409	0.550216
RSP_1586	NT	NT	Chemotaxis protein, CheW3	cheW3	0.0418114	-0.189158	0.035117	0.0699729	-0.0959363	0.167305	0.271218
RSP_1587	NT		Chemotaxis methyltransferase, CheR2( EC:2.1.1.80 )	cheR2	-0.008862	-0.0376588	0.0941922	0.170578	0.27121	0.0882012	0.0190918
RSP_1588	NT	NT	chemotaxis methylesterase, CheB1( EC:3.1.1.61 )	cheB1	0.252961	0.0940176	0.211398	0.16421	0.231187	0.0850623	-0.0898772
RSP_1589			Transducer-like protein, TlpC	tlpC	0.140349	0.0512757	0.261417	0.424178	0.0280242	-0.322006	-0.269232
RSP_1590	T	T	two component, sigma54 specific, transcriptional regulator, fis family		-0.234542	-0.0583076	-0.353533	-0.237584	0.0603352	-0.57676	-0.532635	RSP_1590	YP_351635.1 two component, sigma54 specific, transcriptional regulator, fis family [Rhodobacter sphaeroides 2.4.1]	YP_351635.1	0.789794	0.140484	-0.0495288	-0.41126	-0.773617	-1.90588	-1.77958
RSP_1591	O	C	Predicted Glutathione S-transferase		0.00866047	-0.210757	0.711912	0.115772	-0.141715	1.02729	0.446475	RSP_1591	YP_351634.1 putative Glutathione S-transferase [Rhodobacter sphaeroides 2.4.1]	YP_351634.1		1.18226	1.40965	2.3927	2.62422	3.51781	3.42916
RSP_1592	I	I	Possible acyl-CoA sythetase( EC:6.2.1.1 )	acsA	-0.896988	-0.0236292	-0.581103	-0.302359	-0.166673	-0.882764	-0.993802	RSP_1592	YP_351637.2 propionyl-CoA synthetase [Rhodobacter sphaeroides 2.4.1]	YP_351637.2	-0.230214	-0.386504	-0.622161	1.01075	1.10752	-0.0495256	0.453636
RSP_1593	C	CC	phosphate acetyltransferase( EC:1.1.1.39 )		-0.419672	0.0802258	-0.414739	0.131008	0.180931	-0.624681	-0.515843	RSP_1593	YP_351638.1 phosphate acetyltransferase [Rhodobacter sphaeroides 2.4.1]	YP_351638.1	-0.253492	-0.436754	-0.734128	-0.259486	-0.444347	-0.474595	-0.301628
RSP_1594	F	F	Cytidine deaminase( EC:3.5.4.5 )	cdd	-0.025497	0.163749	-0.338419	-0.165958	0.34406	-0.146604	-0.129236
RSP_1595	F	F	thymidine phosphorylase( EC:2.4.2.4 )		-0.276068	0.317266	-0.484385	-0.424934	0.465158	-0.62511	-0.533821	RSP_1595	YP_351640.1 thymidine phosphorylase [Rhodobacter sphaeroides 2.4.1]	YP_351640.1	0.377045	0.348057	0.0353724	0.543829	0.215352	0.857761	0.774487
RSP_1596	G	G	phosphopentomutase( EC:5.4.2.7 )	deoB	0.0113043	0.0797753	-0.166928	-0.106403	-0.00940977	-0.270603	-0.20741	RSP_1596	YP_351641.1 phosphopentomutase [Rhodobacter sphaeroides 2.4.1]	YP_351641.1	0.384797	0.251565	0.0795835	-2.15296	-1.55288	-3.38606	-3.47977
RSP_1597	F	F	adenosine deaminase( EC:3.5.4.4 )	add	-0.30621	-0.0244744	-0.304988	-0.228759	0.0255477	-0.608181	-0.554738	RSP_1597	YP_351642.1 adenosine deaminase [Rhodobacter sphaeroides 2.4.1]	YP_351642.1	-0.297071	-0.13367	-0.232639	-0.409996	-0.0270322	-1.28181	-0.787695
RSP_1598	F	F	putative uracil phosphoribosyltransferase		-0.234921	-0.308234	-0.125459	0.0249069	-0.322106	-0.458104	-0.331159	RSP_1598	YP_351643.1 uracil phosphoribosyltransferase [Rhodobacter sphaeroides 2.4.1]	YP_351643.1	0.199148	-0.0848605	-0.144333	0.0570831	-0.170897	-0.364843	0.294743
RSP_1599	IQ	IQ	AMP-binding protein		0.139641	0.068846	0.0742487	0.324153	-0.00373269	0.103539	0.118861	RSP_1599	YP_351646.1 AMP-binding protein [Rhodobacter sphaeroides 2.4.1]	YP_351646.1	0.145201	-0.109619	-0.289865	0.705218	0.697788	-1.42573	-0.741144
RSP_1600			possible transporter, DME family, DMT superfamily		0.111923	0.16517	-0.0634971	-0.0513665	0.109391	0.170536	0.0144316
RSP_1601	H		hypothetical protein		0.183974	-0.0719046	-0.0321684	-0.0530495	-0.0920146	0.133859	0.148593
RSP_1602	G	G	TRAP-T family transporter, DctM (12TMs) subunit		-0.095256	0.333074	-0.155778	-0.160531	0.532003	0.278612	--
RSP_1604	G		TRAP-T family transporter, DctQ (4TMs) subunit		0.132726	1.46223	0.0599169	0.118324	1.79335	0.339109	0.093419
RSP_1605	G	G	TRAP-T family transporter, periplasmic binding protein, DctP		-0.0728159	-0.204741	-0.171486	0.16145	-0.119193	0.834037	0.058186	RSP_1605	YP_351651.1 TRAP-T family transporter, periplasmic binding protein, DctP [Rhodobacter sphaeroides 2.4.1]	YP_351651.1	0.101477	-0.507343	-0.581123	0.086544	-0.307092	0.795381	0.528128
RSP_1606	K	K	Putative regulatory protein, GntR family		0.405418	0.1699	0.312736	0.258986	0.0850299	0.463073	--
RSP_1607	K	K	Putative regulatory protein, GntR family		0.301663	0.311129	-0.00846784	-0.0500196	0.369341	0.909638	0.778615
RSP_1608	ER	ER	Putative Zn-dependent dehydrogenase		0.386563	0.29992	0.196298	0.139074	0.40016	1.73748	1.39458	RSP_1608	YP_351654.1 Putative Zn-dependent dehydrogenase [Rhodobacter sphaeroides 2.4.1]	YP_351654.1		-0.330859	-0.660138	0.353806	0.871069	-0.133162	-0.174978
RSP_1609	G	G	Putative altronate dehydrogenase		0.330525	0.335906	--	0.206174	0.15462	0.894481	0.744931	RSP_1609	YP_351655.1 Putative altronate dehydrogenase [Rhodobacter sphaeroides 2.4.1]	YP_351655.1	0.116789	0.180265	0.0850461	2.03536	1.96287	1.20652	1.60957
RSP_1610	G	G	altronate hydrolase( EC:4.2.1.7 )		0.330184	0.190247	0.059895	0.0160597	0.250517	0.599428	0.551184	RSP_1610	YP_351656.1 altronate hydrolase [Rhodobacter sphaeroides 2.4.1]	YP_351656.1	-1.53428	-0.256747	-0.510352	-0.316578	0.122925	-1.22729	-0.870035
RSP_1611	T	T	sensor histidine kinase		0.33181	0.0978465	0.0727944	0.061219	0.324218	0.677853	0.575832	RSP_1611	YP_351657.1 sensor histidine kinase [Rhodobacter sphaeroides 2.4.1]	YP_351657.1	0.351334	0.692499	0.404378	1.31928	1.1816	1.57863	1.65282
RSP_1612	T	T	Sigma-54 dependent transcriptional regulator		0.00860201	-0.361812	-0.0389595	-0.00365957	-0.34066	-0.391016	-0.374074
RSP_1613	R	R	TRAP-T family transporter, DctP subunit		1.01678	1.09816	-1.81761	-1.2886	0.141359	-1.12668	-1.41801	RSP_1613	YP_351659.1 TRAP-T family transporter, DctP subunit [Rhodobacter sphaeroides 2.4.1]	YP_351659.1	0.141755	0.733952	0.183175	2.1395	2.08865	2.27605	2.03548
RSP_1614	R	R	TRAP-T family transporter with fused DctQ/DctM subunits		1.06849	-0.0512904	-0.872296	-0.827447	-0.00606771	-0.647942	-0.764456	RSP_1614	YP_351660.1 TRAP-T family transporter with fused DctQ/DctM subunits [Rhodobacter sphaeroides 2.4.1]	YP_351660.1			0.400909	1.89865	1.55292	1.87761	1.96939
RSP_1615	S	S	hypothetical protein		0.456143	0.23162	-0.364687	-0.337814	0.256478	-0.0646945	-0.228295
RSP_1616			hypothetical protein		0.215299	0.0623171	-0.00867667	-0.036683	-0.0748064	0.466883	0.365972
RSP_1618			hypothetical protein		0.239476	-0.0329521	0.140326	0.0740959	0.0281565	0.238144	0.247964
RSP_1619			hypothetical protein		0.140883	0.262235	-0.049739	-0.119163	0.422547	0.487818	0.320492
RSP_1620			hypothetical protein		0.153422	0.157479	0.054082	-0.0629015	0.499079	-0.0339395	0.0363747
RSP_1621	F	F	Deoxyguanosinetriphosphate triphosphohydrolase-like protein		-0.251704	-0.286205	-0.0478182	0.239871	-0.241979	-0.332113	-0.151006	RSP_1621	YP_351667.2 Deoxyguanosinetriphosphate triphosphohydrolase-like protein [Rhodobacter sphaeroides 2.4.1]	YP_351667.2	-0.160669	-0.273408	-0.104313	-0.442182	-0.405066	-0.0797284	-0.101903
RSP_1622	E	E	Putative DNA-binding protein		-0.343999	-0.145905	-0.0547705	-0.192521	-0.0435331	0.825849	0.225507
RSP_1623			hypothetical protein		-0.778896	-0.276938	-0.100564	0.119926	-0.131363	-1.28812	-1.04763
RSP_1624			hypothetical protein		0.287611	0.206472	-0.172378	-0.251921	0.24263	1.90429	1.25321	RSP_1624	YP_351670.1 hypothetical protein RSP_1624 [Rhodobacter sphaeroides 2.4.1]	YP_351670.1	0.4419	-0.264012	-0.104365
RSP_1625			hypothetical protein		0.316997	0.0854816	0.430705	0.343843	-0.573342	0.146959	-0.0577188
RSP_1626			hypothetical protein		0.22346	0.316163	-0.135165	-0.104609	0.124601	--	0.116546
RSP_1627	L	L	Putative N-6 adenine-specific DNA methylase		0.0290349	0.0217313	-0.0121845	-0.0704582	0.085255	-0.0289967	-0.0110608
RSP_1628	T	T	possible sensor histidine protein kinase		-0.249564	-0.128165	-0.263876	-0.0261618	-0.133181	0.15114	0.0285744	RSP_1628	YP_351674.1 putative sensor histidine protein kinase [Rhodobacter sphaeroides 2.4.1]	YP_351674.1	0.610203	0.247875	0.214577	0.978324	0.826548	1.34089	1.2896
RSP_1629	T		response regulator receiver domain protein		-0.172135	0.248751	-0.105816	0.0141867	0.447006	-0.309992	-0.322546
RSP_1630			hypothetical protein		0.48171	0.154052	0.22759	0.159369	-0.0211465	0.65254	0.636052
RSP_1631			hypothetical protein		0.151045	0.142363	-0.0757011	-0.0722378	0.133833	0.113111	0.11653
RSP_1632			hypothetical protein		0.170289	0.0623303	0.0667221	0.00680978	0.185724	0.467847	0.523003
RSP_1633			hypothetical protein		0.181156	0.252379	-0.0441997	-0.0193777	0.100674	0.369403	0.370968
RSP_1635			hypothetical protein		0.13872	-0.0980633	-0.131814	-0.194677	-0.113874	0.405697	0.342446
RSP_1636			phage-related protein, probable phage tail tape meausure protein, lambda family		0.613881	0.134217	0.112227	0.046528	0.0739526	1.10162	0.875112
RSP_1637			hypothetical protein		0.272518	-0.00898068	0.210605	0.16449	0.0832112	0.263325	0.273948
RSP_1638			hypothetical protein		0.538484	0.0852795	0.483412	0.315026	-0.0341301	0.189904	0.207604
RSP_1639			hypothetical protein		0.163431	-0.148395	-0.168144	-0.203271	-0.20473	0.77615	0.625433
RSP_1640			hypothetical protein		0.262321	-0.0638455	0.144297	0.0878579	-0.0830613	0.379791	0.30988
RSP_1641			hypothetical protein		0.529804	0.559299	0.36263	0.309026	0.585616	0.718759	0.693354
RSP_1643			hypothetical protein		0.328097	0.18476	0.245246	0.193289	0.140273	0.216956	0.162491
RSP_1644			hypothetical protein		0.249819	0.202989	0.116101	0.114499	0.282349	0.0402304	0.0421737
RSP_1645	R		putative phage-related protein		0.236896	-0.00316158	0.0748829	0.0510039	0.11429	0.147908	0.0602643
RSP_1646			possible transmembrane protein		0.248365	-0.0270114	0.0972408	0.097961	0.0896639	0.328941	0.3066
RSP_1647			probable peptidase		0.53505	0.109287	0.421252	0.214605	0.105791	1.13618	0.988686
RSP_1648	S	X	hypothetical protein		0.269731	0.128353	0.118483	0.0175368	0.171361	0.299384	0.264506
RSP_1649			Possible transporter, DMT superfamily		0.09953	-0.222044	0.0246118	-0.0165436	-0.270838	0.497106	0.426841
RSP_1650	R	X	hypothetical protein		0.206631	-0.240768	0.0951933	0.053746	-0.267175	0.200612	0.207237
RSP_1651	L		hypothetical protein		0.59563	0.201731	0.242704	0.162606	0.274431	0.368805	0.315918
RSP_1652			hypothetical protein		0.13869	0.0265382	0.0316934	0.00415713	0.0973278	1.16255	0.947816
RSP_1653			hypothetical protein		-0.0431682	-0.114196	-0.201736	-0.269652	0.0429804	0.320653	0.199201
RSP_1654			hypothetical protein		0.365403	0.370361	0.221214	0.16612	0.364005	0.775197	0.699349
RSP_1655			hypothetical protein		0.165615	0.364435	0.0888904	0.0392377	0.252454	0.183703	0.181392
RSP_1656			hypothetical protein		--	-0.0629017	0.0591002	0.0347623	-0.0137414	0.114674	0.123727
RSP_1657			hypothetical protein		0.133462	0.35173	0.00617271	-0.0657623	-0.211749	0.309044	0.269978
RSP_1658			hypothetical protein		0.372949	0.265844	0.229031	0.18536	-0.200931	0.146272	0.144105
RSP_1659	S	S	hypothetical protein		-0.0625132	-0.316591	-0.0712667	-0.000844787	-0.315658	0.0251015	0.00298353
RSP_1660	K		putative ParB-like nuclease		0.106923	-0.193098	0.00104388	-0.0249034	-0.214269	0.197638	0.211434
RSP_1661			hypothetical protein		0.231632	0.442616	0.0776024	-0.0597874	0.441893	0.0185353	0.0406828
RSP_1662	L		Integrase/recombinase		0.158669	-0.153475	-0.0518757	-0.108097	-0.128249	0.532034	0.673223
RSP_1663	K		putative transcriptional regulator, LacI family		-0.0122378	0.0605991	0.0153325	0.056971	-0.208469	-0.172355	-0.130416	RSP_1663	YP_351712.1 transcriptional regulator, LacI family [Rhodobacter sphaeroides 2.4.1]	YP_351712.1	0.730702	0.280835	0.455015	0.662257	0.24251	-0.472499	-0.697334
RSP_1664			hypothetical protein		-0.454178	-0.0661313	-0.195611	-0.206825	-0.167853	-0.336494	-0.265576
RSP_1665	E		putative RhtB family transporter		-0.364843	0.101595	-0.171764	-0.213462	0.161278	-0.22555	-0.25419
RSP_1666	IM	I	4-hydroxy-3-methylbut-2-enyl diphosphate reductase( EC:1.17.1.2 )	LytB	-0.484687	-0.0151983	-0.44091	-0.413143	0.0192708	-0.329988	-0.413181	RSP_1666	YP_351715.1 4-hydroxy-3-methylbut-2-enyl diphosphate reductase [Rhodobacter sphaeroides 2.4.1]	YP_351715.1	0.930199	1.01668	0.706638	-1.71099	-1.8097	-2.33546	-1.97731
RSP_1667	S	S	hypothetical protein		-0.0961131	0.477356	-0.345218	-0.305625	0.642108	-0.715144	-0.78132	RSP_1667	YP_351716.1 hypothetical protein RSP_1667 [Rhodobacter sphaeroides 2.4.1]	YP_351716.1	0.0703621	-0.244937	0.0305812	-0.855845	-0.222778	-0.0436325	-0.0762361
RSP_1668	H	H	2-amino-4-hydroxy-6- hydroxymethyldihydropteridine pyrophosphokinase( EC:2.7.6.3 )	FolK	-0.00104817	-0.0998799	0.342135	0.328351	-0.0908676	-0.147297	-0.189689
RSP_1669	K	K	DNA-directed RNA polymerase omega subunit( EC:2.7.7.6 )	rpoZ	-0.43387	-0.478162	-0.0308779	0.0216841	-0.68263	0.80391	0.890825	RSP_1669	YP_351718.1 DNA-directed RNA polymerase subunit omega [Rhodobacter sphaeroides 2.4.1]	YP_351718.1	0.73903	-0.0376981	0.208174	0.0679563	-0.722659	-0.0128352	0.342898
RSP_1670	TK	TK	RelA/SpoT family protein( EC:2.7.6.5,EC:3.1.7.2 )	spoT/relA	-0.602593	-0.21937	0.473658	0.356691	-0.242603	-0.0741144	-0.128248	RSP_1670	YP_351719.1 RelA/SpoT family protein [Rhodobacter sphaeroides 2.4.1]	YP_351719.1	0.0256742	-0.432102	-0.456484	-0.700054	-0.507081	-0.765191	-0.32467
RSP_1671	S	S	hypothetical protein		-0.0186166	0.281726	0.135177	0.177806	0.0659718	0.906528	0.639666
RSP_1672	H	H	pyridoxal phosphate biosynthetic protein	pdxJ	0.0685557	0.101458	0.134082	0.268157	0.0749531	0.499979	0.423942	RSP_1672	YP_351721.1 pyridoxine 5-phosphate synthase [Rhodobacter sphaeroides 2.4.1]	YP_351721.1	0.280916	-0.127961	-0.141373	0.594885	0.513645	-0.364953	0.00894101
RSP_1673	I	I	4'-phosphopantetheinyl transferase( EC:2.7.8.7 )		-0.0770305	0.1041	0.102378	0.197204	0.299433	0.0748896	-0.0116604
RSP_1674	U	U	type 1 signal peptidase( EC:3.4.21.89 )		-0.04344	-0.124054	0.212267	0.165271	-0.342607	-0.120477	-0.0887014	RSP_1674	YP_351723.2 signal peptidase I [Rhodobacter sphaeroides 2.4.1]	YP_351723.2	0.0664457	-0.0896136	-0.0864487	-0.105044	-0.16247	0.394432	0.497224
RSP_1675	K	K	Ribonuclease III( EC:3.1.26.3 )	rnc	-0.132548	0.37165	0.424954	0.262617	0.147678	-0.326725	-0.26279	RSP_1675	YP_351724.1 RNAse III [Rhodobacter sphaeroides 2.4.1]	YP_351724.1	0.017896	-0.194732	0.113767	-0.39146	-0.512871	-1.03663	-1.08812
RSP_1676	R	J	GTP-binding protein Era	era	-0.29239	-0.309325	0.315736	0.122126	-0.403018	-0.246212	-0.223166	RSP_1676	YP_351725.1 GTP-binding protein Era [Rhodobacter sphaeroides 2.4.1]	YP_351725.1	0.258154	-0.0572306	-0.121881	-0.113749	-0.221162	0.405931	0.598889
RSP_1677	S	S	hypothetical protein		-0.0778303	-0.147226	0.46771	0.224804	-0.190403	-0.0470544	-0.0563846	RSP_1677	YP_351726.1 hypothetical protein RSP_1677 [Rhodobacter sphaeroides 2.4.1]	YP_351726.1	0.347565	-0.245287	-0.196986	-0.113552	-0.221013	-0.0908737	-0.577166
RSP_1678	L	L	DNA repair protein RecO	recO	0.179908	0.387966	0.350956	0.207724	0.520618	-0.0757094	-0.00177445
RSP_1679	I	I	acyl-CoA dehydrogenase( EC:1.3.99.3 )		-0.15235	0.431129	-0.117357	-0.0073154	0.292634	-0.405214	-0.538836	RSP_1679	YP_351728.2 (2S)-methylsuccinyl-CoA dehydrogenase [Rhodobacter sphaeroides 2.4.1]	YP_351728.2	-0.160689	-0.78353	-0.419178	0.750918	0.682196	0.419308	0.598059
RSP_1680	C	C	phosphoenolpyruvate carboxykinase( EC:4.1.1.49 )	pckA	-1.68183	-0.0494817	-0.994345	-0.629301	-0.0181451	-2.07102	-2.20867	RSP_1680	YP_351729.1 phosphoenolpyruvate carboxykinase [Rhodobacter sphaeroides 2.4.1]	YP_351729.1	-0.706348	-0.449085	-0.600049	-0.885198	-0.545081	-1.18586	-0.897527
RSP_1681	TK	TK	two-component transcriptional regulator, winged helix family		0.00294479	0.107937	-0.545519	-0.294049	0.070412	-0.237107	-0.167623	RSP_1681	YP_351730.1 two-component transcriptional regulator, winged helix family [Rhodobacter sphaeroides 2.4.1]	YP_351730.1	0.423837	0.247629	0.313733	1.25807	1.05273	1.6685	1.59974
RSP_1682	T	T	Two-component sensor histidine kinase		-0.134516	0.226022	-0.118363	-0.0822449	0.289937	-0.11381	-0.151018	RSP_1682	YP_351731.1 Two-component sensor histidine kinase [Rhodobacter sphaeroides 2.4.1]	YP_351731.1	0.214332	-0.134572	-0.575369	-1.28129	-0.944377
RSP_1683		T	putative kinase/phosphatase		-0.107858	0.518543	0.0664118	0.0184027	0.722479	-0.232684	-0.254637
RSP_1684	R	T	hypothetical protein		-0.377056	-0.155464	-0.074402	-0.0157956	-0.0639189	0.755893	0.584988	RSP_1684	YP_351733.1 putative P-loop-containing kinase [Rhodobacter sphaeroides 2.4.1]	YP_351733.1	-0.191516	-0.288617	-0.377154	-0.586802	-0.0558707	-1.88058	-1.63107
RSP_1685	G	G	PTS system, IIA component		-0.378501	0.0720511	0.131277	0.168281	0.111421	-0.22991	-0.174773	RSP_1685	YP_351734.1 PTS system protein, IIA component [Rhodobacter sphaeroides 2.4.1]	YP_351734.1	-0.291806	-1.05206	-0.454713	-1.77815	-2.04809	-2.17198
RSP_1686	G	TG	Putative Phosphocarrier HPr protein		-0.255389	-0.0559349	0.218851	0.133657	-0.207981	-0.529789	-0.225963	RSP_1686	YP_351735.1 Putative Phosphocarrier HPr protein [Rhodobacter sphaeroides 2.4.1]	YP_351735.1		-0.195107	-0.23542
RSP_1687	I	I	3-hydroxybutyryl-CoA dehydrogenase( EC:1.1.1.157 )	hbdA	-0.208979	0.0662541	-0.384141	-0.249149	-0.0271443	-0.498225	-0.390455	RSP_1687	YP_351737.1 3-hydroxyacyl-CoA dehydrogenase [Rhodobacter sphaeroides 2.4.1]	YP_351737.1	0.0980593	0.234042	0.0412877	0.426802	0.512353	1.08244	0.795146
RSP_1688	I		possible acyltransferase		-0.466151	-0.185966	-0.141611	-0.103004	-0.258653	-0.344419	-0.422673
RSP_1689			hypothetical protein		0.127147	0.619499	0.10607	0.0827512	0.955691	0.225522	0.217564
RSP_1690	C	C	Electron transfer flavoprotein, alpha subunit	etfA	-1.24697	-0.0746708	-0.334257	-0.336069	0.101586	-1.03209	-1.19688	RSP_1690	YP_351739.1 electron transfer flavoprotein alpha subunit apoprotein [Rhodobacter sphaeroides 2.4.1]	YP_351739.1	0.375704	-0.21505	-0.314575	-0.344922	-0.197069	0.374247	0.114251
RSP_1691	C	C	Electron transfer flavoprotein beta-subunit	etfB	-1.24537	-0.0403598	-0.376582	-0.356459	0.10251	-1.27845	-1.49651	RSP_1691	YP_351740.1 electron transfer flavoprotein beta subunit [Rhodobacter sphaeroides 2.4.1]	YP_351740.1	0.678378	0.191369	0.139174	0.23984	0.170116	0.462276	0.473804
RSP_1692	S	H	hypothetical protein	pduO	0.0602567	0.616783	0.381058	0.249468	0.807699	0.848263	0.502603	RSP_1692	YP_351741.1 ATP:cob(I)alamin adenosyltransferase [Rhodobacter sphaeroides 2.4.1]	YP_351741.1	0.205912	-0.366446	-0.0606435	-0.328334	-0.0745786	0.123851	0.123678
RSP_1694	R	IQR	Probable short-chain dehydrogenase/reductase		0.0987613	-0.0335465	0.150694	0.140842	-0.0179788	0.339788	0.157501
RSP_1695			hypothetical protein		0.380953	-0.0175151	0.156561	0.120147	0.107029	0.728537	0.669867
RSP_1696	L	L	DNA topoisomerase IV subunit A		-0.0647699	0.253389	0.130444	0.164467	0.315239	-0.174597	-0.169329	RSP_1696	YP_351745.1 DNA topoisomerase IV subunit A [Rhodobacter sphaeroides 2.4.1]	YP_351745.1	0.0302315	-0.308515	-0.233907	-0.413881	-0.450139	-1.00023	-0.672378
RSP_1697			hypothetical protein		-0.148845	-0.274951	-0.0985704	-0.0618086	-0.398825	0.00689591	-0.112626	RSP_1697	YP_351746.2 hypothetical protein RSP_1697 [Rhodobacter sphaeroides 2.4.1]	YP_351746.2	-0.236273	-0.822711	-0.99744	-0.44101	-1.0442	0.664522	0.105078
RSP_1699		K	DNA-directed RNA polymerase beta subunit	rpoB	-0.374879	-0.258926	0.0692122	0.0273349	-0.376709	0.0357159	-0.0919249	RSP_1699	YP_351755.1 DNA-directed RNA polymerase beta subunit [Rhodobacter sphaeroides 2.4.1]	YP_351755.1	-0.184405	-0.416369	-0.264676	-0.570827	-0.61331	-0.771109	-0.602652
RSP_1700	J	J	50S Ribosomal protein L7/L12	rplL	-0.98832	-1.32606	0.354391	0.155401	-1.86745	-0.845028	-0.333229	RSP_1700	YP_351754.1 LSU ribosomal protein L12P [Rhodobacter sphaeroides 2.4.1]	YP_351754.1	0.819163	0.183866	-0.056193	0.539973	0.0772972	1.29311	0.856252
RSP_1701	J	J	Ribosomal protein L10	rplJ	-0.946111	-1.08741	0.41299	0.208868	-1.40045	-1.8255	-0.772413	RSP_1701	YP_351753.1 LSU ribosomal protein L10P [Rhodobacter sphaeroides 2.4.1]	YP_351753.1	0.460505	-0.0961825	0.142138	0.353326	-0.388194	1.23911	1.01407
RSP_1702	J	J	50S ribosomal protein L1	rplA	-0.805487	-0.727226	0.303418	0.099955	-0.896993	-0.745642	-0.204045	RSP_1702	YP_351752.1 LSU ribosomal protein L1P [Rhodobacter sphaeroides 2.4.1]	YP_351752.1	0.0685488	-0.274873	-0.0289014	0.105138	-0.283765	-0.332715	-0.280111
RSP_1703	J	J	Ribosomal protein L11	rplK	-0.754537	-0.124743	0.113999	-0.0237046	-0.279192	-0.590054	-0.370065	RSP_1703	YP_351751.1 Ribosomal protein L11 [Rhodobacter sphaeroides 2.4.1]	YP_351751.1	0.315712	-0.187108	0.080218	-0.0534426	-0.201495	0.0640055	-0.0228182
RSP_1704	K	K	Probable transcription antitermination protein NusG		-0.598973	-0.44322	0.26364	0.0607729	-0.524924	-0.213086	-0.326756	RSP_1704	YP_351750.1 transcription antitermination protein nusG [Rhodobacter sphaeroides 2.4.1]	YP_351750.1	-0.327527	0.00239054	-0.0549304	-0.265057	-0.256794	0.527345	0.382506
RSP_1705	U	U	Putative preprotein translocase, SecE subunit		-0.599488	-0.626921	0.695497	0.572769	-0.76583	0.582123	0.934128
RSP_1706	R	R	Putative acetyltransferase		0.276745	0.167705	0.0626079	0.00522193	0.148009	0.0633572	0.0950985	RSP_1706	YP_351748.1 Putative acetyltransferase [Rhodobacter sphaeroides 2.4.1]	YP_351748.1	0.648947	1.5271	1.37649	2.23679	2.15994	2.81175	2.87251
RSP_1707	J		Elongation factor Tu (EF-Tu)	tufA	-0.932667	-1.15752	0.143547	0.3124	-1.51746	-1.43296	-0.93997
RSP_1708	J	J	Elongation factor G	fusA1	-0.372698	-0.448704	0.243078	0.334016	-0.781731	-0.336927	-0.370806	RSP_1708	YP_351760.1 translation elongation factor 2 (EF-2/EF-G) [Rhodobacter sphaeroides 2.4.1]	YP_351760.1	-0.0276451	-0.188162	-0.0906537	-0.0294278	-0.175743	-1.07431	-0.812083
RSP_1709	J	J	30S ribosomal protein S7	rpsG	-0.183385	-0.615306	0.0867269	0.281773	-0.677128	-0.127294	-0.327316	RSP_1709	YP_351759.1 SSU ribosomal protein S7P [Rhodobacter sphaeroides 2.4.1]	YP_351759.1	-0.0903804	-0.436869	-0.209866	-0.390301	-0.335264	-0.312425	-0.363297
RSP_1710	J	J	30S ribosomal protein S12	rpsL	-0.210838	-0.622362	0.0554559	0.211961	-0.847066	-0.179998	-0.312266	RSP_1710	YP_351758.1 SSU ribosomal protein S12P [Rhodobacter sphaeroides 2.4.1]	YP_351758.1	0.297513	-0.272158	-0.334015	-0.212611	-0.290714	-0.0464706	0.212629
RSP_1711			Possible transporter, RhaT family, DMT superfamily		-0.203115	0.335684	-0.380958	-0.300839	0.359232	-0.418093	-0.525131
RSP_1712	K	K	DNA-directed RNA polymerase beta' subunit	rpoC	-0.561868	-0.42298	0.16599	-0.0268135	-0.504139	-1.61831	-1.05304	RSP_1712	YP_351756.1 DNA-directed RNA polymerase beta subunit [Rhodobacter sphaeroides 2.4.1]	YP_351756.1	0.128609	-0.26923	-0.178804	-0.553777	-0.55912	-1.28073	-1.13619
RSP_1714	J		Elongation factor TU	tufA	-0.893367	-1.10613	0.162385	0.315585	-1.43228	-1.3918	-0.840761	RSP_1714	YP_351761.1 Elongation factor TU [Rhodobacter sphaeroides 2.4.1];YP_351747.1 Elongation factor Tu (EF-Tu) [Rhodobacter sphaeroides 2.4.1]	YP_351761.1	0.11623	-0.192389	-0.0668437	-0.0842018	-0.151616	-0.212068	-0.0741679
RSP_1715	J	J	30S ribosomal protein S10	rpsJ	-0.758432	-0.472274	0.248426	0.0864329	-0.606892	-2.52548	-1.61934	RSP_1715	YP_351762.1 SSU ribosomal protein S10P [Rhodobacter sphaeroides 2.4.1]	YP_351762.1	0.160105	-0.109248	-0.352347	-0.434279	-0.392789	0.35872	0.110667
RSP_1716	J	J	50S ribosomal protein L3	rplC	-0.736748	-0.756239	0.281944	0.0862631	-1.1772	-2.73581	-1.52084	RSP_1716	YP_351763.1 LSU ribosomal protein L3P [Rhodobacter sphaeroides 2.4.1]	YP_351763.1	0.339745	-0.0390574	0.205776	0.0483538	-0.0143738	-0.151463	-0.0562681
RSP_1717	J	J	50S ribosomal protein L4	rplD	-0.58769	-0.386784	0.196412	0.125351	-0.497944	-2.80509	-1.67095	RSP_1717	YP_351764.1 LSU ribosomal protein L4P [Rhodobacter sphaeroides 2.4.1]	YP_351764.1	-0.389125	-0.249725	-0.216727	-0.676814	-0.448971	0.215135	0.186083
RSP_1718	J	J	50S ribosomal protein L23	rplW	-0.710808	-1.02711	0.39492	0.19336	-1.50519	-3.2527	-1.79445	RSP_1718	YP_351765.1 LSU ribosomal protein L23P [Rhodobacter sphaeroides 2.4.1]	YP_351765.1	0.845678	0.356133	0.391958	0.838947	0.0230179	0.66053	0.112176
RSP_1719	J	J	50S ribosomal protein L2	rplB	-0.873331	-0.45652	0.384437	0.226158	-0.539276	-1.69499	-1.15312	RSP_1719	YP_351766.1 LSU ribosomal protein L2P [Rhodobacter sphaeroides 2.4.1]	YP_351766.1	-0.288141	-0.355199	-0.192215	-0.235789	-0.377148	-0.421928	-0.288447
RSP_1720	J	J	Ribosomal protein S19	rpsS	-0.665528	-0.697631	0.334148	0.21933	-0.902977	-1.68652	-1.09579	RSP_1720	YP_351767.1 SSU ribosomal protein S19P [Rhodobacter sphaeroides 2.4.1]	YP_351767.1	-0.320413	-0.7953	-0.580982	-0.46838	-0.64911	-0.104473	-0.0599213
RSP_1721	J	J	50S ribosomal protein L22	rplV	-0.999699	-0.792252	0.324016	0.178648	-0.942793	-1.78233	-1.09966	RSP_1721	YP_351768.1 LSU ribosomal protein L22P [Rhodobacter sphaeroides 2.4.1]	YP_351768.1	0.241229	0.357133	0.286564	0.436234	0.221141	0.174751	0.0241623
RSP_1722	J	J	30S ribosomal protein S3	rpsC	-0.767613	-0.014294	0.20442	0.0991358	0.0630548	-1.24641	-0.646949	RSP_1722	YP_351769.1 SSU ribosomal protein S3P [Rhodobacter sphaeroides 2.4.1]	YP_351769.1	-0.449019	-0.27814	-0.0531247	-0.309605	-0.447177	-0.983649	-0.574064
RSP_1723	J	J	50S ribosomal protein L16	rplP	-1.00338	-1.38352	0.481624	0.246664	-1.8867	-1.90953	-0.958111	RSP_1723	YP_351770.1 LSU ribosomal protein L16P [Rhodobacter sphaeroides 2.4.1]	YP_351770.1	-0.136454	-0.417623	-0.36645	-0.603948	-0.567033	0.429587	0.0525602
RSP_1724	J	J	Ribosomal protein L29	rpmC	-0.533302	-0.936986	0.368671	0.211893	-1.23192	-0.551724	-0.170355	RSP_1724	YP_351771.1 LSU ribosomal protein L29P [Rhodobacter sphaeroides 2.4.1]	YP_351771.1	0.147097	0.126615	-0.253902	0.213825	-0.0899607	0.521723	0.0780398
RSP_1725	J	J	Ribosomal protein L14	rplN	-0.623366	-0.741654	0.488971	0.257982	-0.747653	-0.355106	-0.109296	RSP_1725	YP_351773.1 LSU ribosomal protein L14P [Rhodobacter sphaeroides 2.4.1]	YP_351773.1	0.265044	-0.202082	0.113673	-0.0872002	-0.123957	-0.378544	-0.526234
RSP_1726	J	J	Ribosomal protein L24	rplX	-0.489822	-0.595461	0.41197	0.212647	-0.700735	-0.509682	-0.269729	RSP_1726	YP_351774.1 LSU ribosomal protein L24P [Rhodobacter sphaeroides 2.4.1]	YP_351774.1	0.0297852	0.150145	0.182884	0.490209	0.0738207	0.478288	-0.0665207
RSP_1727	J	J	Ribosomal protein L5	rplE	-0.800937	-0.743674	0.581052	0.307549	-0.848602	-0.502777	-0.233754	RSP_1727	YP_351775.1 LSU ribosomal protein L5P [Rhodobacter sphaeroides 2.4.1]	YP_351775.1	0.324642	-0.0108948	0.14217	-0.00797908	-0.308074	-0.604701	-0.609079
RSP_1728	J	J	Ribosomal protein S14	rpsN	-0.685663	-0.538192	0.505493	0.248788	-0.657775	-0.371601	-0.111884	RSP_1728	YP_351776.1 SSU ribosomal protein S14P [Rhodobacter sphaeroides 2.4.1]	YP_351776.1	-0.261052	-0.703584	-0.496419	-0.747417	-0.764481	-0.96855	-0.653862
RSP_1729	J	J	Ribosomal protein S8	rpsH	-0.571369	-0.578972	0.475392	0.233431	-0.803948	-0.502207	-0.0975566	RSP_1729	YP_351777.1 SSU ribosomal protein S8P [Rhodobacter sphaeroides 2.4.1]	YP_351777.1	0.282571	-0.0012207	-0.138616	0.596096	0.208469	-0.11466	-0.483224
RSP_1730	J	J	50S ribosomal protein L6	rplF	-0.920367	-0.582214	0.489471	0.183436	-0.454101	-0.99865	-0.344276	RSP_1730	YP_351778.1 LSU ribosomal protein L6P [Rhodobacter sphaeroides 2.4.1]	YP_351778.1	0.238973	0.18609	-0.0580139	0.154336	-0.250463	0.680425	0.507005
RSP_1731	J	J	Ribosomal protein L18	rplR	-0.917932	-1.1123	0.580601	0.184153	-1.40513	-1.15555	-0.391958	RSP_1731	YP_351779.1 LSU ribosomal protein L18P [Rhodobacter sphaeroides 2.4.1]	YP_351779.1	0.364941	0.129813	0.140238	0.545742	0.372518	0.183873	-0.0650915
RSP_1732	J	J	30S ribosomal protein S5	rpsE	-0.728291	-0.680471	0.450629	0.156723	-0.833279	-1.1759	-0.340445	RSP_1732	YP_351780.1 SSU ribosomal protein S5P [Rhodobacter sphaeroides 2.4.1]	YP_351780.1	0.434896	-0.105658	0.0185941	0.0619939	-0.0648702	0.404977	0.328915
RSP_1733	J	J	Ribosomal protein L30	rpmD	-0.746005	-0.721996	0.835787	0.282816	-1.07487	-1.5305	-0.475707	RSP_1733	YP_351781.1 LSU ribosomal protein L30P [Rhodobacter sphaeroides 2.4.1]	YP_351781.1	-0.0320676	-0.0875066	0.0664317	-0.244191	-0.409531	-0.190436	-0.149616
RSP_1734	J	J	50S ribosomal protein L15	rplO	-0.297511	-0.573572	0.361752	0.239903	-0.670075	-0.649348	-0.393848	RSP_1734	YP_351782.1 LSU ribosomal protein L15P [Rhodobacter sphaeroides 2.4.1]	YP_351782.1	-0.250326	-0.274921	-0.417035	-0.492367	-0.785079	0.368635	0.102478
RSP_1735	U	U	preprotein translocase SecY	secY	-0.237189	0.108064	0.244803	0.178079	-0.273897	-0.11035	-0.147751	RSP_1735	YP_351783.1 protein translocase subunit secY/sec61 alpha [Rhodobacter sphaeroides 2.4.1]	YP_351783.1	0.0177822	-0.505638	-0.584089	-0.510109	-0.466416	-0.503712	-0.052117
RSP_1736	F	F	Adenylate kinase( EC:2.7.4.3 )	adk	-0.616543	-0.0934635	0.21986	0.102847	-0.189074	-1.20989	-0.997442	RSP_1736	YP_351784.1 Adenylate kinase [Rhodobacter sphaeroides 2.4.1]	YP_351784.1	0.286382	0.141026	0.456778	0.408568	0.199997	0.871624	0.852069
RSP_1737	J	J	30S ribosomal protein S13	rpsM	-0.414603	-1.25734	0.581187	0.410014	-1.51922	0.0181633	0.455507	RSP_1737	YP_351785.1 30S ribosomal protein S13 [Rhodobacter sphaeroides 2.4.1]	YP_351785.1	0.169156	-0.278016	-0.0616023	-0.113014	-0.232091	0.211238	0.306702
RSP_1738	J	J	30S ribosomal protein S11	rpsK	-0.453584	-0.289106	0.456766	0.271881	-0.235557	-0.0679698	0.334711	RSP_1738	YP_351786.1 30S ribosomal protein S11 [Rhodobacter sphaeroides 2.4.1]	YP_351786.1	0.168875	-0.35585	-0.252023	-0.410685	-0.333558	-0.00325648	-0.167394
RSP_1739	K	K	DNA-directed RNA polymerase alpha subunit	rpoA	-0.82941	-0.213567	0.648644	0.433377	-0.28448	-1.49981	-1.14127	RSP_1739	YP_351787.1 DNA-directed RNA polymerase subunit alpha [Rhodobacter sphaeroides 2.4.1]	YP_351787.1	0.077652	-0.0804761	0.0875384	-0.15409	-0.15991	0.135587	0.021815
RSP_1740	J	J	Ribosomal protein L17	rplQ	-0.829797	-0.883715	0.471055	0.316139	-1.11648	-2.20178	-1.66476	RSP_1740	YP_351788.1 LSU ribosomal protein L17P [Rhodobacter sphaeroides 2.4.1]	YP_351788.1	-0.462966	-0.0598653	-0.120547	-0.143752	-0.0533282	0.182579	0.00530879
RSP_1741	TK		Possible LuxR family protein		-0.361229	0.000549299	-0.260272	-0.0436589	-0.0817942	-0.325299	-0.544674	RSP_1741	YP_351789.1 putative LuxR family protein [Rhodobacter sphaeroides 2.4.1]	YP_351789.1	-0.131591	-0.0645892	-0.169922	-0.693056	-0.382174		-0.628943
RSP_1742	O	O	Serine protease, trypsin family		0.255253	-0.0571332	0.139808	0.219269	-0.266096	2.24321	2.15492	RSP_1742	YP_351790.1 Serine protease, trypsin family [Rhodobacter sphaeroides 2.4.1]	YP_351790.1	0.409735	0.163654	0.0599562	0.184823	0.223525	0.635975	0.872966
RSP_1743	L	L	ATPase, AAA family		0.0145829	0.117917	-0.119854	-0.156396	0.322945	0.648871	0.474406	RSP_1743	YP_351791.1 Recombination protein MgsA [Rhodobacter sphaeroides 2.4.1]	YP_351791.1	0.41829	0.358056	0.307737	0.850779	0.803642	0.987063	0.974634
RSP_1744	D	DP	CrcB-like protein		-0.425544	0.114988	0.222004	0.219059	0.118986	-0.359611	-0.393556
RSP_1745	J	J	Pseudouridine synthase( EC:4.2.1.70 )		-0.361471	0.230639	0.296589	0.156395	-0.0335659	-0.3242	-0.376135	RSP_1745	YP_351793.1 Pseudouridine synthase [Rhodobacter sphaeroides 2.4.1]	YP_351793.1	-0.243111	-0.60637	-0.447397	-0.704473	-0.625584	-2.01469	-1.74921
RSP_1746	O	O	hypothetical protein		-0.353928	0.368374	0.419687	0.326704	0.425045	-0.408926	-0.406341	RSP_1746	YP_351794.1 chaperone required for the assembly of F1-ATPase [Rhodobacter sphaeroides 2.4.1]	YP_351794.1	0.424867	-0.457495	0.135585	-0.080733			-1.85663
RSP_1747	ET	ET	ABC glutamate/glutamine/aspartate/asparagine transporter, periplasmic substrate-binding protein	bztA	-0.151195	-0.183435	-1.05057	-0.382628	-0.238137	-1.16941	-1.28168	RSP_1747	YP_351795.1 L-asparagine-binding protein;L-glutamine-binding protein;L-glutamate-binding protein;L-aspartate-binding protein [Rhodobacter sphaeroides 2.4.1]	YP_351795.1	0.427652	0.594822	0.324083	0.590417	0.677853	1.33156	0.918458
RSP_1748	E	E	ABC glutamate/glutamine/aspartate/asparagine transporter, inner membrane subunit BztB	bztB	-0.26306	-0.0130367	-0.362118	-0.159221	-7.21977e-05	-0.688497	-0.832754	RSP_1748	YP_351796.1 L-aspartate ABC transporter membrane protein;L-glutamine ABC transporter membrane protein;L-glutamate ABC transporter membrane protein;L-asparagine ABC transporter membrane protein [Rhodobacter sphaeroides 2.4.1]	YP_351796.1		-0.974663	-1.18245	-0.851399	-1.0942	-0.74467
RSP_1749	E	E	ABC glutamate/glutamine/aspartate/asparagine transporter, inner membrane subunit BztC	bztC	-0.303497	0.393863	-0.464458	-0.208913	0.377617	-0.288597	-0.422785
RSP_1750	E	E	ABC glutamate/glutamine/aspartate/asparagine transporter, ATPase subunit bztD	bztD	-0.167972	-0.0822038	-0.380914	-0.168585	-0.104252	-0.189785	-0.278828	RSP_1750	YP_351798.1 L-glutamate ABC transporter ATP-binding protein;L-asparagine ABC transporter ATP-binding protein;L-glutamine ABC transporter ATP-binding protein;L-aspartate ABC transporter ATP-binding protein [Rhodobacter sphaeroides 2.4.1]	YP_351798.1	0.236083	-0.0830307	-0.154364	-0.128239	-0.501863	-1.09718	-0.667519
RSP_1751	C		putative 2Fe-2S ferredoxin protein		0.178042	0.0906959	0.0679458	0.0492322	0.151346	0.13957	0.0964749
RSP_1752	E	E	Putative creatinase( EC:3.5.3.3 )		0.168423	0.0948453	0.0448469	0.0458616	-0.072657	-0.0836753	-0.043649	RSP_1752	YP_351800.1 Putative creatinase [Rhodobacter sphaeroides 2.4.1]	YP_351800.1	-0.119007	0.384171	0.594332	1.18382	0.894945	-0.179772	0.20936
RSP_1753			hypothetical protein		0.0834141	-0.191501	0.0361697	-0.0329239	-0.13345	0.45571	0.397897
RSP_1754	S	M	hypothetical protein		0.0642817	0.0471689	-0.730643	-0.440904	0.10126	-0.737943	-1.1009	RSP_1754	YP_351802.2 hypothetical protein RSP_1754 [Rhodobacter sphaeroides 2.4.1]	YP_351802.2	0.140025	0.0591723	-0.22239	0.300124	-0.08623	0.837631	0.468672
RSP_1755	R	R	hypothetical protein		-0.0508691	0.454359	-0.13248	-0.0570722	0.574187	-0.0754648	-0.0310247	RSP_1755	YP_351803.1 putative enzyme of the cupin superfamily [Rhodobacter sphaeroides 2.4.1]	YP_351803.1		0.643768	0.217921	0.535435	1.7801	1.69015	2.22692
RSP_1756	H	H	3-methyl-2-oxobutanoate hydroxymethyltransferase( EC:2.1.2.11 )	panB	-0.0145548	-0.0600441	-0.0556162	0.135812	-0.0732207	-0.236085	-0.221942	RSP_1756	YP_351804.1 ketopantoate hydroxymethyltransferase [Rhodobacter sphaeroides 2.4.1]	YP_351804.1	0.310223	0.454254	0.337564	0.777983	0.796261	1.01939	0.98823
RSP_1757	H	H	Probable pantoate--beta-alanine ligase( EC:6.3.2.1 )	panC	-0.103432	-0.270702	-0.0557041	0.100812	-0.262871	-0.274924	-0.23647	RSP_1757	YP_351805.1 pantothenate synthetase [Rhodobacter sphaeroides 2.4.1]	YP_351805.1	0.214509	-0.233708	-0.28052	0.270913	0.0200634	0.0532595	-0.079155
RSP_1758	E	E	Probable succinyl-diaminopimelate desuccinylase( EC:3.5.1.18 )		0.10213	-0.107767	-0.00616823	-0.00827761	-0.0217395	-0.0522694	-0.0323253	RSP_1758	YP_351806.1 putative succinyl-diaminopimelate desuccinylase [Rhodobacter sphaeroides 2.4.1]	YP_351806.1	0.987651	0.883396	0.593032	0.407787	0.936248	-0.131816	-0.438773
RSP_1759			hypothetical protein		-0.606486	-0.142634	-0.635916	-1.07588	-0.194344	0.971124	0.946991	RSP_1759	YP_351807.1 hypothetical protein RSP_1759 [Rhodobacter sphaeroides 2.4.1]	YP_351807.1	1.45372	1.57268	0.915585	1.75573	1.41386	1.15058	1.38934
RSP_1760			hypothetical protein		-0.364971	-0.180884	-0.271786	-0.925089	-0.200008	1.7018	1.32532	RSP_1760	YP_351808.1 Protein of unknown function (DUF1523) [Rhodobacter sphaeroides 2.4.1]	YP_351808.1	1.90554	2.32734	1.99346	2.99411	2.87008	2.69637	2.93509
RSP_1761	J	JJ	phenylalanyl-tRNA synthetase beta subunit( EC:6.1.1.20 )	pheT	-0.172158	-0.393976	0.175743	0.278805	-0.355441	-0.0957363	0.0111424	RSP_1761	YP_351809.1 phenylalanyl-tRNA synthetase beta subunit [Rhodobacter sphaeroides 2.4.1]	YP_351809.1	-0.177663	-0.518761	-0.291597	-0.566344	-0.630517	-0.164745	-0.242082
RSP_1762			hypothetical protein		-0.585897	-0.230255	-0.944994	-0.870504	-0.22776	-0.84347	-0.75003
RSP_1763	J	J	Phenylalanyl-tRNA synthetase alpha subunit( EC:6.1.1.20 )	pheS	-0.371128	-0.0599192	0.0902286	0.228309	0.0694685	-0.35122	-0.25363	RSP_1763	YP_351811.1 phenylalanyl-tRNA synthetase, alpha subunit [Rhodobacter sphaeroides 2.4.1]	YP_351811.1	0.010198	-0.102207	-0.0500209	-0.15635	-0.236495	0.177174	0.0557988
RSP_1764	J	J	50S ribosomal protein L20	rplT	-0.750886	-0.163162	0.363605	0.103125	-0.231467	-0.562145	-0.408648	RSP_1764	YP_351812.1 LSU ribosomal protein L20P [Rhodobacter sphaeroides 2.4.1]	YP_351812.1	0.852901	0.103252	-0.171276	-0.00323995	-0.404935	0.21493	0.188564
RSP_1765	J	J	50S ribosomal protein L35	rpmI	-0.710265	-1.01836	0.360994	0.141175	-1.50581	-0.874752	-0.626589	RSP_1765	YP_351813.1 LSU ribosomal protein L35P [Rhodobacter sphaeroides 2.4.1]	YP_351813.1	0.12886	0.176442	0.0678126	0.614164	0.101009	0.966042	0.282539
RSP_1766	G	G	Pyruvate kinase( EC:2.7.1.40 )	pykA	0.00437618	-0.0970762	0.130432	0.250193	-0.13816	0.082586	0.0429067	RSP_1766	YP_351814.1 pyruvate kinase [Rhodobacter sphaeroides 2.4.1]	YP_351814.1	-0.216874	-0.175706	0.0474154	-0.0587133	0.0581614	-1.13501	-0.746357
RSP_1767	E	E	possible N-formylglutamate amidohydrolase		0.124925	0.188966	0.122743	0.0825307	0.225981	0.0247341	0.054832	RSP_1767	YP_351815.1 putative N-formylglutamate amidohydrolase [Rhodobacter sphaeroides 2.4.1]	YP_351815.1	-0.412996	-0.046723	0.228858	-1.32231	-1.23916	-2.60973
RSP_1768	EH	EH	Aminotransferase class IV , putative D-alanine aminotransferase( EC:2.6.1.21 )		0.239428	-0.262227	-0.129814	0.0582531	-0.180165	-0.551541	-0.508315	RSP_1768	YP_351816.1 Aminotransferase class IV, putative D-alanine aminotransferase [Rhodobacter sphaeroides 2.4.1]	YP_351816.1	-0.487141	-0.0626284	-0.148949	-0.325097	-0.144079	-0.316127	-0.263334
RSP_1769	MR	MR	Mandelate racemase / muconate lactonizing enzyme( EC:5.1.2.2,EC:5.5.1.1 )		0.900002	0.0283383	0.106104	0.105933	-0.123532	0.227669	0.250365	RSP_1769	YP_351817.1 Mandelate racemase / muconate lactonizing enzyme [Rhodobacter sphaeroides 2.4.1]	YP_351817.1	0.154184	0.47753	0.097236	1.085	1.00579	0.0034879	0.0420068
RSP_1770	S	R	hypothetical protein		1.85133	0.230398	0.0115965	0.000493644	0.559832	0.759528	0.647415	RSP_1770	YP_351818.1 hypothetical protein RSP_1770 [Rhodobacter sphaeroides 2.4.1]	YP_351818.1	-1.08068	-0.638381	-0.931864	-0.604946	-0.736343	-2.08552	-1.4844
RSP_1771	G	G	beta subunit of citrate lyase		-0.413676	0.065851	-0.00645731	0.073487	0.0554819	-0.804268	-0.931832	RSP_1771	YP_351819.1 beta-methylmalyl-CoA/L-malyl-CoA lyase [Rhodobacter sphaeroides 2.4.1]	YP_351819.1	-0.633113	-0.940323	-0.533242	0.48158	0.516859	0.789116	1.038
RSP_1772	I	I	acetyl-CoA carboxylase alpha subunit( EC:6.4.1.2 )	accA	-0.37927	-0.732239	-0.0800596	0.0990369	-0.815038	-0.0159242	0.310817	RSP_1772	YP_351821.1 acetyl-CoA carboxylase carboxyltransferase subunit alpha [Rhodobacter sphaeroides 2.4.1]	YP_351821.1	0.432824	0.316465	0.238469	0.209634	0.1289	-0.437567	-0.311648
RSP_1773	P	V	Multidrug efflux pump, SMR family, DMT superfamily		0.0297312	0.160179	0.379272	0.345167	-0.0218961	-0.0703495	0.0774818
RSP_1774	G	G	Putative glucose dehydrogenase B		0.190596	-0.109163	0.17608	0.113316	-0.0615243	0.210721	0.260437
RSP_1775			hypothetical protein		0.142056	0.12444	-0.0873411	0.0218432	0.0765485	-0.54965	-0.309197	RSP_1775	YP_351824.1 hypothetical protein RSP_1775 [Rhodobacter sphaeroides 2.4.1]	YP_351824.1	-0.199831	-0.0301876	-0.0647341	0.777569	0.591882	1.12825	1.14333
RSP_1776	K	K	Transcription elongation factor greA	greA	-0.0405521	-0.0257282	-0.341474	-0.220304	-0.0761294	-0.484684	-0.226944	RSP_1776	YP_351825.2 transcription elongation factor GreA [Rhodobacter sphaeroides 2.4.1]	YP_351825.2	0.339163	1.09103	0.836444	1.1024	1.01113	1.58331	1.25751
RSP_1777	C	C	Putative electron transfer flavoprotein-ubiquinone oxidoreductase precursor( EC:1.5.5.1 )		-0.813314	-0.0912023	-0.451862	-0.392288	-0.117937	-0.816406	-0.826748	RSP_1777	YP_351826.1 Putative electron transfer flavoprotein-ubiquinone oxidoreductase precursor [Rhodobacter sphaeroides 2.4.1]	YP_351826.1	0.489797	0.217756	0.154989	0.212771	0.0937614	0.0612768	0.13228
RSP_1778	U		TPR domain protein		-0.24677	-0.112366	-0.130349	-0.103133	-0.0164812	-0.396683	-0.364035
RSP_1779	I	I	Putative 4-diphosphocytidyl-2C-methyl-D-erythritol kinase( EC:2.7.1.148 )	ispE	0.148566	-0.0592347	0.147161	0.108199	-0.0261679	-0.135942	-0.0661871
RSP_1780			hypothetical protein		0.387993	0.0728207	0.231282	0.172572	0.115329	0.0789812	0.12191
RSP_1781	G	G	putative membrane-anchored oxidoreductase, similar to L-sorbosone dehydrogenase( EC:1.1.1.- )		0.0386917	0.178391	-0.149486	-0.148095	0.221818	0.178432	0.193607
RSP_1782	S	S	hypothetical membrane protein		0.384413	0.0292089	0.23134	0.25979	0.0066845	0.890365	0.730022
RSP_1783			predicted membrane protein		0.133246	-0.0579545	0.0572592	-0.0207047	0.138098	--	--
RSP_1784			response regulator receiver domain protein		0.218692	0.288911	0.0280768	0.00751045	0.527623	0.0727647	0.0988227
RSP_1785	K	K	Putative transcriptional regulatory protein		0.0785522	0.212246	-0.0425592	0.00204693	0.243779	-0.125167	0.0571578
RSP_1786	G	GTGG	Multi-component fructose specific PTS system protein, (PtsI, Hpr, and IIA domains)( EC:2.7.1.69,EC:2.7.3.9 )	fruB	-0.15126	0.313651	-0.186506	-0.224781	0.643888	0.695335	0.608772	RSP_1786	YP_351835.1 Multi-component fructose specific PTS system protein, (PtsI, Hpr, and IIA domains) [Rhodobacter sphaeroides 2.4.1]	YP_351835.1	-0.146084	-0.38199	-0.405795	0.272242	0.00640424	-0.0714455	-0.0435963
RSP_1787	G	G	Probable 1-phosphofructokinase( EC:2.7.1.56 )	fruK	0.056352	-0.107522	0.0387168	0.0391964	-0.135084	0.304561	0.143538	RSP_1787	YP_351836.1 fructose-1-phosphate kinase [Rhodobacter sphaeroides 2.4.1]	YP_351836.1		-0.767982	-0.483402	0.160668	0.0302614	0.738709	0.537898
RSP_1788	G	GG	PTS system, fructose-specificIIBC component( EC:2.7.1.69 )	fruA	0.0663133	0.00843498	-0.066887	-0.0136138	0.0430388	0.468867	0.364976	RSP_1788	YP_351837.1 PTS system protein D-fructose-specific IICB componenst (F1P-forming), Frc family [Rhodobacter sphaeroides 2.4.1]	YP_351837.1	-0.0600255	-0.0932503	0.43457	0.315966	0.00674502	0.518293	0.64371
RSP_1789	S	R	hypothetical protein		0.262851	0.377222	0.144833	0.0697201	0.669886	0.452694	0.678912
RSP_1790	K	K	probable transcriptional regulator		0.221331	0.119891	0.0676241	-0.0148618	0.184043	0.803131	0.765018
RSP_1791	P	P	Heavy metal-(Cd/Co/Hg/Pb/Zn)-translocating P-type ATPase( EC:3.6.1.- )		-0.010373	-0.0430099	-0.104422	-0.190825	-0.00219256	2.25753	2.02609	RSP_1791	YP_351840.1 Heavy metal-(Cd/Co/Hg/Pb/Zn)-translocating P-type ATPase [Rhodobacter sphaeroides 2.4.1]	YP_351840.1	-0.202365	-1.30673	1.0377	-1.88678	2.14002	-1.92822	-1.86473
RSP_1793	L	L	Single-strand DNA binding protein		-0.393075	-0.322218	-0.0174706	-0.0781614	-0.291124	-0.523022	-0.302877	RSP_1793	YP_351841.1 single-strand binding protein [Rhodobacter sphaeroides 2.4.1]	YP_351841.1	0.48877	0.437806	0.48789	0.556432	0.291646	1.04761	0.519586
RSP_1794		M	putative lytic transglycosylase		0.180073	-0.0185139	-0.167956	0.0149337	-0.0581612	-0.0645721	-0.126304	RSP_1794	YP_351842.1 putative lytic transglycosylase [Rhodobacter sphaeroides 2.4.1]	YP_351842.1			-0.87339
RSP_1795	J	J	seryl-tRNA synthetase( EC:6.1.1.11 )	serS	0.0481117	-0.390029	0.250253	0.354606	-0.436711	0.018488	0.133664	RSP_1795	YP_351843.1 seryl-tRNA synthetase [Rhodobacter sphaeroides 2.4.1]	YP_351843.1	-0.243355	-0.589954	-0.26355	-0.3685	-0.22443	-0.0933202	0.156679
RSP_1796	P	P	Putative Copper/Zinc superoxide dismutase( EC:1.15.1.1 )	sodC	0.196529	0.073228	0.0313721	-0.0209766	0.0782489	0.397105	0.378078
RSP_1797	U	U	Putative preprotein translocase subunit YajC	YajC	0.0129657	0.238533	0.306702	0.29083	0.446488	0.907444	0.884533	RSP_1797	YP_351845.1 protein translocase subunit yajC [Rhodobacter sphaeroides 2.4.1]	YP_351845.1	0.148003	0.0903702	0.182987	0.557173	0.4429	1.23608	1.17675
RSP_1798	U	U	Protein-export membrane protein secD	SecD	-0.138375	-0.446398	0.320098	0.273697	-0.598972	0.311954	0.365808	RSP_1798	YP_351846.1 Protein-export membrane protein secD [Rhodobacter sphaeroides 2.4.1]	YP_351846.1	0.195855	-0.0610059	0.0311826	0.166598	0.0387688	0.608126	0.886621
RSP_1799	U	U	protein-export membrane protein SecF	secF	-0.531558	-0.411818	0.187936	0.0143064	-0.407732	-0.588793	-0.533056	RSP_1799	YP_351847.1 protein translocase subunit secF [Rhodobacter sphaeroides 2.4.1]	YP_351847.1	0.719079	0.0609881	-0.0531413	0.299755	0.188832	0.5591	0.447586
RSP_1800	S	S	hypothetical protein		-0.255501	-0.101627	0.545986	0.43811	-0.168517	-0.24724	-0.189996	RSP_1800	YP_351848.1 hypothetical protein RSP_1800 [Rhodobacter sphaeroides 2.4.1]	YP_351848.1	-1.60399	-1.92223	-1.52696	-2.43326	-2.33025	-2.34242	-2.36543
RSP_1801	O	O	ABC heme exporter, ATPase subunt CcmA( EC:3.6.3.41 )	ccmA	0.0223176	0.0881128	0.302592	0.272379	0.151335	-0.229907	-0.130509
RSP_1802	O	O	ABC heme exporter, inner membrane subunit CcmB	ccmB	0.0373568	-0.136268	0.27183	0.165229	-0.0945754	-0.195018	-0.112939
RSP_1803	O	O	ABC heme exporter, inner membrane subunit CcmC	ccmC	-0.328701	-0.282448	-0.154064	-0.0760797	-0.273458	0.67074	0.349073	RSP_1803	YP_351851.2 ABC heme exporter, inner membrane subunit CcmC [Rhodobacter sphaeroides 2.4.1]	YP_351851.2		0.486401	0.456461	0.370307	0.467361	0.575379	0.957872
RSP_1804			Heme exporter protein D	ccmD	-0.430794	0.0954104	-0.0678833	-0.0566821	0.371539	0.148971	-0.0189817
RSP_1805	OC	O	Probable thiol-disulfide interchange protein	ccmG	-0.145145	-0.141388	0.00466967	0.00923225	-0.00115681	0.180738	0.0733394	RSP_1805	YP_351853.1 putative thiol-disulfide interchange protein [Rhodobacter sphaeroides 2.4.1]	YP_351853.1	0.409772	-0.0845572	-0.429834	0.226175	0.0365499	0.101959	0.0609576
RSP_1806	C	C	aconitate hydratase( EC:4.2.1.3 )		-0.475302	-0.238526	-0.320092	0.237202	-0.15296	-0.776965	-0.694844	RSP_1806	YP_351854.4 aconitate hydratase [Rhodobacter sphaeroides 2.4.1]	YP_351854.4	0.20634	-0.184619	-0.123815	-0.0666161	-0.251962	-0.949561	-1.00468
RSP_1807	S	S	hypothetical protein		-0.139341	-0.0820744	-0.42617	-0.0246293	-0.101195	0.0219845	-0.204038	RSP_1807	YP_351855.1 putative secreted protein [Rhodobacter sphaeroides 2.4.1]	YP_351855.1	-0.319482	-0.200181	-0.368115	-0.864664	-0.405334	-1.27696
RSP_1808	J	J	tryptophanyl-tRNA synthetase( EC:6.1.1.2 )	trpS	-0.394199	-0.154815	-0.230158	0.0198464	-0.0688256	-0.529459	-0.31213	RSP_1808	YP_351857.2 tryptophanyl-tRNA synthetase [Rhodobacter sphaeroides 2.4.1]	YP_351857.2	-0.13566	-0.00497055	-0.160984	-0.044651	-0.0307388	0.178749	0.242556
RSP_1809			0		0.00841529	-0.21247	0.137377	0.0898755	-0.218392	0.164803	0.14349	RSP_1809	YP_008686488.1 putative membrane protein [Rhodobacter sphaeroides 2.4.1]	YP_008686488.1		0.90144	0.319804	1.35626	1.30668	1.62663	1.67056
RSP_1810	R	M	putative virulence factor, MviN	mviN	-0.258643	-0.06873	0.286279	0.109257	-0.144719	-0.470202	-0.420581
RSP_1811	O	OT	PII uridylyl-transferase( EC:2.7.7.59 )	glnD	-0.0813752	0.0685108	0.00311422	0.108376	-0.0189448	-0.191364	-0.230377	RSP_1811	YP_351859.1 UTP--GlnB (protein PII) uridylyltransferase, GlnD [Rhodobacter sphaeroides 2.4.1]	YP_351859.1	0.305831	0.128256	-0.146104	-0.997485	-1.22636	-0.608434	-1.296
RSP_1812	E		hypothetical protein		0.148652	-0.19038	-0.705203	-0.518245	-0.164362	-0.55734	-0.464962	RSP_1812	YP_351860.1 amino acid/amide ABC transporter substrate-binding protein, HAAT family [Rhodobacter sphaeroides 2.4.1]	YP_351860.1	0.554905	0.61624	0.0771866	1.29501	0.555771	1.57878	1.25432
RSP_1813	R	J	hypothetical protein		0.0539989	0.151504	-0.128853	-0.104746	0.184777	0.408071	0.363617	RSP_1813	YP_351861.1 putative S-adenosylmethionine-dependent methyltransferase, YraL family [Rhodobacter sphaeroides 2.4.1]	YP_351861.1	0.0781523	0.366933	-0.110361	0.218271	0.137756	-0.116156	0.159292
RSP_1814	L		hypothetical protein		0.208933	0.20839	0.106809	0.0891868	0.349986	0.315403	0.306541
RSP_1815	HJ	HJ	glutathione synthetase( EC:6.3.2.3 )	gshB	-0.30181	-0.284953	-0.094839	0.0741613	-0.212648	-0.424778	-0.208558	RSP_1815	YP_351863.1 glutathione synthase [Rhodobacter sphaeroides 2.4.1]	YP_351863.1	0.0908591	0.171134	0.396884	0.35858	0.249735	0.361735	0.582123
RSP_1816	O	O	Mg chelatase-related protein		-0.0495161	0.108108	-0.311895	-0.293383	0.244194	0.254604	0.236421
RSP_1817			hypothetical protein		-0.805986	0.0670011	-1.01548	-0.975747	0.188628	-0.406445	-0.54717
RSP_1818	P	P	Fe2 transport system protein B	feoB	-1.53778	-0.231446	-1.81759	-1.81583	-0.384984	-0.343243	-0.653511	RSP_1818	YP_351866.1 Fe2+ transport system protein B [Rhodobacter sphaeroides 2.4.1]	YP_351866.1	0.682045	0.567031	-0.151626	-2.9945	-3.69069	-4.76631	-3.54962
RSP_1819	P	P	ferrous iron transport protein A	feoA1	-0.931668	-0.520871	-1.16513	-1.16511	-0.573916	0.19715	0.0430154	RSP_1819	YP_351867.1 ferrous iron transport protein A [Rhodobacter sphaeroides 2.4.1]	YP_351867.1	0.942478	0.779184	-0.30956	-0.655066	-1.065	-0.292974	-1.13114
RSP_1820	S	P	hypothetical protein		0.192523	-0.309937	-0.0117068	0.0298622	-0.351842	0.0994574	0.197692
RSP_1821	C	C	Molybdopterin-containing oxidoreductase, probable formate dehydrogenase( EC:1.2.1.2 )		0.024372	-0.188667	-0.14635	-0.273637	-0.164461	--	--
RSP_1822	H	HH	hypothetical protein		0.102364	0.172313	-0.0651296	-0.0349091	0.360142	0.529008	0.459349
RSP_1823	H	H	molybdenum cofactor biosynthesis protein	mogA	0.119823	0.012643	-0.012846	-0.017804	0.15842	0.726872	0.65424	RSP_1823	YP_351872.1 molybdopterin adenylyltransferase [Rhodobacter sphaeroides 2.4.1]	YP_351872.1	0.282809	-0.0787315	-0.210435	0.670329	0.336805	0.58126	0.301242
RSP_1824	C	R	Zinc-containing alcohol dehydrogenase( EC:1.1.1.1 )	adh	0.157596	0.175427	0.0588661	0.117104	0.256652	0.247285	0.197828	RSP_1824	YP_351873.1 Zinc-containing alcohol dehydrogenase [Rhodobacter sphaeroides 2.4.1]	YP_351873.1	0.702644	0.155231	-0.00190608	-0.1081	-0.620831	-0.275284	-0.124051
RSP_1825	R	R	probable modulator of DNA gyrase	tldD	0.259448	0.267612	-0.0729191	-0.0958145	0.195653	1.8779	1.52894	RSP_1825	YP_351874.1 microcin-processing peptidase 2 [Rhodobacter sphaeroides 2.4.1]	YP_351874.1	0.615721	0.260062	-0.158328	0.143124	0.172201	-0.932077	-0.927123
RSP_1826	C	C	Cytochrome c oxidase polypeptide II precursor (Cytochrome AA3 subunit 2)( EC:1.9.3.1 )	coxII	0.82417	0.0628097	0.399045	0.453424	-0.086907	0.853255	1.03057	RSP_1826	YP_351875.1 Cytochrome c oxidase polypeptide II precursor (Cytochrome AA3 subunit 2) [Rhodobacter sphaeroides 2.4.1]	YP_351875.1	-1.90303	-1.62917	-1.10027	-1.32842	-0.935483	-0.201401	0.184298
RSP_1827	O	HI	protoheme IX farnesyltransferase	cox1	0.401366	-0.272042	0.757882	0.80889	-0.5427	0.0666242	0.104481
RSP_1828	O	CO	cytochrome C oxidase assembly protein	cox11	0.301089	-0.145344	0.698134	0.627757	-0.277491	0.207741	0.270696	RSP_1828	YP_351878.1 cytochrome C oxidase assembly protein [Rhodobacter sphaeroides 2.4.1]	YP_351878.1			-0.164615		-2.5589
RSP_1829	C	C	Cytochrome c oxidase, aa3-type, subunit III( EC:1.9.3.1 )	coxIII	0.629689	0.0205759	1.12421	1.27675	-0.120541	0.318633	0.380979
RSP_1830	S	O	Surf1 protein	surf-1	0.123376	-0.016777	0.207758	0.288655	0.15738	0.114911	0.106231	RSP_1830	YP_351880.1 Surf1 protein [Rhodobacter sphaeroides 2.4.1]	YP_351880.1	0.52205	0.22265	0.0817566	0.0547949	0.118151	0.766899	0.786423
RSP_1831	E	E	threonine synthase	thrC	0.242575	0.575395	0.335735	0.302078	0.463615	0.325627	0.307746	RSP_1831	YP_351881.1 threonine synthase [Rhodobacter sphaeroides 2.4.1]	YP_351881.1	-0.0793673	-0.269363	-0.170219	-0.0679156	-0.0425173	0.488731	0.241319
RSP_1832	R	R	peptidase, M16 family		-0.398509	-0.643923	0.179204	0.0196278	-1.01183	-0.544304	-0.396065	RSP_1832	YP_351882.1 peptidase, M16 family [Rhodobacter sphaeroides 2.4.1]	YP_351882.1	0.0734742	-0.678734	-0.149888	-1.99262	-1.95229	-2.52733	-2.07711
RSP_1833	J	JO	putative ribosomal-protein-alanine acetyltransferase( EC:2.3.1.128 )		-0.0996855	0.111531	0.429531	0.34702	0.246696	-0.280831	-0.207003	RSP_1833	YP_351883.1 putative ribosomal-protein-alanine acetyltransferase [Rhodobacter sphaeroides 2.4.1]	YP_351883.1	-0.665436	-0.542238	0.0148627	-0.484021	-1.01521	0.052124	0.373137
RSP_1834	R	G	hypothetical protein		0.356744	-0.165453	-0.0362114	0.0240131	0.0650069	0.568123	0.409309
RSP_1835	C	C	Putative FAD dependent oxidoreductase		0.0695854	-0.17875	0.107874	0.0796725	-0.0431947	0.658447	0.529876	RSP_1835	YP_351885.2 Putative FAD dependent oxidoreductase [Rhodobacter sphaeroides 2.4.1]	YP_351885.2	0.935654	0.710677	0.456776	0.846016	0.723039	-0.556815	-0.392586
RSP_1836	F	F	adenine phosphoribosyltransferase( EC:2.4.2.7 )	apt	-0.518321	-0.267493	-0.693245	-0.53632	-0.284209	-0.772153	-0.789578	RSP_1836	YP_351886.1 adenine phosphoribosyltransferase [Rhodobacter sphaeroides 2.4.1]	YP_351886.1	0.531224	0.712285	0.609279	1.05408	0.58471	1.13038	1.31796
RSP_1837	F	F	5'-methylthioadenosine phosphorylase		-0.405193	0.169373	-0.740996	-0.622367	0.208528	-0.633427	-0.6887	RSP_1837	YP_351887.1 methylthioadenosine phosphorylase [Rhodobacter sphaeroides 2.4.1]	YP_351887.1	1.01262	1.25348	0.762913	1.25659	1.07752	1.31625	1.19139
RSP_1838	R	C	hypothetical protein		0.2555	0.127005	0.133433	0.126411	0.274695	0.0422854	0.0524523	RSP_1838	YP_351888.1 conserved protein of DIM6/NTAB family [Rhodobacter sphaeroides 2.4.1]	YP_351888.1	0.554172	0.42595	0.268058	1.37401	0.921811	0.978197	0.814901
RSP_1839	R	R	putative acetyltransferase, GNAT family		-0.217126	0.146137	0.112134	0.16697	0.335378	-0.321079	-0.239796
RSP_1840			hypothetical protein		-0.0120431	0.00515594	-0.0889247	-0.253514	0.32168	2.23381	1.90564	RSP_1840	YP_351890.1 hypothetical protein RSP_1840 [Rhodobacter sphaeroides 2.4.1]	YP_351890.1	0.449207	1.15161	0.812301	1.81898	1.82603	2.14357	2.18233
RSP_1841	D	D	Probable intracellular septation protein		-0.141124	-0.298411	-0.046302	0.0409771	-0.212649	-0.290455	-0.284039
RSP_1842			possible transporter, DME family, DMT superfamily		0.115152	0.13951	0.136833	0.092544	0.231243	0.223857	0.190333
RSP_1843	U	U	Signal recognition particle-docking protein FtsY	ftsY	-0.393729	-0.323296	-0.288413	-0.140447	-0.254454	0.793615	0.601834	RSP_1843	YP_351893.2 signal recognition particle-docking protein FtsY [Rhodobacter sphaeroides 2.4.1]	YP_351893.2	0.262132	0.0783081	-0.0718651	0.352299	0.102488	0.916887	0.721087
[truncated: 2,601 more rows]
