# Supplementary material for: Comparative analyses of the variation of the transcriptome and proteome of Rhodobacter sphaeroides throughout growth
Source: BMC Genomics. 2019 May 9;20:358. doi: 10.1186/s12864-019-5749-3 (PMC6509803; doi:10.1186/s12864-019-5749-3)
Supplement: Supplementary file 3 — RNAs showing changes in accumulation at various growth phases. (XLSX 21 kb) [file 12864_2019_5749_MOESM3_ESM.xlsx]

## Sheet: intergenic regions (IGR) only
RSP	trans	stat 28h	out 28h 20‘	out 28h 90‘	stat 72h	out 72h 20‘	out 72h 90‘
IGR_0019_sense	0.294059	0.0137097	-0.280348	-0.694681	-0.0745395	2.47639	2.21002
IGR_0036_sense	0.360692	0.240081	0.240307	0.209918	0.281271	0.631915	0.585473
IGR_0042_54072_54226_antisense	0.679937	0.039194	-1.31022	-1.05272	-3.07914	-1.70254	-1.80474
IGR_0064_sense	-0.304359	-0.302157	-0.278144	-0.443795	-0.334772	-0.332411	-0.258023
IGR_0099_antisense	-1.41684	-0.129983	-0.207685	0.18877	-0.0989232	-0.78986	-0.521967
IGR_0111_126091_126367_antisense	0.335101	-0.0335379	-0.420545	-0.316387	-0.197383	-0.415052	-0.675976
IGR_0124_140184_140533_antisense	0.389677	1.04023	0.440152	-0.00903604	0.840182	2.6852	1.87508
IGR_0140_156483_156950_antisense	-0.859829	-0.219204	-0.512058	-0.392364	-0.78382	-1.1305	-1.4007
IGR_0146_antisense	-1.08718	-1.32983	-0.6493	-0.645926	-1.34992	-2.48425	-2.36916
IGR_0148_sense	0.466871	0.743908	0.190565	0.138188	0.960822	0.551391	0.822342
IGR_0173_sense	-0.982763	0.14972	-1.22978	-1.09535	0.19776	-1.60957	-1.56859
IGR_0182_antisense	0.30827	-0.178454	-0.0958098	0.0889509	-0.403747	0.0189628	0.0600718
IGR_0211_antisense	0.0119428	-0.369569	-1.11416	-1.29418	-0.750694	-1.77297	-2.07714
IGR_0216_sense	0.209576	0.593784	0.196393	0.154999	0.613813	1.11647	0.946429
IGR_0227_243705_244022_antisense	-0.00156946	-0.546185	-0.279362	-0.233794	-0.22638	0.00894015	-0.0244542
IGR_0230_antisense	-0.740423	1.12389	-1.35387	-1.21563	0.870322	3.72512	2.99477
IGR_0234_antisense	0.109762	-0.215367	0.00374562	0.0216056	-0.287162	0.543134	0.663211
IGR_0243_255166_255569_antisense	1.96811	0.508688	0.239642	0.269612	0.943258	0.0973269	-0.169407
IGR_0245_sense	0.0958444	0.296179	0.946829	0.0195993	0.248865	1.39906	0.793619
IGR_0252_antisense	0.175245	-0.27347	-0.409541	-0.287162	0.193736	1.47371	1.30439
IGR_0261_272176_272513_sense	0.0609188	0.0391825	-0.709837	-0.378625	0.0443659	-0.835913	-0.626179
IGR_0270_antisense	0.250696	-0.133802	-0.62916	-0.28514	-0.114083	-0.479099	-0.482236
IGR_0272_sense	2.22218	-0.106797	0.0280342	0.41003	-0.195044	0.333621	0.223899
IGR_0281_290242_290403_sense	-0.343169	0.739743	0.695901	0.568343	0.87941	1.10403	1.17693
IGR_0284_292185_292422_sense	-0.687888	-0.243002	0.43538	0.148878	-0.137968	-1.20504	-0.581186
IGR_0293_antisense	-0.100537	-1.5839	-1.65495	-0.605477	-2.09154	-2.20616	-2.19891
IGR_0299_sense	0.057113	-0.330925	-0.811982	-0.927311	-0.186714	0.05223	0.120245
IGR_0351_355700_355789_sense	0.935494	0.0293459	-0.0615434	-0.426858	-0.133303	-0.256798	-0.102968
IGR_0360_antisense	-1.24418	-0.217403	-1.07438	0.0427687	-0.194791	-1.77145	-1.86639
IGR_0389_antisense	-0.260892	-0.278934	-0.577876	-0.285396	-0.266324	-0.82431	-0.738148
IGR_0390_antisense	-0.531629	-0.396094	0.355827	0.112927	-0.398095	-1.48916	-1.32673
IGR_0422_antisense	-0.880264	-0.668484	-0.185715	-1.27664	-0.898889	-1.79453	-1.9763
IGR_0422_sense	-0.951793	-1.2487	-0.212539	-1.04764	-1.88514	-2.67846	-2.61892
IGR_0423_sense	-1.45844	-0.451384	0.131574	-1.17595	-0.627357	-2.58269	-2.57348
IGR_0442_sense	0.525271	-0.243134	-0.329667	-0.315345	0.225064	0.622581	0.435395
IGR_0472_488875_489234_antisense	-0.187433	-0.175745	-0.372924	-0.224691	-0.11452	0.514586	0.381896
IGR_0488_sense	-0.184502	0.001783	-0.265436	-0.126497	0.126758	0.020315	-0.233943
IGR_0491_509102_509290_antisense	-1.45787	0.107232	1.05747	1.85308	0.286856	0.465737	-0.512551
IGR_0492_antisense	-0.0867951	-0.086216	0.233855	0.191791	-0.0421956	-0.334034	-0.0378213
IGR_0504_antisense_15up-15down	0.776573	-0.278942	0.0340289	-0.167251	0.0305553	-0.0802825	-0.149992
IGR_0510_antisense	0.131963	-1.93719	-2.19435	-1.49423	-3.82648	-4.27053	-4.11883
IGR_0512_antisense	0.193802	-0.263299	0.183661	0.143441	-0.294493	0.374689	0.279238
IGR_0536_548823_549412_antisense	-0.886559	-1.51794	-0.194092	-1.0095	-1.76722	-2.82805	-2.74015
IGR_0545_antisense	0.188845	-0.0389187	-0.708996	-0.13576	-0.0441368	-1.73923	-1.69683
IGR_0552_sense	-0.893228	-1.12948	0.0484081	-0.0723251	-2.8337	-2.25781	-0.46675
IGR_0590_609010_609594_sense	-0.440636	0.212416	-0.556463	-0.387597	-0.703579	-1.25344	-1.26504
IGR_0607_623876_624197_sense	-0.78818	-1.07826	-0.334178	-1.0216	-1.3038	-2.60539	-2.52225
IGR_0635_647034_647336_sense	-0.277267	0.0447888	-0.719232	-0.421352	-0.290103	-0.619007	-0.781509
IGR_0680a_691544_692463_antisense	1.8059	-4.16149	-0.0464999	-0.643187	-4.82452	-0.884388	0.53446
IGR_0680b_691544_692463_antisense	2.44878	-4.40028	0.553063	-1.24912	-4.67146	0.301269	1.91965
IGR_0680c_691544_692463_antisense	2.42145	-5.60418	0.423808	-1.17563	-6.29532	0.131302	1.66274
IGR_0682_694011_694910_sense	-0.316335	0.152275	0.250978	-0.0251848	-1.65002	-3.5491	-2.35951
IGR_0703_717778_717891_sense	0.408276	-0.152058	0.577325	0.39399	-0.564479	-0.0986505	0.378883
IGR_0756_777165_777315_antisense	-0.673111	-1.66029	0.704182	0.604887	-1.99321	-0.960189	-0.871996
IGR_0770_792526_792832_sense	0.440921	1.58197	-1.2018	-2.81791	0.769	1.67107	-0.238178
IGR_0775_798051_798471_sense	-0.226195	0.105541	-1.00066	-0.262211	-0.391666	-1.88426	-1.79602
IGR_0780_804262_804824_sense	-0.807462	-1.02521	-0.0304153	-0.246484	-1.36279	-1.09767	-0.651087
IGR_0826_856430_857217_antisense	0.169035	0.166191	-0.0503973	-0.743754	1.625	1.47541	1.14991
IGR_0827_858004_858191_sense	1.14703	2.57141	2.69207	0.57344	4.48574	4.9476	4.12042
IGR_0918_956800_957263_antisense	0.172807	0.129159	-0.531422	-0.474273	0.0316944	-0.714367	-0.684396
IGR_0939_974899_974972_sense	0.889814	-0.109066	-0.56168	-0.709695	-0.0349794	-0.114776	-0.109751
IGR_0940_975438_976153_sense	1.20969	0.276555	-0.348549	-0.0129128	-0.576961	-2.65289	-2.56399
IGR_0979_1014869_1015270_sense	0.934529	-0.609846	-1.15349	-0.518999	-0.781021	-0.586429	-0.57683
IGR_0983_1017867_1018150_antisense	0.08131	-0.427554	0.10853	-0.0723339	-0.515655	1.81685	1.49206
IGR_1018_1055935_1056213_sense	0.323804	0.360001	-0.570874	-0.675898	0.309167	-1.40605	-1.74444
IGR_1137_1189447_1190332_sense	0.774506	-0.496794	-0.988197	-0.729687	-0.484464	-1.84886	-1.44608
IGR_1156_1211452_1211806_antisense	-0.077856	0.0857027	-0.172099	-0.169615	0.215656	-0.433196	-0.440636
IGR_1204_1255038_1255214_antisense	-0.925297	-0.914897	0.392937	-0.0178951	-1.44823	-0.270029	0.532389
IGR_1263_1320298_1321302_sense	0.509544	-0.17617	-0.185733	-0.431145	0.0616621	-0.572445	-0.49613
IGR_1281_1340071_1340170_sense	0.126405	0.00572105	0.0940736	0.12418	-0.261669	-0.350402	-0.199164
IGR_1309_1371438_1371653_sense	-0.0235616	0.419773	-0.762566	-0.757048	0.522212	-0.0196015	-0.177191
IGR_1368_1426399_1426932_antisense	0.616858	-0.58095	0.827502	0.320741	-1.47026	-1.7589	-0.943086
IGR_1386_1443967_1444232_antisense	1.02807	0.397422	-0.13174	-0.500742	0.826694	-0.113958	-0.681003
IGR_1414_1481585_1481991_sense	-0.777957	-0.991137	-0.0612388	-0.429327	-1.18962	-1.3318	-0.9681
IGR_1438_1506586_1507075_antisense	0.0244297	-0.386597	-0.581404	-0.495087	-0.51105	-1.20538	-1.28284
IGR_1486_1569086_1569748_sense	-1.07041	0.206284	0.032938	0.17524	0.383522	1.45771	0.751246
IGR_1508_1594266_1594596_sense	0.237108	-0.187228	-0.12159	-0.0303591	-0.233663	-0.457645	-0.588219
IGR_1543_1632533_1632899_sense	0.578738	-1.38751	1.91697	0.736567	-1.29126	0.824075	1.70222
IGR_1603_1700623_1704124_sense	-0.0781583	-0.208852	0.19825	0.285872	0.042868	--	--
IGR_1624_1724331_1724905_antisense	1.60772	0.359392	-0.360577	0.0188923	-0.763639	-1.96439	-2.05521
IGR_1627_1728167_1728363_antisense	0.0558408	-0.15718	-0.390962	-0.248501	-0.163205	-0.605554	-0.301913
IGR_1740_1848277_1849399_antisense	1.09998	1.22609	-0.04997	0.218579	-0.377714	-1.84811	-1.72258
IGR_1889_2010158_2010529_antisense	-1.32588	-1.25685	-1.48305	-1.72697	-1.60832	-0.883125	-0.984408
IGR_1943_2064697_2065079_antisense	0.691665	-0.310607	0.530774	0.683308	-0.440175	0.981871	0.835069
IGR_1943_2064697_2065079_sense	-0.601742	0.116322	-1.07625	-0.790596	-0.413586	-1.11383	-1.17498
IGR_1993_2119011_2119519_sense	0.163649	-0.0117592	-0.502505	-0.545774	-0.237182	-1.54606	-1.09099
IGR_2175_2307588_2307781_antisense	-0.382217	-0.51758	-0.142576	0.0298137	-0.468994	0.137346	0.042239
IGR_2198_2332888_2333137_sense	-0.80281	-0.201286	-0.421993	-0.774749	-0.436238	-1.96676	-1.74932
IGR_2249_2381860_2382163_sense	-3.12232	-2.73207	-3.10886	-3.88594	-3.19043	-4.74966	-5.57765
IGR_2357_2491491_2491898_antisense	1.15815	0.00702708	-1.46649	-0.658062	-2.00656	-1.43587	-1.18074
IGR_2363_2495563_2496344_sense	-0.181653	0.481937	-0.152196	-0.241491	0.823042	0.858414	0.399261
IGR_2378_2509141_2509377_antisense	-0.358241	-1.09222	-1.80679	-1.25195	-1.00853	-2.13087	-1.91916
IGR_2396_2531074_2531588_sense	-0.289492	-0.598804	-0.22688	-0.379221	-0.735516	-1.02195	-0.845421
IGR_2430_2565816_2566176_sense	-0.0597324	0.288594	-1.58954	-1.94508	0.135234	-3.62091	-4.13944
IGR_2461_2598245_2598592_sense	0.496289	0.319389	-0.178949	0.079781	-0.238357	-0.67263	-1.23209
IGR_2479_2615424_2615615_antisense	0.406623	-0.190305	-0.147938	-0.00755189	-0.581473	-0.278408	0.0786635
IGR_2710_2849390_2849603_sense	0.135575	0.0913464	-1.159	-1.48054	0.0953104	1.27132	0.276513
IGR_2728_2868236_2868475_sense	-0.500409	-0.501993	1.1441	0.733842	-0.763313	-1.19649	-0.343512
IGR_2750_2896542_2896820_sense	-1.56628	-2.17975	1.06269	2.15096	0.827767	0.471679	0.309293
IGR_2773_2919653_2919877_sense	-0.515199	-0.0924948	-1.19675	-0.817673	-1.34226	-1.58461	-1.60596
IGR_2778_2924288_2924551_sense	-0.655874	-1.63118	-0.580266	-0.626967	-1.61867	-0.814266	-0.745218
IGR_2863_3019640_3020269_sense	-0.766147	-0.724807	-1.66221	-0.240699	-1.03495	-0.843066	-1.7784
IGR_2955_3110237_3110774_sense	0.306127	0.0266843	-0.245358	-0.164533	-0.104836	-1.88931	-1.75052
IGR_2978_3144088_3144366_sense	0.282956	0.552329	-0.822896	-0.0957455	0.464973	1.53628	0.294938
IGR_3002_3168783_3168983_sense	-0.026794	-0.93781	-0.042034	0.0394764	-1.06601	-0.478079	-0.683125
