# Supplementary material for: Comparative analyses of the variation of the transcriptome and proteome of Rhodobacter sphaeroides throughout growth
Source: BMC Genomics. 2019 May 9;20:358. doi: 10.1186/s12864-019-5749-3 (PMC6509803; doi:10.1186/s12864-019-5749-3)
Supplement: Supplementary file 4 — Proteins showing changed levels at various growth phases and their COG associations. (XLSX 595 kb) [file 12864_2019_5749_MOESM4_ESM.xlsx]

## Sheet: COG C
RSP	COG funct	new FunCats	function	gene	trans	stat 28h	out 28h 20‘	out 28h 90‘	stat 72h	out 72h 20‘	out 72h 90‘	RSP	Fasta headers	ID	protein ratio Trans/Exp (log2)	protein ratio Stat24/Exp (log2)	protein ratio Lag24/Exp (log2)	protein ratio Stat72/Exp (log2)	protein ratio Lag72/Exp (log2)	protein ratio Stat144/Exp (log2)	protein ratio Lag144/Exp (log2)
RSP_0029	C	C	acetyl-CoA hydrolase/transferase family protein		-0.33783	0.21913	-0.46175	-0.422754	0.44315	-0.148531	-0.0907356	RSP_0029	YP_353098.1 acetyl-CoA hydrolase/transferase family protein [Rhodobacter sphaeroides 2.4.1]	YP_353098.1	-0.0691566	-0.64001	-0.712189	-0.737295	-0.81186	-0.511641	-0.472959
RSP_0100	C	C	putative NADH dehydrogenase I chain A( EC:1.6.5.3 )	nuoA	-1.52672	-0.898594	-1.23953	-1.35243	-1.03298	-0.188211	-0.54825
RSP_0101	C	C	NADH dehydrogenase (ubiquinone), 20 kDa subunit( EC:1.6.5.3 )	nuoB	-1.53072	-0.0563864	-1.55034	-1.55724	-0.00988358	-0.334492	-0.742997	RSP_0101	YP_353177.1 NADH dehydrogenase (ubiquinone), 20 kDa subunit [Rhodobacter sphaeroides 2.4.1]	YP_353177.1	0.391233	0.601348	0.391527	0.248864	0.35774	0.148603	0.586978
RSP_0102	C	CC	NADH-ubiquinone oxidoreductase, chain 49kDa / NADH dehydrogenase (ubiquinone), 30 kDa subunit( EC:1.6.5.3 )	nuoCD	-1.28989	-0.0792428	-1.32501	-1.39849	0.0464265	-1.0021	-1.18856	RSP_0102	YP_353178.1 NADH dehydrogenase subunit C;NADH dehydrogenase subunit D [Rhodobacter sphaeroides 2.4.1]	YP_353178.1	0.181925	0.325231	-0.0400117	0.184628	0.239485	-0.0427081	0.262767
RSP_0103	C	C	ATP synthase subunit E( EC:1.6.5.3 )	nuoE	-1.21622	-0.332668	-1.22265	-1.40544	-0.379021	-1.67839	-1.73173	RSP_0103	YP_353179.1 NADH dehydrogenase subunit [Rhodobacter sphaeroides 2.4.1]	YP_353179.1	1.64409	1.36916	0.628503	0.916199	0.962404	1.32492	1.31864
RSP_0104	C	C	Respiratory-chain NADH dehydrogenase, 51 kDa subunit( EC:1.6.5.3,EC:1.6.99.5 )	nuoF	-1.26302	-0.535125	-1.25043	-1.3935	-0.604613	-1.06385	-1.16105	RSP_0104	YP_353180.1 Respiratory-chain NADH dehydrogenase, 51 kDa subunit [Rhodobacter sphaeroides 2.4.1]	YP_353180.1	0.957645	0.976301	0.538366	1.00456	0.834611	0.829933	0.708608
RSP_0105	C	C	NADH dehydrogenase gamma subunit( EC:1.6.5.3 )	nuoG	-0.955413	-0.135131	-1.02697	-1.07548	-0.00728179	-1.37786	-1.30355	RSP_0105	YP_353181.1 NADH dehydrogenase gamma subunit [Rhodobacter sphaeroides 2.4.1]	YP_353181.1	0.314978	0.783294	0.27092	0.51088	0.44009	0.504045	0.784046
RSP_0106	C	C	putative NADH dehydrogenase I chain H( EC:1.6.5.3 )	nuoH	-1.06463	-0.363668	-1.10208	-1.29962	-0.397284	-1.30438	-1.36863	RSP_0106	YP_353182.1 putative NADH dehydrogenase I chain H [Rhodobacter sphaeroides 2.4.1]	YP_353182.1	-0.328534	-0.13526	-0.166258	-0.363843	-0.620385	0.064057	-0.226718
RSP_0107	C	C	NADH-quinone oxidoreductase, chain I, ferredoxin( EC:1.6.5.3 )	nuoI	-1.18286	-0.594504	-1.11656	-1.3454	-0.64536	-1.44932	-1.51965	RSP_0107	YP_353183.1 NADH-quinone oxidoreductase, chain I, ferredoxin [Rhodobacter sphaeroides 2.4.1]	YP_353183.1	0.754052	1.12894	0.967391	0.0897643	0.561501	0.557081	0.864166
RSP_0108	C		NADH dehydrogenase I chain J( EC:1.6.5.3 )	nuoJ	-1.19615	-0.213127	-1.158	-1.47248	-0.297892	-1.84261	-1.80053
RSP_0109	C	C	putative NADH dehydrogenase I chain K( EC:1.6.5.3 )	nuoK	-0.552763	-0.00110187	-0.481992	-0.893909	0.0109821	-1.015	-0.927563
RSP_0110	CP	CP	NADH-ubiquinone oxidoreductase, chain 5( EC:1.6.5.3 )	nuoL	-0.670499	0.212981	-0.54289	-0.738693	0.306397	-0.663845	-0.708179	RSP_0110	YP_353186.1 NADH-ubiquinone oxidoreductase, chain 5 [Rhodobacter sphaeroides 2.4.1]	YP_353186.1	0.656221	0.838816	0.783622	0.960713	1.14327	0.731508	1.08257
RSP_0112	C	C	NADH-ubiquinone oxidoreductase, chain 4( EC:1.6.5.3 )	nuoN	-1.10368	-0.211643	-0.8759	-1.25043	-0.368888	-1.36287	-1.38936
RSP_0115	C	C	Class I triheme cytochrome c		0.15412	-0.0814607	0.0444633	-0.0314089	-0.0718639	0.628817	0.548561
RSP_0117	C	C	Cytochrome c oxidase, subunit I( EC:1.9.3.1 )		0.365284	0.147679	0.164527	0.303451	0.290169	-0.0772551	-0.0214949
RSP_0118	C	CC	Cytochrome c oxidase, subunit IIc( EC:1.9.3.1 )		0.234973	0.128662	0.10746	0.000197109	0.315994	0.875805	0.424998
RSP_0133	C	C	Naﱿ antiporter, NhaC family		--	-0.169796	0.0965923	--	-0.209874	-0.0847033	0.00495797
RSP_0175	CHR	CHR	Lactate dehydrogenase and related dehydrogenase		0.279305	0.305184	-0.155744	-0.0322801	0.640076	-0.373696	-0.3668	RSP_0175	YP_353249.1 Lactate dehydrogenase-related dehydrogenase [Rhodobacter sphaeroides 2.4.1]	YP_353249.1	-0.121426	0.284986	0.00502459	0.269045	0.322517	0.332428	1.08636
RSP_0177	C	C	FAD/FMN-containing dehydrogenase( EC:1.1.2.4 )		0.0773006	0.331195	-0.105462	0.0362789	0.469738	-0.170334	-0.0992936	RSP_0177	YP_353251.1 FAD/FMN-containing dehydrogenase [Rhodobacter sphaeroides 2.4.1]	YP_353251.1	-0.151344	-0.336786	-0.328483	-0.385466	-0.37299	-1.25044	-1.08418
RSP_0195	C	C	NADH-ubiquinone oxidoreductase( EC:1.6.99.3 )		-0.162772	-0.0358655	0.0696506	0.0724822	-0.096558	0.346289	0.200499	RSP_0195	YP_353267.1 NADH-ubiquinone oxidoreductase [Rhodobacter sphaeroides 2.4.1]	YP_353267.1	-0.235649	-0.690228	-0.480719	-1.05909	-1.01078	-0.537271	-0.546974
RSP_0239	C	C	Pyridine nucleotide transhydrogenase beta subunit( EC:1.6.1.2 )	PntB	-0.815948	0.071907	-0.627969	-0.351057	0.240932	-2.01603	-1.90059	RSP_0239	YP_353312.1 Pyridine nucleotide transhydrogenase beta subunit [Rhodobacter sphaeroides 2.4.1]	YP_353312.1	-0.542084	-0.145392	-0.170884	-0.101274	-0.291225	0.702375	0.72651
RSP_0240	C	C	NAD(P) transhydrogenase subunit alpha( EC:1.6.1.2 )	pntA	-0.761947	-0.179302	-0.44706	-0.0733137	-0.201062	-1.47953	-1.51013	RSP_0240	YP_353313.1 NAD(P) transhydrogenase subunit alpha [Rhodobacter sphaeroides 2.4.1]	YP_353313.1	0.222989	-0.00528717	0.0341746	0.206951	0.141253	0.641075	0.565327
RSP_0260	C	P	putative chlorophyllide reductase, BchZ subunit( EC:1.18.- )	bchZ	-1.68086	-1.30556	-2.45068	-2.36164	-1.54102	-2.55853	-2.63754	RSP_0260	YP_353335.1 putative chlorophyllide reductase, BchZ subunit [Rhodobacter sphaeroides 2.4.1]	YP_353335.1	-0.063591	-0.33746	-0.885744	-4.0625	-3.94321	-6.00018	-4.85702
RSP_0277	C	C	Geranylgeranyl hydrogenase	bchP	-1.52347	-0.0718469	-1.94619	-2.06146	-0.0860338	-2.26047	-2.3636	RSP_0277	YP_353351.1 Geranylgeranyl hydrogenase [Rhodobacter sphaeroides 2.4.1]	YP_353351.1	1.04394	0.836493	-0.0129013	-1.69134	-1.938	-2.50052	-2.12703
RSP_0281	C	R	Magnesium-protoporphyrin IX monomethylester oxidative cyclase, 66 kDa subunit(bchE)( EC:1.97.1.4 )	bchE	-1.8864	-0.365197	-1.82166	-1.82991	-0.315809	-1.72813	-1.81376	RSP_0281	YP_353355.1 anaerobic Mg-protoporphyrin IX monomethyl ester oxidative cyclase [Rhodobacter sphaeroides 2.4.1]	YP_353355.1	0.377808	-0.162629	-0.814828	-2.0946	-2.30479	-3.94231	-3.71619
RSP_0285	C	P	light-independent protochlorophyllide reductase subunit N( EC:1.18.- )	bchN	-1.40396	-1.18863	-1.55128	-1.77791	-1.42053	-1.15745	-1.31408	RSP_0285	YP_353359.1 ferredoxin protochlorophyllide reductase subunit N [Rhodobacter sphaeroides 2.4.1]	YP_353359.1	-0.171982	-0.303301	-1.21484	-0.760083	-0.826829	-2.78515	-2.71839
RSP_0286	C	P	light-independent protochlorophyllide reductase subunit B( EC:1.18.- )	bchB	-0.900052	-0.16847	-1.13417	-1.22079	0.0824506	-1.71324	-1.7808	RSP_0286	YP_353360.1 ferredoxin protochlorophyllide reductase subunit B [Rhodobacter sphaeroides 2.4.1]	YP_353360.1	-0.814969	-0.595479	-1.02016	-0.773327	-0.680361	-2.7962	-2.38711
RSP_0296	C	C	Cytochrome c2	cycA	-2.49009	-1.12478	-2.14535	-1.8324	-1.00128	-1.08198	-1.44134	RSP_0296	YP_353371.1 Cytochrome c2 [Rhodobacter sphaeroides 2.4.1]	YP_353371.1	1.43356	0.720376	0.227852	0.700563	1.39316	-0.266312	0.0408141
RSP_0351	C	R	D-threo-aldose 1-dehydrogenase		0.0607492	0.175142	0.0228706	-0.101368	0.280125	0.621166	0.518051	RSP_0351	YP_353427.2 D-threo-aldose 1-dehydrogenase [Rhodobacter sphaeroides 2.4.1]	YP_353427.2	1.27234	1.24595	0.994782	1.81563	1.67176	1.25961	1.34877
RSP_0352	C	C	probable ferredoxin		-0.264875	-0.275619	-0.0748971	0.0387153	-0.335436	-0.284901	-0.148765	RSP_0352	YP_353428.1 putative ferredoxin [Rhodobacter sphaeroides 2.4.1]	YP_353428.1	0.589013	0.222266	0.0977128	0.952649	0.229333	0.605365	0.387357
RSP_0358	C	C	probable glutathione reductase( EC:1.8.1.7 )	gor	-0.437052	0.0788318	0.00692564	-0.106186	0.165249	-0.561027	-0.465582	RSP_0358	YP_353433.1 NADPH-glutathione reductase [Rhodobacter sphaeroides 2.4.1]	YP_353433.1	0.144728	-0.156766	-0.164489	-0.0245221	0.0470034	0.540168	0.795066
RSP_0407	CHR	CHR	D-lactate dehydrogenase		-0.0531316	-0.0680153	-0.432901	-0.2276	-0.109054	-0.246392	-0.181251	RSP_0407	YP_353482.1 D-lactate dehydrogenase [Rhodobacter sphaeroides 2.4.1]	YP_353482.1	0.3573	0.0871563	0.0811647	0.78241	0.170591	0.000708262	-0.190689
RSP_0423	C	R	Aldo/keto reductase		0.0669993	0.0316633	-0.205116	-0.164096	-0.00380598	0.493125	0.452527	RSP_0423	YP_353500.1 Aldo/keto reductase [Rhodobacter sphaeroides 2.4.1]	YP_353500.1	0.607978	0.58847	0.729284	1.27475	0.869919	0.978133	0.749648
RSP_0428	C	C	hypothetical protein		-0.381191	-0.0473126	-0.333829	-0.326227	-0.0198106	-0.423843	-0.480054
RSP_0446	C	C	isocitrate dehydrogenase( EC:1.1.1.42 )		-0.662345	-0.295197	-0.00123512	0.16801	-0.484511	-0.813939	-0.787825	RSP_0446	YP_353519.1 isocitrate dehydrogenase (NADP) [Rhodobacter sphaeroides 2.4.1]	YP_353519.1	-0.518194	-0.738951	-0.465012	-0.7124	-0.436064	-0.955784	-0.685351
RSP_0474	C		Cytochrome c'	cycP	0.136506	-0.0622687	-1.21071	-1.36595	-0.241127	0.901911	0.577082	RSP_0474	YP_353547.1 Cytochrome c [Rhodobacter sphaeroides 2.4.1]	YP_353547.1	3.76433	4.38819	4.21382	5.05257	4.98036	4.30957	3.80835
RSP_0475	C	C	cytochrome b		-0.143898	0.129826	-1.05451	-1.15232	0.117389	0.588945	-0.0222912
RSP_0492	C	C	hydrogenase small subunit	hupU	-0.150562	0.0686836	-0.174742	-0.184884	0.158664	-0.218408	0.0493461
RSP_0493	C	C	hydrogenase large subunit	hupV	0.167807	0.488305	0.124719	0.0480377	0.679476	-0.263665	-0.315458
RSP_0495	C	C	hydrogenase protein small subunit( EC:1.12.99.6 )	hupS	0.193653	-0.125095	0.0745894	0.0958386	-0.066701	0.261091	0.261556
RSP_0496	C	C	hydrogenase protein large subunit	hupL	0.12615	-0.0609946	0.0275148	-0.0549744	0.00834337	0.14695	0.166447
RSP_0498	C		Ni, Fe hydrogenase I cytochrome b subunit	hupC	--	-0.230252	0.267241	0.115779	-0.173019	--	--
RSP_0499	C	C	HycI, hydrogenase maturation protease	hupD	0.0278677	0.126392	-0.087893	-0.0540658	0.260764	0.053488	0.0280904
RSP_0503	C		HupJ, contains rubredoxin domain	hupJ	-0.143405	0.122232	-0.175838	-0.278587	-0.0132906	-0.455154	-0.440685
RSP_0531	C	O	Nitrogen fixation protein	nifU	0.272469	0.0178859	0.121911	0.0986241	0.0208523	0.429979	0.398764
RSP_0537	C	P	nitrogenase molybdenum-iron protein beta chain, nifN	nifN	0.635288	0.326028	0.311951	0.255238	0.397448	0.371653	0.323264
RSP_0538	C	P	nifE, nitrogenase molybdenum-cofactor synthesis protein	nifE	0.372824	-0.0606008	0.26512	0.141297	-0.0124763	--	-0.00923264
RSP_0539	C	P	nitrogenase molybdenum-iron protein beta chain	nifK	-0.0189704	-0.278181	-0.120762	-0.158944	-0.235231	0.161302	0.085964
RSP_0540	C	P	Nitrogenase iron-molybdenum protein, alpha chain( EC:1.18.6.1 )	nifD	0.218361	0.00885971	-0.0290268	-0.118789	-0.0308396	--	--
RSP_0615	CR	CR	Putative oxidoreductase		0.20265	-0.16993	-0.0693562	-0.00149342	-0.169739	0.418301	0.360321
RSP_0692	C	C	iron-sulfur cluster-binding protein	rdxB	-0.783362	-0.424671	-0.590352	-0.0792526	-0.415713	-0.759122	-0.678152	RSP_0692	YP_353769.1 iron-sulfur cluster-binding protein [Rhodobacter sphaeroides 2.4.1]	YP_353769.1	-0.0688127	-0.195219	-0.448744	-1.07908	-0.915715	-0.894451	-0.799703
RSP_0693	C	C	Cbb3-type cytochrome c oxidase CcoP subunit	ccoP	-1.71248	-0.417766	-1.79561	-1.2258	-0.207467	-2.54173	-2.47966	RSP_0693	YP_353770.1 Cbb3-type cytochrome c oxidase CcoP subunit [Rhodobacter sphaeroides 2.4.1]	YP_353770.1	0.440547	0.239429	0.303004	0.280071	0.759549	-0.222219	-0.234965
RSP_0695	C	C	Cbb3-type cytochrome c oxidase CcoO subunit	ccoO	-1.79163	-0.843144	-2.04733	-1.47202	-0.858664	-3.5938	-3.398	RSP_0695	YP_353772.1 Cbb3-type cytochrome c oxidase CcoO subunit [Rhodobacter sphaeroides 2.4.1]	YP_353772.1	-0.455854	-0.475456	-0.421032	-0.763518	-0.308768	-0.660112	-0.362511
RSP_0705	C	C	Cytochrome cy		0.269017	-0.163792	0.620453	0.856848	-0.257215	1.10135	1.12918	RSP_0705	YP_353782.1 Cytochrome cy [Rhodobacter sphaeroides 2.4.1]	YP_353782.1	0.624555	0.331457	0.517611	0.643538	0.340277	0.427521	0.448363
RSP_0716	CR	CR	NADPH/quinone reductase and related Zn-dependent oxidoreductase		0.194509	0.236534	-0.100802	-0.0672448	0.591891	0.218306	0.118256	RSP_0716	YP_353793.1 NADPH/quinone reductase-related Zn-dependent oxidoreductase [Rhodobacter sphaeroides 2.4.1]	YP_353793.1	0.161653	0.295343	-0.240897	0.464444	0.607953	0.16083	0.121068
RSP_0809	C	C	hypothetical protein		-0.104538	-0.276425	-0.29749	-0.192328	-0.381421	0.0433389	0.152065	RSP_0809	YP_353888.2 nitroreductase [Rhodobacter sphaeroides 2.4.1]	YP_353888.2	-0.149874	0.364189	0.36572	0.860432	0.807036	0.422334	0.224744
RSP_0820	C	C	Putative cytochrome B561		-1.64654	-0.550144	-2.12763	-2.06962	-0.556032	-1.17415	-1.30698
RSP_0829	C	CIR	Lactate dehydrogenase( EC:1.1.2.3 )	lctB	-0.402389	-0.317146	-0.866114	-0.785345	-0.385774	0.031534	-0.00665898	RSP_0829	YP_353909.1 Lactate dehydrogenase [Rhodobacter sphaeroides 2.4.1]	YP_353909.1	0.270407	-0.062692	-0.0917581	0.00475184	0.0873775	-0.312324	-0.158607
RSP_0859	CE	CE	hypothetical protein( EC:1.1.1.85 )	leuB	-0.659254	-0.190628	0.164498	0.45102	-0.118449	-0.447815	-0.337042	RSP_0859	YP_353942.4 3-isopropylmalate dehydrogenase [Rhodobacter sphaeroides 2.4.1]	YP_353942.4	-0.0649287	-0.393895	-0.363073	-0.602146	-0.643648	-0.540347	-0.548013
RSP_0895	C	I	phosphodiesterase-like		-0.17306	0.0502754	-0.281751	-0.157281	-0.0684389	-0.401611	-0.29043	RSP_0895	YP_353978.1 phosphodiesterase [Rhodobacter sphaeroides 2.4.1]	YP_353978.1	0.450003	0.493747	0.0967579	0.0388889	-0.408378	-1.2883	-1.2822
RSP_0960	CR	CR	alcohol dehydrogenase		0.100533	1.49282	0.0076229	-0.00975435	0.392038	1.6522	1.06975	RSP_0960	YP_354044.1 crotonyl-CoA carboxylase/reductase [Rhodobacter sphaeroides 2.4.1]	YP_354044.1	-0.616187	-0.748292	-0.696638	2.50783	2.47584	2.11519	2.45584
RSP_0962	C	C	Dihydrolipoamide dehydrogenase( EC:1.8.1.4 )		-0.474772	-0.400302	0.0140396	0.0844753	-0.451154	-0.515197	-0.643886	RSP_0962	YP_354046.1 Dihydrolipoamide dehydrogenase [Rhodobacter sphaeroides 2.4.1]	YP_354046.1	-0.630739	-0.935895	-0.68073	-0.952066	-0.827942	-0.218878	-0.197985
RSP_0964	C	C	dihydrolipoamide acetyltransferase( EC:2.3.1.61 )	sucB	-0.753976	-0.174731	-0.101771	0.0292941	-0.0406769	-1.42281	-1.27587	RSP_0964	YP_354048.2 2-oxoglutarate dehydrogenase E2 component [Rhodobacter sphaeroides 2.4.1]	YP_354048.2	0.544044	0.142676	0.0961215	0.196027	-0.228905	0.515574	0.354595
RSP_0965	C	C	2-oxoglutarate dehydrogenase E1 component (Alpha-ketoglutarate dehydrogenase)( EC:1.2.4.2 )	sucA	-0.582342	-0.0786013	0.00163976	0.327773	0.00850535	-0.307054	-0.440271	RSP_0965	YP_354049.3 2-oxoglutarate dehydrogenase E1 component (Alpha-ketoglutarate dehydrogenase) [Rhodobacter sphaeroides 2.4.1]	YP_354049.3	-0.1693	-0.852384	-0.572015	-0.77942	-0.840359	-0.773532	-0.655872
RSP_0966	C	C	Succinyl-CoA synthetase, alpha subunit( EC:6.2.1.5 )	sucD	-0.752932	-0.638936	0.103758	0.277282	-0.672269	-0.390231	-0.560676	RSP_0966	YP_354050.1 Succinyl-CoA synthetase, alpha subunit [Rhodobacter sphaeroides 2.4.1]	YP_354050.1	-0.431423	-0.58825	-0.455167	-0.843853	-0.85412	-0.901985	-0.723283
RSP_0967	C	C	succinyl-CoA synthetase subunit beta( EC:6.2.1.5 )	sucC	-0.373369	-0.497868	0.0379292	0.3854	-0.599247	-0.978516	-0.912561	RSP_0967	YP_354051.1 succinyl-CoA synthetase (ADP-forming) beta subunit [Rhodobacter sphaeroides 2.4.1]	YP_354051.1	0.0812785	-0.299127	-0.128066	-0.461013	-0.746597	-0.210907	-0.150693
RSP_0968	C	C	malate dehydrogenase( EC:1.1.1.37 )	mdh	-0.999735	-0.268327	-0.0801635	0.390335	-0.385599	-1.15176	-0.97052	RSP_0968	YP_354052.4 malate dehydrogenase (NAD) [Rhodobacter sphaeroides 2.4.1]	YP_354052.4	0.101181	-0.343152	-0.319089	-0.58423	-0.252926	-0.244981	-0.157211
RSP_0974	C	C	Succinate dehydrogenase cytochrome b-556 subunit		0.0556099	0.162898	0.220168	0.574789	0.144488	0.279457	0.17394	RSP_0974	YP_354058.1 succinate dehydrogenase subunit C [Rhodobacter sphaeroides 2.4.1]	YP_354058.1		-1.3509	-0.665077		-1.23321		-0.551301
RSP_0975	C	C	putative succinate dehydrogenase, hydrophobic membrane anchor protein		-0.00981506	-0.422617	0.0323553	0.503916	-0.258877	-0.0347578	-0.207661
RSP_0976	C	C	succinate dehydrogenase( EC:1.3.5.1,EC:1.3.99.1 )	sdhA	-0.276988	0.148047	0.0216223	0.429533	0.266298	-0.355015	-0.446142	RSP_0976	YP_354060.1 succinate dehydrogenase subunit A [Rhodobacter sphaeroides 2.4.1]	YP_354060.1	-0.560534	-0.732351	-0.470708	-0.635612	-0.809175	-1.35909	-1.23672
RSP_0979	C	C	succinate dehydrogenase catalytic subunit( EC:1.3.5.1,EC:1.3.99.1 )	sdhB	-0.109681	-0.059254	0.231886	0.180878	-0.0740015	-0.560542	-0.526716	RSP_0979	YP_354063.1 succinate dehydrogenase catalytic subunit [Rhodobacter sphaeroides 2.4.1]	YP_354063.1	-0.33566	-0.381762	-0.43239	-0.70896	-0.661081	-1.16716	-0.902791
RSP_0992	CP	CPP	pH adaption potassium efflux system, PhaA/B subunit	phaA/B	-0.407703	0.0512496	0.0295236	0.215248	0.13522	0.431189	0.0724455	RSP_0992	YP_354076.1 multisubunit potassium/proton antiporter, PhaA subunit;multisubunit potassium/proton antiporter, PhaB subunit (TC 2.A.63.1.1) [Rhodobacter sphaeroides 2.4.1]	YP_354076.1		0.561671	0.652569	0.19042	0.297842	0.157193	0.96858
RSP_0994	CP	CP	NADH dehydrogenase subunit N	phaD	-0.51066	0.137454	0.176308	0.0919859	0.0162778	-0.593497	-0.579344	RSP_0994	YP_354078.1 multisubunit potassium/proton antiporter, PhaD subunit [Rhodobacter sphaeroides 2.4.1]	YP_354078.1	0.0819728	0.501462	0.408638				0.576459
RSP_1012	C	C	succinate-semialdehyde dehdyrogenase( EC:1.2.1.16 )	gabD4	-0.314399	-0.176299	-0.779933	-0.428439	-0.270605	-0.472721	-0.461129	RSP_1012	YP_354096.2 succinate semialdehyde dehydrogenase [Rhodobacter sphaeroides 2.4.1]	YP_354096.2	-0.480579	-0.57622	-0.564281	-0.11857	0.0869459	0.279756	0.329514
RSP_1018	C	C	Glycolate oxidase iron-sulfur subunit		-0.628211	-0.180636	-0.810352	-0.639826	-0.136468	-0.371397	-0.411273	RSP_1018	YP_354102.1 Glycolate oxidase iron-sulfur subunit [Rhodobacter sphaeroides 2.4.1]	YP_354102.1	0.350252	-0.31441	-0.662697	-1.83671	-1.16677
RSP_1019	C	C	putative glycolate oxidase subunit protein		-0.4731	-0.126653	-0.657078	-0.567445	-0.0576851	-0.212991	-0.286294	RSP_1019	YP_354103.1 putative glycolate oxidase subunit protein [Rhodobacter sphaeroides 2.4.1]	YP_354103.1	0.795439	0.443968	0.0480976	0.0509624	0.0905647	-0.654442	-0.413484
RSP_1020	C	C	putative glycolate oxidase subunit protein	glcD	-0.895475	-0.105235	-1.35001	-1.18154	-0.030065	0.108504	0.0160714	RSP_1020	YP_354104.1 putative glycolate oxidase subunit protein [Rhodobacter sphaeroides 2.4.1]	YP_354104.1	0.879922	0.685237	0.503297	0.0931409	-0.126862	-1.02025	-0.641872
RSP_1035	C		FoF1 ATP synthase, subunit B	atpF	-1.60188	-0.921095	0.364374	0.436948	-1.19282	-2.57391	-1.83282	RSP_1035	YP_354120.2 FoF1 ATP synthase, subunit B [Rhodobacter sphaeroides 2.4.1]	YP_354120.2	0.230045	-0.0349592	0.135665	-0.266352	-0.0770187	0.514085	0.209494
RSP_1036	C	C	FoF1 ATP synthase, subunit B	atpX	-1.4277	-1.32109	0.283474	0.493034	-1.33336	-2.71129	-2.17747	RSP_1036	YP_354121.1 FoF1 ATP synthase, subunit B [Rhodobacter sphaeroides 2.4.1]	YP_354121.1	0.583505	0.0490227	0.416091	0.162987	-0.212026	0.581041	0.387976
RSP_1038	C	C	ATP synthase subunit A( EC:3.6.3.14 )	atpB	-1.03617	-0.365609	0.316579	0.638274	-0.381641	-1.19178	-1.06691	RSP_1038	YP_354123.2 ATP synthase F0 subcomplex A subunit [Rhodobacter sphaeroides 2.4.1]	YP_354123.2	-1.11518	-1.09649	-0.488331	-0.638027		-1.17156	-0.247028
RSP_1057	C	C	Putative mercuric reductase protein( EC:1.16.1.1 )	merA1	0.0479275	0.172261	0.124115	0.116935	0.272135	0.97879	0.692909	RSP_1057	YP_354142.1 Putative mercuric reductase protein [Rhodobacter sphaeroides 2.4.1]	YP_354142.1	-0.602613	0.161415	0.212652	0.45573	0.120015	0.992375	1.12338
RSP_1078	C	C	ATP synthase subunit E	fdsG	-0.679068	0.505966	-0.471206	-0.685948	0.364193	1.20549	0.489194
RSP_1079	C	C	NAD dependent formate dehydrogenase, beta subunit (51 kDa)	fdsB	-0.173437	0.677486	-0.150494	-0.299015	0.592051	0.976008	0.0242615	RSP_1079	YP_354164.1 formate dehydrogenase beta subunit [Rhodobacter sphaeroides 2.4.1]	YP_354164.1	0.0892925	-0.386508	0.189367	1.47092	1.85355	0.57586	0.765455
RSP_1081	C	C	formate dehydrogenase accessory protein	fdsC	-0.00341432	0.482432	0.0540327	--	0.588811	0.105293	-0.109527
RSP_1143	C	J	4Fe-4S ferredoxin, iron-sulfur cluster binding protein		-0.0295333	-0.137245	0.0389681	0.0959707	-0.0401008	0.337806	0.279727	RSP_1143	YP_354228.1 4Fe-4S ferredoxin, iron-sulfur cluster binding protein [Rhodobacter sphaeroides 2.4.1]	YP_354228.1		-0.252522	-0.209675
RSP_1217	C	CC	phosphate acetyltransferase		-0.344497	-0.134631	-0.169895	0.00864551	0.0455787	-0.57117	-0.529437	RSP_1217	YP_354299.2 phosphate acetyltransferase [Rhodobacter sphaeroides 2.4.1]	YP_354299.2	0.307082	0.0684916	-0.206505	-0.236276	-0.293078	-0.669585	-0.603141
RSP_1254	C	C	putative acetate kinase (acetokinase		-1.46296	-0.626698	-1.76493	-1.63344	-0.977195	-1.58953	-1.62932	RSP_1254	YP_354334.1 putative acetate kinase (acetokinase) [Rhodobacter sphaeroides 2.4.1]	YP_354334.1	0.464724	0.262565	-0.372397	0.0560881	-0.109314	-1.15128	-0.768544
RSP_1255	C	CI	phosphate acetyltransferase		-1.74793	-0.543433	-2.15095	-2.07933	-0.41982	-1.92839	-2.02565	RSP_1255	YP_354335.1 phosphate acetyltransferase [Rhodobacter sphaeroides 2.4.1]	YP_354335.1	-0.156614	-0.065431	-0.701661	-0.793383	-0.866623	-1.99142	-1.92599
RSP_1281	C	G	Ribulose bisphosphate carboxylase, small subunit( EC:4.1.1.39 )	cbbS	0.0225346	-0.0266771	-0.0894513	-0.0910176	-0.1486	0.0496035	0.029735
RSP_1284	C	G	Phosphoribulokinase( EC:2.7.1.19 )	prkA	-0.852536	-0.107313	-1.08402	-0.981739	-0.145634	-0.187496	-0.177177	RSP_1284	YP_354365.1 Phosphoribulokinase [Rhodobacter sphaeroides 2.4.1]	YP_354365.1	1.46	1.90967	1.67583	1.61774	1.67546	2.15816	2.27183
RSP_1292	C	C	putative Aldehyde dehydrogenase		0.0844131	0.248235	-0.10455	0.0264236	0.581599	-0.291618	-0.200387	RSP_1292	YP_354374.1 putative Aldehyde dehydrogenase [Rhodobacter sphaeroides 2.4.1]	YP_354374.1	-0.177544	0.138513	0.10213	0.359793	0.51722	-0.343386	-0.107028
RSP_1294	C	CC	possible 2-oxoisovalerate dehydrogenase; E1 component, alpha and beta subunit		0.137484	0.0472007	0.0292298	0.00346342	0.0368677	-0.280465	-0.244176
RSP_1394	C	C	Cytochrome c1 precursor	fbcC	-1.15073	-2.0724	-1.30263	-0.798618	-2.61678	-3.21808	-2.84011	RSP_1394	YP_354474.1 Cytochrome c1 precursor [Rhodobacter sphaeroides 2.4.1]	YP_354474.1	0.508892	0.443609	0.54835	0.311119	0.176856	0.291746	0.161697
RSP_1395	C	C	Cytochrome b	fbcB	-1.00213	-0.793508	-1.38029	-0.878002	-0.847543	-2.11524	-1.86235	RSP_1395	YP_354475.1 Cytochrome b [Rhodobacter sphaeroides 2.4.1]	YP_354475.1	-0.711693	-0.279057	-0.0540606	-0.310719	0.223654	-0.24867	-0.27999
RSP_1396	C	C	Ubiquinol-cytochrome C reductase, iron-sulfur protein( EC:1.10.2.2 )	fbcF	-1.10085	-0.703631	-1.30695	-0.719463	-0.600616	-2.11059	-2.02195	RSP_1396	YP_354476.1 Ubiquinol-cytochrome C reductase, iron-sulfur protein [Rhodobacter sphaeroides 2.4.1]	YP_354476.1	0.863711	0.579099	0.233677	0.513977	0.266322	0.64738	0.641912
RSP_1434	CR	CR	Putative Zn-dependent oxidoreductase		0.212185	0.334777	-0.109894	0.0061591	0.408206	0.29132	0.295211	RSP_1434	YP_351476.1 Putative Zn-dependent oxidoreductase [Rhodobacter sphaeroides 2.4.1]	YP_351476.1	0.324259	0.126632	-0.103217	0.345015	0.196697	-0.636161	-0.424808
RSP_1463	C	I	Putative acyl-CoA transferase/carnitine dehydratase		0.00842728	-0.215145	-0.116159	-0.0379595	-0.25731	0.13249	0.126083	RSP_1463	YP_351506.1 Putative acyl-CoA transferase/carnitine dehydratase [Rhodobacter sphaeroides 2.4.1]	YP_351506.1	-0.489674	0.0277583	0.172049	0.430243	0.648062	0.932912	0.881255
RSP_1492	HC	HC	UbiH/COQ6 monooxygenase family		0.0714321	0.11195	0.0383976	0.0977882	0.119985	0.674533	0.709402	RSP_1492	YP_351534.1 2-octaprenyl-6-methoxyphenol hydroxylase;2-octaprenyl-3-methyl-6-methoxy-1,4-benzoquinol hydroxylase [Rhodobacter sphaeroides 2.4.1]	YP_351534.1	0.806693	0.713547	0.599477	0.549767	0.433032	0.11893	0.124816
RSP_1507	C	C	Aldehyde dehydrogenase( EC:1.2.1.3 )		-0.0659204	-0.311985	-0.219078	-0.137186	-0.264462	0.414821	0.395177	RSP_1507	YP_351549.1 Aldehyde dehydrogenase [Rhodobacter sphaeroides 2.4.1]	YP_351549.1	-0.336615	-0.0758324	-0.121329	0.548491	0.494125	-0.138786	0.22374
RSP_1510	C	C	Putative glycerol-3-phosphate dehydrogenase (NAD(P))( EC:1.1.1.94 )		0.141252	0.269895	0.194898	0.173343	0.318491	0.509885	0.45632	RSP_1510	YP_351554.1 Putative glycerol-3-phosphate dehydrogenase (NAD(P)+) [Rhodobacter sphaeroides 2.4.1]	YP_351554.1	0.733479	0.245916	0.181667	0.401573	-0.142881	0.160947	0.482178
RSP_1545	C	R	Probable thiol oxidoreductase with 2 cytochrome c heme-binding sites		0.152444	-0.206821	0.124149	-0.105403	-0.389933	0.531127	0.429026	RSP_1545	YP_351588.1 putative thiol oxidoreductase with 2 cytochrome c heme-binding sites [Rhodobacter sphaeroides 2.4.1]	YP_351588.1		0.977882	0.746261
RSP_1559	C	C	isocitrate dehydrogenase( EC:1.1.1.42 )	icd	-0.629907	-0.281308	0.0311118	0.170354	-0.219503	-0.90202	-0.832887	RSP_1559	YP_351602.1 isocitrate dehydrogenase (NADP) [Rhodobacter sphaeroides 2.4.1]	YP_351602.1	0.284411	-0.0681267	0.00650024	0.109126	0.134569	-0.109472	0.0186005
RSP_1563	C	HR	putative oxidoreductase		-0.122597	0.0485966	0.00504724	-0.0394404	0.0104225	1.53966	1.35466	RSP_1563	YP_351606.2 putative oxidoreductase [Rhodobacter sphaeroides 2.4.1]	YP_351606.2	0.343699	-0.132061	-0.0612055	1.42566	1.38131	2.33374	2.27337
RSP_1574	C		Cytochrome b562		-1.45636	-0.237982	-2.41989	-2.31798	-0.273152	-0.466022	-0.762149	RSP_1574	YP_351618.1 Cytochrome b562 [Rhodobacter sphaeroides 2.4.1]	YP_351618.1	0.00683721	0.825323	0.315659	1.27669	0.7745	1.13101	1.50524
RSP_1593	C	CC	phosphate acetyltransferase( EC:1.1.1.39 )		-0.419672	0.0802258	-0.414739	0.131008	0.180931	-0.624681	-0.515843	RSP_1593	YP_351638.1 phosphate acetyltransferase [Rhodobacter sphaeroides 2.4.1]	YP_351638.1	-0.253492	-0.436754	-0.734128	-0.259486	-0.444347	-0.474595	-0.301628
RSP_1680	C	C	phosphoenolpyruvate carboxykinase( EC:4.1.1.49 )	pckA	-1.68183	-0.0494817	-0.994345	-0.629301	-0.0181451	-2.07102	-2.20867	RSP_1680	YP_351729.1 phosphoenolpyruvate carboxykinase [Rhodobacter sphaeroides 2.4.1]	YP_351729.1	-0.706348	-0.449085	-0.600049	-0.885198	-0.545081	-1.18586	-0.897527
RSP_1690	C	C	Electron transfer flavoprotein, alpha subunit	etfA	-1.24697	-0.0746708	-0.334257	-0.336069	0.101586	-1.03209	-1.19688	RSP_1690	YP_351739.1 electron transfer flavoprotein alpha subunit apoprotein [Rhodobacter sphaeroides 2.4.1]	YP_351739.1	0.375704	-0.21505	-0.314575	-0.344922	-0.197069	0.374247	0.114251
RSP_1691	C	C	Electron transfer flavoprotein beta-subunit	etfB	-1.24537	-0.0403598	-0.376582	-0.356459	0.10251	-1.27845	-1.49651	RSP_1691	YP_351740.1 electron transfer flavoprotein beta subunit [Rhodobacter sphaeroides 2.4.1]	YP_351740.1	0.678378	0.191369	0.139174	0.23984	0.170116	0.462276	0.473804
RSP_1751	C		putative 2Fe-2S ferredoxin protein		0.178042	0.0906959	0.0679458	0.0492322	0.151346	0.13957	0.0964749
RSP_1777	C	C	Putative electron transfer flavoprotein-ubiquinone oxidoreductase precursor( EC:1.5.5.1 )		-0.813314	-0.0912023	-0.451862	-0.392288	-0.117937	-0.816406	-0.826748	RSP_1777	YP_351826.1 Putative electron transfer flavoprotein-ubiquinone oxidoreductase precursor [Rhodobacter sphaeroides 2.4.1]	YP_351826.1	0.489797	0.217756	0.154989	0.212771	0.0937614	0.0612768	0.13228
RSP_1805	OC	O	Probable thiol-disulfide interchange protein	ccmG	-0.145145	-0.141388	0.00466967	0.00923225	-0.00115681	0.180738	0.0733394	RSP_1805	YP_351853.1 putative thiol-disulfide interchange protein [Rhodobacter sphaeroides 2.4.1]	YP_351853.1	0.409772	-0.0845572	-0.429834	0.226175	0.0365499	0.101959	0.0609576
RSP_1806	C	C	aconitate hydratase( EC:4.2.1.3 )		-0.475302	-0.238526	-0.320092	0.237202	-0.15296	-0.776965	-0.694844	RSP_1806	YP_351854.4 aconitate hydratase [Rhodobacter sphaeroides 2.4.1]	YP_351854.4	0.20634	-0.184619	-0.123815	-0.0666161	-0.251962	-0.949561	-1.00468
RSP_1821	C	C	Molybdopterin-containing oxidoreductase, probable formate dehydrogenase( EC:1.2.1.2 )		0.024372	-0.188667	-0.14635	-0.273637	-0.164461	--	--
RSP_1824	C	R	Zinc-containing alcohol dehydrogenase( EC:1.1.1.1 )	adh	0.157596	0.175427	0.0588661	0.117104	0.256652	0.247285	0.197828	RSP_1824	YP_351873.1 Zinc-containing alcohol dehydrogenase [Rhodobacter sphaeroides 2.4.1]	YP_351873.1	0.702644	0.155231	-0.00190608	-0.1081	-0.620831	-0.275284	-0.124051
RSP_1826	C	C	Cytochrome c oxidase polypeptide II precursor (Cytochrome AA3 subunit 2)( EC:1.9.3.1 )	coxII	0.82417	0.0628097	0.399045	0.453424	-0.086907	0.853255	1.03057	RSP_1826	YP_351875.1 Cytochrome c oxidase polypeptide II precursor (Cytochrome AA3 subunit 2) [Rhodobacter sphaeroides 2.4.1]	YP_351875.1	-1.90303	-1.62917	-1.10027	-1.32842	-0.935483	-0.201401	0.184298
RSP_1829	C	C	Cytochrome c oxidase, aa3-type, subunit III( EC:1.9.3.1 )	coxIII	0.629689	0.0205759	1.12421	1.27675	-0.120541	0.318633	0.380979
RSP_1835	C	C	Putative FAD dependent oxidoreductase		0.0695854	-0.17875	0.107874	0.0796725	-0.0431947	0.658447	0.529876	RSP_1835	YP_351885.2 Putative FAD dependent oxidoreductase [Rhodobacter sphaeroides 2.4.1]	YP_351885.2	0.935654	0.710677	0.456776	0.846016	0.723039	-0.556815	-0.392586
RSP_1869	HC	HC	2-octaprenyl-6-methoxyphenyl hydroxylase		0.15784	0.175673	0.00960703	0.0636091	0.127688	0.456749	0.387097	RSP_1869	YP_351919.1 2-octaprenyl-6-methoxyphenyl hydroxylase [Rhodobacter sphaeroides 2.4.1]	YP_351919.1	0.6867	0.536766	0.102168	-0.352088	-0.176882	-0.846109	-1.12386
RSP_1877	C	C	Cytochrome c oxidase, aa3 type, subunit I( EC:1.9.3.1 )	coxI	1.14605	0.166361	0.732544	0.874625	0.055172	0.230697	0.184636	RSP_1877	YP_351928.1 Cytochrome c oxidase, aa3 type, subunit I [Rhodobacter sphaeroides 2.4.1]	YP_351928.1		-2.07209	-1.08844	-2.01313	-0.978731	-1.12736	-0.659175
RSP_1891	CR	CR	Zinc-binding dehydrogenase		0.0479453	0.264165	0.162465	0.193841	0.313959	0.12401	0.117863	RSP_1891	YP_351940.1 Zinc-binding dehydrogenase [Rhodobacter sphaeroides 2.4.1]	YP_351940.1		-0.637077	-0.238224	0.45111	0.688536		0.554279
RSP_1939	C	C	NADPH-ferredoxin reductase		-0.80397	-0.889964	-1.16945	-0.690687	-0.998193	-1.80544	-1.17344	RSP_1939	YP_351991.1 NADPH-ferredoxin reductase [Rhodobacter sphaeroides 2.4.1]	YP_351991.1	0.0170924	-0.545662	-0.4774	-0.597942	-0.496648	-0.571817	-0.634482
RSP_1980	C	C	malate synthase	glcB	0.0445765	0.0467164	-0.143376	-0.143011	0.238327	0.329781	0.509462	RSP_1980	YP_352031.2 malate synthase [Rhodobacter sphaeroides 2.4.1]	YP_352031.2	-0.469501	-0.842984	-0.523385	-0.351819	-0.653861	0.141469	0.243922
RSP_1994	C	C	Citrate synthase( EC:2.3.3.1 )	gltA	-0.299707	-0.173675	-0.014459	0.0916348	-0.13324	-0.766812	-0.644531	RSP_1994	YP_352045.1 citrate synthase [Rhodobacter sphaeroides 2.4.1]	YP_352045.1	-0.134502	-0.0232798	0.0649719	0.0979156	0.00663122	0.229019	0.347884
RSP_2022	C		Cytochrome b/diheme cytochrome c hybrid protein		--	0.0357449	--	--	0.0771238	--	--
RSP_2090	C	C	Pyruvate carboxylase( EC:6.4.1.1 )	pycA	-0.266769	-0.154145	-0.941811	-0.643382	-0.0663978	-0.601253	-0.583962	RSP_2090	YP_352146.1 Pyruvate carboxylase [Rhodobacter sphaeroides 2.4.1]	YP_352146.1	0.0200386	-0.0415128	-0.290796	-0.0944901	-0.252445	-0.285952	-0.197102
RSP_2120	C	C	putative D-lactate dehydrogenase (cytochrome), FAD/FMN-containing oxidoreductase		-0.145089	-0.197845	-0.272755	-0.181627	-0.118883	0.371919	0.315764	RSP_2120	YP_352175.1 putative D-lactate dehydrogenase (cytochrome), FAD/FMN-containing oxidoreductase [Rhodobacter sphaeroides 2.4.1]	YP_352175.1	0.917706	1.03909	0.63286	1.11197	0.865918	-0.272628	-0.302238
RSP_2138	C	C	Fumarate lyase( EC:4.2.1.2 )	fumC	-0.745509	-0.215677	-0.366685	0.0688547	-0.0889333	-0.720693	-0.811106	RSP_2138	YP_352192.1 fumarase, class II [Rhodobacter sphaeroides 2.4.1]	YP_352192.1	0.354187	-0.0480906	-0.100311	-0.167426	-0.389955	-0.77512	-0.599064
RSP_2166	C	EE	Bifunctional putA protein; Proline dehydrogenase / Delta-1-pyrroline-5-carboxylate dehydrogenase( EC:1.5.1.12,EC:1.5.99.8 )	putA	0.215398	0.0408801	-0.128412	-0.0968016	0.036641	0.237237	0.225307	RSP_2166	YP_352218.1 delta-1-pyrroline-5-carboxylate dehydrogenase;L-proline dehydrogenase [Rhodobacter sphaeroides 2.4.1]	YP_352218.1	0.954868	1.02723	0.596254	1.44433	1.40911	0.760536	0.836025
RSP_2183	C	C	Betaine aldehyde dehydrogenase( EC:1.2.1.8 )	betB	0.266322	0.0945727	0.148764	0.110808	0.193929	0.0485076	-0.040458	RSP_2183	YP_352236.1 betaine aldehyde dehydrogenase [Rhodobacter sphaeroides 2.4.1]	YP_352236.1		0.189324	0.137607	-0.409598	-0.156069		0.422598
RSP_2296	C	C	ATPase, delta (OSCP) subunit( EC:3.6.3.14 )	atpH	-0.739147	-0.0840756	0.220651	0.44734	0.0893511	-0.497161	-0.736104	RSP_2296	YP_352351.1 ATP synthase F1 subcomplex delta subunit [Rhodobacter sphaeroides 2.4.1]	YP_352351.1	0.390249	-0.0284653	-0.00754674	0.344203	-0.25025	0.759855	0.269961
RSP_2297	C	C	ATP synthase subunit A( EC:3.6.3.14 )	atpA	-0.982061	-0.320719	0.211588	0.478723	-0.174575	-1.75618	-1.88216	RSP_2297	YP_352352.1 ATP synthase F1 subcomplex alpha subunit [Rhodobacter sphaeroides 2.4.1]	YP_352352.1	-0.0551376	-0.227782	-0.0554123	-0.318425	-0.387099	0.178182	-0.0182292
RSP_2298	C	C	ATP synthase subunit C( EC:3.6.3.14 )	atpG	-1.13387	-0.844408	0.127324	0.0401624	-0.816783	-2.1336	-1.85955	RSP_2298	YP_352353.1 ATP synthase subunit C [Rhodobacter sphaeroides 2.4.1]	YP_352353.1	-0.413433	-0.79226	-0.625235	-0.687403	-0.683678	-0.0559222	-0.125573
RSP_2299	C	C	ATP synthase subunit B( EC:3.6.3.14 )	atpD	-1.72382	-0.632457	0.0919266	0.0314054	-0.555911	-2.8766	-2.46055	RSP_2299	YP_352354.1 ATP synthase subunit B [Rhodobacter sphaeroides 2.4.1]	YP_352354.1	0.0723495	-0.350519	-0.372058	-0.424497	-0.355014	0.122434	0.0542984
RSP_2300	C	C	ATP synthase, delta/epsilon subunit( EC:3.6.3.14 )	atpC	-1.44863	-1.72094	0.22854	0.215385	-2.06266	-2.54288	-2.03791	RSP_2300	YP_352355.1 ATP synthase F1 subcomplex epsilon subunit [Rhodobacter sphaeroides 2.4.1]	YP_352355.1	0.268867	0.0835075	0.175702	0.213123	0.073246	0.798203	0.744582
RSP_2307	C	CP	putative manganese-dependent inorganic pyrophosphatase( EC:3.6.1.1 )		-0.294393	-0.546856	0.00968496	0.238213	-0.641951	-0.895121	-0.872868	RSP_2307	YP_352362.1 putative manganese-dependent inorganic pyrophosphatase [Rhodobacter sphaeroides 2.4.1]	YP_352362.1	0.240457	-0.0910594	-0.157111	-0.417411	-0.356941	-0.678834	-0.430636
RSP_2313	CHR	CHR	2-hydroxyacid dehydrogenase( EC:1.1.1.-,EC:1.1.1.26 )		-0.438467	-0.0561253	-0.579149	-0.503979	0.0536862	-0.323875	-0.16372	RSP_2313	YP_352368.1 2-hydroxyacid dehydrogenase [Rhodobacter sphaeroides 2.4.1]	YP_352368.1	-0.124559	0.221654	0.0527649	0.490416	0.75979	-0.506421	-0.0682831
RSP_2317	C	C	Iron-containing alcohol dehydrogenase( EC:1.1.1.- )		-0.478743	-0.22091	-0.225891	-0.0812866	-0.377578	-0.614808	-0.5867	RSP_2317	YP_352372.1 Iron-containing alcohol dehydrogenase [Rhodobacter sphaeroides 2.4.1]	YP_352372.1	0.431382	-0.0112928	-0.0446002	0.339163	0.23444	0.0492961	-0.0468814
RSP_2318	C	C	putative Aldehyde dehydrogenase( EC:1.2.1.- )		0.0280145	-0.0225769	-0.0627853	-0.0265695	-0.155458	-0.400127	-0.401333	RSP_2318	YP_352373.1 putative Aldehyde dehydrogenase [Rhodobacter sphaeroides 2.4.1]	YP_352373.1	0.182163	-0.185256	-0.0124105	0.0898552	-0.0310802	0.0654291	-0.00335566
RSP_2331	C	C	PpaZ, a novel pseudoazurin precursor (Blue Copper Protein)	ppaZ	-0.75366	-0.0774761	-0.856939	-0.920111	-0.0318106	-0.0271864	-0.0197105
RSP_2372	C	C	aldehyde dehydrogenase (NAD-dependent)( EC:1.2.1.3 )		-0.068119	0.404821	0.171659	0.0892356	0.451044	--	-0.0128454
RSP_2424	C	F	ferredoxin II		-0.719132	-0.110981	0.107131	0.0609971	-0.0159318	-0.780803	-0.605331	RSP_2424	YP_352486.1 ferredoxin II [Rhodobacter sphaeroides 2.4.1]	YP_352486.1	0.479211	0.401811	0.235797	0.322353	-0.1642	0.261202	-0.05137
RSP_2512	C	C	NADH dehydrogenase alpha subunit( EC:1.6.5.3 )	nuoA	-0.0673984	-0.100449	0.502264	0.56328	0.0161811	-0.39593	-0.289675
RSP_2513	C	C	NADH dehydrogenase beta subunit( EC:1.6.5.3 )	nuoB	0.0297727	-0.28041	0.497767	0.639633	-0.259866	-0.549495	-0.491439	RSP_2513	YP_352575.2 NADH dehydrogenase subunit B [Rhodobacter sphaeroides 2.4.1]	YP_352575.2	0.793497	-0.10626	0.336145	-0.270772	-0.447637	-1.87151	-1.6911
RSP_2514	C	C	NADH dehydrogenase subunit C( EC:1.6.5.3,EC:1.6.99.3 )	nuoC	-0.155577	0.019535	0.81895	0.892819	0.125412	-1.06121	-0.910767	RSP_2514	YP_352576.1 NADH dehydrogenase subunit C [Rhodobacter sphaeroides 2.4.1]	YP_352576.1	-0.359482	-0.459409	-0.554486	-0.786761	-0.818417	-1.09093	-0.841423
RSP_2515	C	C	NADH dehydrogenase delta subunit( EC:1.6.5.3,EC:1.6.99.3 )	nuoD	-0.217667	-0.227246	0.589461	0.574828	-0.28234	-0.994549	-0.927797	RSP_2515	YP_352577.1 NADH dehydrogenase subunit D [Rhodobacter sphaeroides 2.4.1]	YP_352577.1	-0.417534	-0.465769	-0.135535	-0.854017	-0.718179	-1.84194	-1.67076
RSP_2516	C	C	ATP synthase subunit E( EC:1.6.5.3 )	nuoE	-0.337701	-0.392905	0.484397	0.483443	-0.55058	-1.04687	-0.856986	RSP_2516	YP_352578.1 NADH dehydrogenase subunit E [Rhodobacter sphaeroides 2.4.1]	YP_352578.1	0.114273	-0.104546	0.088988	-0.338627	-0.774554	-0.535539	-0.296763
RSP_2518	C	C	NADH dehydrogenase-ubiquinone oxidoreductase, chain F( EC:1.6.5.3,EC:1.6.99.5 )	nuoF	-0.336301	-0.548022	0.390786	0.356486	-0.748694	-0.840951	-0.676791	RSP_2518	YP_352580.1 NADH dehydrogenase subunit F [Rhodobacter sphaeroides 2.4.1]	YP_352580.1	-0.410315	-0.775159	-0.275041	-1.05621	-1.0331	-1.18581	-0.943527
RSP_2521	C	C	NADH dehydrogenase gamma subunit( EC:1.6.5.3 )	nuoG	-0.508521	-0.10949	0.68063	0.617251	-0.625482	-1.19729	-0.944891	RSP_2521	YP_352582.2 NADH dehydrogenase subunit G [Rhodobacter sphaeroides 2.4.1]	YP_352582.2	-0.3168	-0.712985	-0.218533	-0.962893	-1.0324	-2.04904	-1.63835
RSP_2522	C	C	NADH dehydrogenase subunit H( EC:1.6.5.3 )	nuoH	-0.572895	-0.584397	0.853806	0.730218	-0.474038	-1.11365	-0.644376	RSP_2522	YP_352584.1 NADH dehydrogenase subunit H [Rhodobacter sphaeroides 2.4.1]	YP_352584.1		-1.1759	-1.24639	-1.28411	-0.158007	-0.706737	-0.441864
RSP_2523	C	C	NADH dehydrogenase subunit I( EC:1.6.5.3,EC:1.6.99.3 )	nuoI	-0.69627	-0.458991	0.893742	0.750178	-1.43844	-1.44565	-0.906679	RSP_2523	YP_352585.1 NADH dehydrogenase subunit I [Rhodobacter sphaeroides 2.4.1]	YP_352585.1	-0.0500952	-0.26516	0.297198	-0.731072	-0.890642	-1.53302	-1.25261
RSP_2525	C	C	NADH dehydrogenase subunit J( EC:1.6.5.3 )	nuoJ	-0.471236	-0.425024	0.811108	0.618377	-0.488842	-1.34621	-0.866784	RSP_2525	YP_352587.1 NADH dehydrogenase subunit J [Rhodobacter sphaeroides 2.4.1]	YP_352587.1	-0.154544	-0.691984	-0.237445	-0.943714	-0.741653	-0.544084	-0.870888
RSP_2526	C	C	NADH dehydrogenase kappa subunit( EC:1.6.5.3 )	nuoK	-0.566406	-0.570602	0.799532	0.634734	-0.607575	-1.71308	-1.11196
RSP_2527	CP	CP	NADH dehydrogenase subunit L	nuoL	-0.480867	-0.788892	0.651585	0.457449	-0.908748	-1.61277	-1.11281	RSP_2527	YP_352589.1 NADH dehydrogenase subunit L [Rhodobacter sphaeroides 2.4.1]	YP_352589.1	0.0798365	-0.419216	-0.0788148	-0.659601	-1.05401	-0.561097	0.292779
RSP_2529	C	C	NADH dehydrogenase subunit M( EC:1.6.5.3 )	nuoM	-0.597445	-0.357139	0.786017	0.534222	-0.492879	-1.86395	-1.24556	RSP_2529	YP_352590.1 NADH dehydrogenase subunit M [Rhodobacter sphaeroides 2.4.1]	YP_352590.1	-0.151761	-0.549802	-0.292308	-0.768287	-0.719131	-0.166913	0.221784
RSP_2530	C	C	NADH dehydrogenase subunit N( EC:1.6.5.3 )	nuoN	-0.862678	-0.899893	0.641968	0.445646	-0.960323	-1.89361	-1.37593	RSP_2530	YP_352591.1 NADH dehydrogenase subunit N [Rhodobacter sphaeroides 2.4.1]	YP_352591.1	-0.371212	-0.490243	-0.40434	-0.910171	-0.543308	-0.504469	-0.054821
RSP_2571	C	HR	putative oxidoreductase protein		0.0534242	0.150219	0.047048	-0.0297746	-0.143981	0.0349113	0.00221945	RSP_2571	YP_352629.1 putative oxidoreductase protein [Rhodobacter sphaeroides 2.4.1]	YP_352629.1	0.644117	0.2295	0.0999699	1.10423	1.25003	1.30232	1.338
RSP_2576	C	R	Alcohol dehydrogenase class III( EC:1.2.1.1 )	adhI	0.0247235	0.344911	-0.320374	-0.134868	0.403476	1.0883	0.354007	RSP_2576	YP_352634.1 Alcohol dehydrogenase class III [Rhodobacter sphaeroides 2.4.1]	YP_352634.1	0.525344	0.472222	0.924437	0.0850976	0.526271	-0.788625	-0.592623
RSP_2577	C	C	isocytochrome c2	cycI	0.0445468	0.190687	-0.0633134	0.0213632	0.312031	0.366054	0.0223576
RSP_2625	C	O	NifU-related protein involved in Fe-S cluster formation	nifU	0.130473	0.0418917	-0.00604385	0.0118262	0.147837	2.17312	1.7938	RSP_2625	YP_352683.1 NifU-related protein involved in Fe-S cluster formation [Rhodobacter sphaeroides 2.4.1]	YP_352683.1	1.05927	0.878609	0.514907	1.19414	0.944436	1.19808	0.982366
RSP_2656	HC	HC	putative salicylate hydroxylase (Salicylate 1-monooxygenase)	nahG	-0.258184	0.325565	-0.0709925	-0.121244	0.283961	-0.427426	-0.490728	RSP_2656	YP_352711.1 putative salicylate hydroxylase (Salicylate 1-monooxygenase) [Rhodobacter sphaeroides 2.4.1]	YP_352711.1	0.56115	0.826507	0.338034	0.430866	0.678397	-0.539	0.099706
RSP_2661	C	C	Iron-containing alcohol dehydrogenase( EC:1.1.1.- )		0.194676	0.264402	0.0353362	0.152556	0.368932	0.666168	0.653987	RSP_2661	YP_352717.1 Iron-containing alcohol dehydrogenase [Rhodobacter sphaeroides 2.4.1]	YP_352717.1	0.114642	0.42675	0.175245	0.899491	0.566487	-0.647807	-0.618556
RSP_2662	C	C	Glycerol kinase( EC:2.7.1.30 )	glpK	0.137444	0.113905	-0.0459881	0.0779926	0.17273	-0.0821096	-0.0381211	RSP_2662	YP_352718.1 glycerol kinase [Rhodobacter sphaeroides 2.4.1]	YP_352718.1	0.816496	0.815959	0.436169	1.45518	1.32469	0.792359	0.866445
RSP_2670	C	C	putative FAD-dependent glycerol-3-phosphate dehydrogenase( EC:1.1.99.5 )	glpD	-0.00817953	-0.0857847	-0.0995867	-0.0900137	-0.119306	0.789003	0.600835
RSP_2741	C	C	Class I diheme cytochrome c4		0.132353	0.160438	-0.00394898	-0.0873477	0.189963	-0.114522	-0.0968128
RSP_2784	C	C	Diheme class I cytochrome c	cycG	0.339645	0.0333431	0.184708	0.408783	-0.147024	-0.0798295	-0.126247	RSP_2784	YP_352842.1 Diheme class I cytochrome c [Rhodobacter sphaeroides 2.4.1]	YP_352842.1	-0.185569	-0.0890725	0.278788	0.563931	0.753554	0.861844	0.828063
RSP_2785	C		Cytochrome c-554	CycF	0.710729	0.531345	-0.0536371	0.469017	-0.288945	0.723939	0.578071	RSP_2785	YP_352843.1 Cytochrome c-554 [Rhodobacter sphaeroides 2.4.1]	YP_352843.1	0.440927	0.687233	0.707887	0.975684	0.752121	1.46159	1.36694
RSP_2793	C	HC	Putative reductase component of monooxygenase		-0.0620354	-0.0564601	-0.0922221	-0.0965853	-0.0252211	--	--
RSP_2805	C	C	Putative NADH-flavin oxidoreductase( EC:1.- )	nemA	0.156565	-0.187259	0.198643	0.0264846	-0.140586	2.7686	2.76043	RSP_2805	YP_352910.1 Putative NADH-flavin oxidoreductase [Rhodobacter sphaeroides 2.4.1]	YP_352910.1	0.334262	-0.0634448	-0.183511	-0.0328204	-0.0849597	0.605441	0.33515
RSP_2807	C	C	putative cytochrome b		0.214462	0.501106	0.393062	0.0765412	0.703306	0.51089	0.472792
RSP_2876	C	C	putative carbon monoxide dehydrogenase medium chain( EC:1.2.99.2 )		-0.22937	0.297288	-0.299779	-0.217495	0.604646	0.0416783	-0.12899	RSP_2876	YP_352938.1 putative carbon monoxide dehydrogenase medium chain [Rhodobacter sphaeroides 2.4.1]	YP_352938.1	0.806248	0.00696182	1.42865	1.55463	1.64551	2.57402	2.82536
RSP_2877	C	C	Putative carbon monoxide dehydrogenase large chain( EC:1.2.99.2 )	coxL	-0.517562	0.066774	-0.62528	-0.395581	0.0351022	-0.286766	-0.365404	RSP_2877	YP_352939.1 Putative carbon monoxide dehydrogenase large chain [Rhodobacter sphaeroides 2.4.1]	YP_352939.1	0.0888735	-0.407075	1.1364	0.811321	0.856831	1.65319	1.7579
RSP_2878	C	C	Putative carbon-monoxide dehydrogenase small chain( EC:1.2.99.2 )	coxS	-0.922477	0.00289306	-1.09378	-0.672608	-0.0351145	-0.458258	-1.05643	RSP_2878	YP_352940.1 Putative carbon-monoxide dehydrogenase small chain [Rhodobacter sphaeroides 2.4.1]	YP_352940.1	1.06266	-0.0639903	1.67617	1.4259	1.35248	1.92166	1.90291
RSP_2948	C	CC	indolepyruvate ferredoxin oxidoreductase		0.312547	0.248941	-0.115381	0.0229524	-0.148091	0.635724	0.364702	RSP_2948	YP_353010.1 indolepyruvate ferredoxin oxidoreductase [Rhodobacter sphaeroides 2.4.1]	YP_353010.1	0.58909	0.485853	0.41916	-0.235386	-0.201389	-0.0181414	0.130569
RSP_2962	C	C	Methylmalonic acid semialdehyde dehydrogenase( EC:1.2.1.27 )		0.136231	0.00539263	-0.21963	-0.134429	-0.0301565	0.185588	0.162253	RSP_2962	YP_353025.1 methylmalonate-semialdehyde dehydrogenase (acylating) [Rhodobacter sphaeroides 2.4.1]	YP_353025.1	0.197081	0.388495	0.214976	0.665129	0.564365	0.949591	0.897962
RSP_2968	C	C	dihydrolipoamide dehydrogenase		-0.15445	-0.197116	-0.0951181	0.354532	-0.103523	-0.993954	-0.686982	RSP_2968	YP_353030.1 dihydrolipoamide dehydrogenase [Rhodobacter sphaeroides 2.4.1]	YP_353030.1	-0.51346	-1.1474	-0.900335	-0.98814	-0.84075	-0.220384	-0.211641
RSP_3016	C		Possible phenol degradation enzyme		0.236169	0.252148	0.0292989	-0.0237458	0.414845	0.0823711	0.0985926
RSP_3027	C	C	RdxA, iron-sulfur cluster-binding protein	rdxA	--	0.142606	--	--	0.377404	--	--
RSP_3046	C	C	DMSO/TMAO pentaheme cytochrome c subunit	dorC	-1.2403	-0.414353	-1.34619	-1.22288	-0.518424	-0.273914	-0.355434	RSP_3046	YP_354563.1 DMSO/TMAO pentaheme cytochrome c subunit [Rhodobacter sphaeroides 2.4.1]	YP_354563.1	0.575469
RSP_3048	C	C	DMSO/TMAO-reductase( EC:1.7.2.3,EC:1.8.4.5 )	dorA	-0.685397	0.289885	-0.947005	-0.895388	0.246288	-0.487592	-0.730889	RSP_3048	YP_354565.1 DMSO/TMAO-reductase [Rhodobacter sphaeroides 2.4.1]	YP_354565.1	1.01374	0.631511	0.0716756	-0.0679703	-0.378619	-0.130215	-0.145399
RSP_3097	C	C	QoxA, Quinol oxidase subunit I	qoxA	-0.0437102	0.000740835	0.0889584	-0.0466753	-0.0862833	--	0.317568
RSP_3098	C	C	QoxB, Quinol oxidase subunit II	qoxB	0.0536733	0.0984577	-0.0318383	-0.0246722	0.160431	0.939576	0.760867
RSP_3145	C	C	Putative Tartrate dehydratase beta subunit	ttdB	0.159781	0.314518	0.0288369	-0.0171722	0.334219	0.0813815	0.0791969
RSP_3146	C	C	Putative Tartrate dehydratase alpha subunit( EC:4.2.1.32 )	ttdA	0.367701	0.0600547	0.201696	0.171228	0.203304	--	--
RSP_3147	C	C	putative succinate dehydrogenase/fumarate reductase, flavoprotein subunit( EC:1.3.99.1 )	sdhA	0.0779925	0.0895248	-0.0119851	-0.0614122	0.188484	0.0658144	0.0390749
RSP_3150	C	C	Succinate dehydrogenase/fumarate reductase Fe-S protein subunit( EC:1.3.99.1 )	frdB	-0.086024	-0.0339449	--	--	-0.0747073	0.0276747	0.00554481
RSP_3157	CP	V	ABC transporter, inner membrane subunit		-0.194518	0.297735	-0.261946	-0.345093	0.780074	-0.517126	-0.232355
RSP_3163	C	C	Probable oxidoreductase		0.281932	0.0663713	0.404462	0.137709	0.315158	1.24138	0.733446	RSP_3163	YP_354680.1 putative oxidoreductase [Rhodobacter sphaeroides 2.4.1]	YP_354680.1	-0.550185	-1.36721	-0.00238864	-0.386048	-0.149309	-0.00743484	-0.070769
RSP_3164	C	C	ferredoxin like protein		0.232064	0.140542	0.423405	0.180054	0.264583	1.22167	0.770784
RSP_3181	C	I	putative fatty-acyl-CoA racemase; CoA-transferase family III		0.107993	-0.0543229	0.0331267	0.0574921	-0.176245	0.0556931	0.21545	RSP_3181	YP_354697.1 putative fatty-acyl-CoA racemase;CoA-transferase family III [Rhodobacter sphaeroides 2.4.1]	YP_354697.1	0.931176	0.290445	-0.0977243	-0.0272331	-0.428436	0.233082	-0.0348104
RSP_3190	C		2Fe-2S ferredoxin		0.0819858	-0.0359732	-0.0281622	-0.0634757	-0.0425914	0.458233	0.375257
RSP_3191	C	C	Flavodoxin( EC:1.- )	fprA	--	-0.161321	0.0033226	-0.0770152	-0.0298853	--	--
RSP_3192	C	C	Predicted NADH-ubiquinone oxidoreductase; subunit RnfA	rnfA	--	-0.456469	--	--	-0.368829	0.0960941	0.155871
RSP_3193	C	C	Electron transport complex protein rnfB	rnfB	0.360264	0.0115095	0.250116	0.107655	0.0591841	0.151187	0.168755
RSP_3194	C	C	4Fe-4S ferredoxin, RnfC	rnfC	0.248024	0.241	0.15562	0.121387	0.308446	0.663397	0.498531
RSP_3195	C	C	RnfD protein	rnfD	0.0135317	-0.0392528	-0.111283	-0.130203	-0.115483	0.197153	0.174484
RSP_3196	C	C	Electron transport complex, RnfABCDGE type, G subunit	rnfG	-0.0665963	0.044546	-0.146643	-0.0785587	-0.107079	0.080786	0.0637575
RSP_3197	C	C	NADH-ubiquinone oxidoreductase	rnfE	0.170638	-0.0202046	0.202636	0.132215	0.025056	0.0818219	0.0854319
RSP_3201	C	R	putative oxidoreductase		--	-0.0421016	--	--	0.0366809	0.521142	0.261004
RSP_3204	C	C	putative Oxidoreductase		0.226924	-0.128713	0.0431123	0.0515343	-0.0702074	0.271161	0.214688
RSP_3205	C	C	putative oxidoreductase subunit		0.25006	-0.161696	0.135347	-0.000414579	-0.114507	0.219613	0.306239
RSP_3206	C	C	Putative xanthine dehydrogenase( EC:1.1.1.204 )		0.194109	-0.0314541	0.213616	0.0562033	0.0233417	0.2964	0.261639
RSP_3210	C	C	Quinol oxidase subunit II QxtB	qxtB	0.272762	-0.109956	0.263564	0.0153795	-0.191205	1.3025	0.955985
RSP_3212	C	C	Quinol oxidase subunit I QxtA	qxtA	0.11631	-0.0593421	0.5261	0.00906518	-0.273387	1.45799	0.824136	RSP_3212	YP_354730.1 cytochrome bd-I ubiquinol oxidase subunit 1 apoprotein [Rhodobacter sphaeroides 2.4.1]	YP_354730.1	0.719149	0.559403	0.433296	0.86368	1.26031	1.42814	1.23586
RSP_3218	C	C	Putative oxidoreductase NAD protein		0.375161	0.0567467	0.140392	0.0985183	0.175022	-0.0151364	-0.0310896	RSP_3218	YP_354734.1 5,6-dimethylbenzimidazole synthase;cob(II)yrinic acid a,c-diamide reductase [Rhodobacter sphaeroides 2.4.1]	YP_354734.1			-0.489288
RSP_3253	C	C	Predicted acetamidase / formamidase( EC:3.5.1.4 )		0.0288749	0.0258237	0.285392	0.0455479	0.0279588	-0.0390585	-0.0263553	RSP_3253	YP_354763.1 putative acetamidase / formamidase [Rhodobacter sphaeroides 2.4.1]	YP_354763.1	0.462165	-0.293382	-0.102813	-0.396151	-0.225492	0.30817	-0.158015
RSP_3267	C	G	Phosphoribulokinase( EC:2.7.1.19 )	prkB	-0.540965	-0.0579356	-0.706896	-0.953026	-0.182709	-0.344935	-0.400217
RSP_3366	CHR	CHR	D-isomer specific 2-hydroxyacid dehydrogenase( EC:1.1.1.26 )		-0.0811938	0.135475	-0.429996	-0.330445	0.219019	-0.0654836	-0.0619229	RSP_3366	YP_354870.1 D-isomer specific 2-hydroxyacid dehydrogenase [Rhodobacter sphaeroides 2.4.1]	YP_354870.1	-0.096384	0.564929	0.435507	0.299859	0.506152	0.986258	1.03609
RSP_3381	CR	CR	NAD(P)H -dependent quinone oxidoreductase		-0.0129717	-0.452067	-0.50511	-0.245287	-0.579487	-0.523899	-0.537989	RSP_3381	YP_354886.1 NAD(P)H -dependent quinone oxidoreductase [Rhodobacter sphaeroides 2.4.1]	YP_354886.1	0.0673656	0.2389	0.141801	0.53937	0.396571	0.753157	0.628001
RSP_3388	CE	CE	putative Isocitrate/isopropylmalate dehydrogenase / tartrate dehydrogenase ttuC( EC:1.1.1.93 )		1.61748	0.159963	0.135979	0.314049	0.288114	-0.305555	-0.204188	RSP_3388	YP_354893.1 putative Isocitrate/isopropylmalate dehydrogenase / tartrate dehydrogenase ttuC [Rhodobacter sphaeroides 2.4.1]	YP_354893.1	0.617147	2.87914	2.7455	2.83285	2.90551	2.64166	2.74649
RSP_3389	CE	CE	Isocitrate/isopropylmalate dehydrogenase / tartrate dehydrogenase( EC:1.1.1.93 )		1.6477	-0.334609	-0.077027	0.177384	-0.219297	0.109518	0.0779371	RSP_3389	YP_354894.1 Isocitrate/isopropylmalate dehydrogenase / tartrate dehydrogenase [Rhodobacter sphaeroides 2.4.1]	YP_354894.1	0.564654	2.05363	1.85536	2.35954	2.2331	2.31553	2.26923
RSP_3412	C	C	Iron-containing alcohol dehydrogenase		0.301356	-0.126904	0.110699	0.0860801	-0.158438	0.561211	0.5375
RSP_3443	C	C	putative acetamidase/formamidase		-0.0900868	-0.203358	-0.100167	-0.0814163	-0.199501	0.241833	0.194066
RSP_3508	C	C	predicted acetamidase/formamidase		0.0692537	0.0796436	-0.388024	-0.174189	0.0665142	-0.423513	-0.47519	RSP_3508	YP_355012.1 putative acetamidase/formamidase [Rhodobacter sphaeroides 2.4.1]	YP_355012.1	0.113738	-0.681098	-0.772984	-1.96446	-2.04825	-3.08688	-2.79782
RSP_3533	C	C	Aldehyde dehydrogenase family protein( EC:1.2.1.3 )		0.387835	0.145557	0.319321	0.116995	0.117014	0.263904	0.257984	RSP_3533	YP_355035.1 gamma-glutamyl-gamma-aminobutyraldehyde dehydrogenase [Rhodobacter sphaeroides 2.4.1]	YP_355035.1				-0.771748	-1.04034		-1.19002
RSP_3562	C	I	sulfide-quinone reductase	sqr	0.192582	-0.134162	0.0406446	-0.00851844	-0.12303	0.742106	0.39747
RSP_3605	C	C	FAD-dependent pyridine nucleotide-disulphide oxidoreductase		0.163703	0.407993	0.101747	0.00339957	0.357927	0.283665	0.240039
RSP_3656	C		NAD-dependent aldehyde dehydrogenase( EC:1.2.1.4,EC:1.2.- )		0.447011	0.13416	0.210407	0.162315	0.142607	0.540704	0.629329
RSP_3705	C	G	D-ribulokinase( EC:2.7.1.47 )		0.0760982	0.00349523	0.00994938	-0.0120295	-0.0587427	0.409453	0.260601	RSP_3705	YP_355216.1 D-ribulokinase [Rhodobacter sphaeroides 2.4.1]	YP_355216.1	-0.170531	-0.797849	-0.692708	-0.37091	-0.910261	-1.29879	-1.03722
RSP_3707	C	C	hypothetical protein		-0.134505	-0.011568	-0.375997	-0.376	-0.0622132	-0.316108	-0.194849	RSP_3707	YP_355218.1 NADH dehydrogenase, FAD-containing subunit [Rhodobacter sphaeroides 2.4.1]	YP_355218.1	0.720763	1.08425	0.719313	1.5598	1.45545	0.793074	1.09876
RSP_3713	CP	CP	NADH dehydrogenase subunit N		-0.362674	-0.0812762	0.1168	0.293028	-0.147214	-0.498794	-0.371383
RSP_3715	CP	CPP	pH adaption potassium efflux system, PhaB subunit		-0.233709	0.252691	0.0490527	0.504515	0.101641	-0.0710079	-0.231435	RSP_3715	YP_355225.1 multisubunit potassium/proton antiporter, PhaAB subunits [Rhodobacter sphaeroides 2.4.1]	YP_355225.1		-0.696601	-0.788562
RSP_3740	C	C	aldehyde dehydrogenase		-0.175684	0.0510486	-0.171573	-0.0549535	0.250327	0.0628952	-0.0276621	RSP_3740	YP_355248.1 aldehyde dehydrogenase [Rhodobacter sphaeroides 2.4.1]	YP_355248.1	-0.0834325	-0.677983	-0.547708	-0.383588	-0.527929	-0.276779	-0.254265
RSP_3929	C		H+transporting two-sector ATPase, alpha/beta subunit( EC:3.6.3.14 )	atpD	0.190384	-0.411964	-0.370741	-0.372159	-0.430962	0.118944	0.243851	RSP_3929	YP_001033875.1 F0F1 ATP synthase subunit beta (plasmid) [Rhodobacter sphaeroides 2.4.1]	YP_001033875.1	0.917554	1.30037	0.702965	1.10077	0.879551	1.5654	1.31664
RSP_3930	C		H+transporting two-sector ATPase, delta/epsilon subunit( EC:3.6.3.14 )	atpC-1	0.362532	-0.0358939	0.0599812	0.0759713	-0.144071	0.867674	0.763453
RSP_3933	C		H+transporting two-sector ATPase, A subunit( EC:3.6.3.14 )		-0.0150362	-0.0322129	-0.20466	-0.269437	0.198325	-0.038781	-0.064779
RSP_3935	C		H+transporting two-sector ATPase, alpha/beta subunit( EC:3.6.3.14 )	atpA	0.397896	0.010483	0.211052	0.160486	0.0901543	0.154097	0.104694	RSP_3935	YP_001033870.1 H+-transporting two-sector ATPase, alpha/beta subunit (plasmid) [Rhodobacter sphaeroides 2.4.1]	YP_001033870.1	1.17746	1.0955	0.662643	0.707359	0.516578	1.33845	1.42109
RSP_3936	C		possible H()-transporting ATP synthase, subunit gamma( EC:3.6.3.14 )		0.0529534	0.170374	0.0892939	-0.0611119	-0.105441	0.114785	0.104314
RSP_3974	C		Transketolase( EC:1.2.4.1 )		0.0247511	0.046231	-0.107879	-0.0665832	0.071505	0.129449	0.0625851	RSP_3974	YP_345232.1 Transketolase (plasmid) [Rhodobacter sphaeroides 2.4.1]	YP_345232.1	0.950391	0.67779	0.658537	1.2533	0.944236	0.846858	1.13608
RSP_3979	C		Ferredoxin		0.136486	0.0615526	0.0976165	0.0245877	0.114349	0.185591	0.199681
RSP_4003	C		Aldehyde dehydrogenase( EC:1.2.1.3 )	dhaL	0.139003	0.0392049	0.134422	0.12777	0.0714372	--	--	RSP_4003	YP_345202.1 Aldehyde dehydrogenase (plasmid) [Rhodobacter sphaeroides 2.4.1]	YP_345202.1		-0.83061	-0.32397	-0.221784	-0.491074	0.630353	0.90228
RSP_4009	C		Phosphate acetyl/butaryl transferase( EC:2.3.1.8 )	pta	0.258118	0.0658473	0.241999	0.190721	0.0645319	0.825484	0.737505
RSP_4031	CE		hypothetical protein( EC:1.1.1.93 )		0.0836615	0.0482619	-0.0198205	-0.0732332	0.221941	0.0584172	0.0724261
RSP_4032	C		Succinate semialdehyde dehydrogenase( EC:1.2.1.16 )		0.171134	0.19513	-0.00745734	0.0327575	0.283302	0.404522	0.103281	RSP_4032	YP_345174.1 succinate semialdehyde dehydrogenase (plasmid) [Rhodobacter sphaeroides 2.4.1]	YP_345174.1	0.171323		-0.638915	-0.57298			-0.0410245
RSP_4047	C	C	Pyruvate dehydrogenase E1 component, alpha subunit( EC:1.2.4.1 )	pdhAa	0.0321254	-0.351132	-0.0411487	0.173409	-0.355578	-0.106711	-0.0363902	RSP_4047	YP_352546.1 Pyruvate dehydrogenase E1 component, alpha subunit [Rhodobacter sphaeroides 2.4.1]	YP_352546.1	-0.377291	-0.776592	-0.703425	-0.455605	-0.677366	-1.41672	-1.24834
RSP_4049	C	CC	dihydrolipoamide acetyltransferase( EC:1.2.4.1 )	pdhAb	-0.0676183	-0.388779	-0.223346	0.0410142	-0.448299	-1.20886	-1.19265	RSP_4049	YP_352545.1 dihydrolipoamide acetyltransferase [Rhodobacter sphaeroides 2.4.1]	YP_352545.1	-0.192172	-0.561555	-0.820187	-0.621755	-0.640451	-0.322834	-0.332551
RSP_4050	C	C	Dihydrolipoamide acetyltransferase component (E2) of pyruvate dehydrogenase complex( EC:2.3.1.12 )	pdhB	-0.131713	-0.553399	-0.291595	0.0304276	-0.692462	-0.908702	-1.04952	RSP_4050	YP_352544.1 Dihydrolipoamide acetyltransferase component (E2) of pyruvate dehydrogenase complex [Rhodobacter sphaeroides 2.4.1]	YP_352544.1	0.245455	-0.255829	-0.610902	-0.0477867	-0.280675	0.343994	0.166162
RSP_4113	C		NapE component of periplasmic nitrate reductase	napE	0.190515	0.164313	0.70631	0.833026	0.159252	0.496618	0.276226
RSP_4116	C		Molybdopterin oxidoreductase( EC:1.7.99.4 )	napA	0.283982	0.295528	0.231478	0.230213	0.381184	0.26682	0.194743	RSP_4116	YP_345332.1 nitrate reductase catalytic subunit (plasmid) [Rhodobacter sphaeroides 2.4.1]	YP_345332.1	-2.0155		-3.4099
RSP_4117	C		Nitrate reductase cytochrome c-type	napB	0.0681336	0.0366835	0.381114	0.413461	-0.0524665	-0.0769033	-0.0772325
RSP_4118	C		NapC/NirT cytochrome c	napC	0.0343428	-0.123858	0.362267	0.460731	-0.167105	-0.0245423	-0.0948101
RSP_7012	C		H+transporting two-sector ATPase, B/B' subunit( EC:3.6.3.14 )		0.0326175	-0.107718	-0.169593	-0.219858	-0.059142	0.0553557	0.0859165

## Sheet: COG D
RSP	COG funct	new FunCats	function	gene	trans	stat 28h	out 28h 20‘	out 28h 90‘	stat 72h	out 72h 20‘	out 72h 90‘	RSP	Fasta headers	ID	protein ratio Trans/Exp (log2)	protein ratio Stat24/Exp (log2)	protein ratio Lag24/Exp (log2)	protein ratio Stat72/Exp (log2)	protein ratio Lag72/Exp (log2)	protein ratio Stat144/Exp (log2)	protein ratio Lag144/Exp (log2)
RSP_0045	D	N	Slp	slp	0.164747	-0.236506	0.105101	0.132678	-0.114255	0.181709	0.154958
RSP_0416	TZDR		putative calcium-binding EF-hand domain protein		0.513713	0.451424	-0.166356	-0.38017	0.509077	1.92801	1.20573	RSP_0416	YP_353494.1 putative calcium-binding EF-hand domain protein [Rhodobacter sphaeroides 2.4.1]	YP_353494.1	0.0869389	0.421768	0.0892067	1.57656	1.32211	1.2772	1.11045
RSP_0625	D	Q	Putative Maf-like protein		-1.04127	-0.188672	0.280018	0.139424	-0.273149	-0.857742	-0.905384	RSP_0625	YP_353699.1 Putative Maf-like protein [Rhodobacter sphaeroides 2.4.1]	YP_353699.1	-0.148608	-0.11636	-0.105219	-1.26721	-0.997268	-1.48797
RSP_0666	D	J	Probable cell cycle protein		-0.0151098	0.00337251	0.135221	0.0822099	0.0957427	-0.334855	-0.343326
RSP_0733	D	D	cell division ATP-binding protein FtsE		0.43174	0.662246	0.344713	0.222863	0.83025	0.367891	0.369156	RSP_0733	YP_353810.1 cell division ATP-binding protein FtsE [Rhodobacter sphaeroides 2.4.1]	YP_353810.1		-0.517493	-1.22813	-0.62807	-0.512829
RSP_0734	D	D	cell division protein FtsX		-0.0916636	-0.163696	-0.157179	-0.117965	-0.124724	-0.11563	-0.0875074	RSP_0734	YP_353811.1 cell division protein FtsX [Rhodobacter sphaeroides 2.4.1]	YP_353811.1	0.101453	0.112293	-0.430819	0.227628	0.0356541	0.17825	0.140726
RSP_0876	D	D	Chromosome segregation protein SMC2		-0.00677643	-0.156677	-0.049658	-0.174147	-0.175716	0.30686	0.498911	RSP_0876	YP_353960.1 condensin subunit Smc [Rhodobacter sphaeroides 2.4.1]	YP_353960.1	-0.03674	-0.174253	0.0811806	-0.182122	-0.309992	-1.579	-1.24041
RSP_0933	D	D	hypothetical protein		-0.109168	-0.368033	0.168864	0.193098	-0.37686	-0.614448	-0.407611	RSP_0933	YP_354016.1 membrane-bound metallopeptidase [Rhodobacter sphaeroides 2.4.1]	YP_354016.1	0.592529		-0.0725231	-0.857969			-0.503885
RSP_1042	D	N	hypothetical protein		-0.137342	-0.403772	0.0268885	0.106151	-0.413448	0.421577	0.310828	RSP_1042	YP_354127.1 ATPase involved in chromosome partitioning [Rhodobacter sphaeroides 2.4.1]	YP_354127.1	-0.592326	-0.0371933	-0.167877	-0.674836	-0.598362	-1.96673	-1.08807
RSP_1062	D	J	ATPase of the PP superfamily		-0.1325	0.0473988	0.314632	0.155369	0.0613474	-0.127068	-0.0945979
RSP_1227	D	N	putative chromosome partitioning protein, ParA	parA	-0.293633	-0.316973	0.113881	0.0721172	-0.290227	-0.508443	-0.50045	RSP_1227	YP_354309.1 chromosome segregation ATPase [Rhodobacter sphaeroides 2.4.1]	YP_354309.1	-0.264219	-0.116011	-0.155612	-0.436031	0.0714582	-2.0207	-1.78174
RSP_1229	D	J	glucose-inhibited division protein A	gidA	-0.387727	0.366464	0.102559	0.162192	0.393608	-0.459173	-0.36977	RSP_1229	YP_354311.1 glucose-inhibited division protein A [Rhodobacter sphaeroides 2.4.1]	YP_354311.1	-0.997978	-1.04359	-0.440157	-4.41549	-3.04663	-4.89028	-5.4014
RSP_1233	D	Q	putative Maf/YceF/YhdE family protein	maf	-0.407737	0.37861	-0.209987	-0.0994046	0.475388	-0.318131	-0.246266	RSP_1233	YP_354315.1 putative Maf/YceF/YhdE family protein [Rhodobacter sphaeroides 2.4.1]	YP_354315.1	0.632018	0.187647	0.0500546	0.338966	0.671349	-0.0968736	0.280123
RSP_1423	D	N	ParA family ATPase		0.111269	-0.127511	-0.156487	-0.221076	-0.112305	0.163042	-0.0331349	RSP_1423	YP_355325.1 ParA family ATPase [Rhodobacter sphaeroides 2.4.1]	YP_355325.1	0.366192	0.254856	0.437668	0.32758	0.396694	-0.217227	0.129027
RSP_1495	D	D	Putative cell division protein		-0.208815	-0.0722357	-0.466433	-0.2318	-0.0214385	-0.798429	-0.569983	RSP_1495	YP_351537.1 DNA translocase FtsK [Rhodobacter sphaeroides 2.4.1]	YP_351537.1	0.144667	0.318949	0.465388	-3.15513	-2.51287	-2.78744	-2.58091
RSP_1744	D	DP	CrcB-like protein		-0.425544	0.114988	0.222004	0.219059	0.118986	-0.359611	-0.393556
RSP_1841	D	D	Probable intracellular septation protein		-0.141124	-0.298411	-0.046302	0.0409771	-0.212649	-0.290455	-0.284039
RSP_2093	D	D	Putative Mrp (Multidrug resistance-associated proteins) family protein		0.225765	-0.264354	-0.0589476	-0.0407653	-0.319632	0.411744	0.499424	RSP_2093	YP_352150.1 Putative Mrp (Multidrug resistance-associated proteins) family protein [Rhodobacter sphaeroides 2.4.1]	YP_352150.1	0.0735804	0.0148379	0.0230954	0.253161	0.158079	0.302003	0.47931
RSP_2106	D	D	cell division protein FtsW	ftsW	0.138254	0.0764094	-0.45226	-0.119848	0.101125	-0.910153	-0.509882	RSP_2106	YP_352162.1 cell division protein FtsW [Rhodobacter sphaeroides 2.4.1]	YP_352162.1		0.205936	0.226697
RSP_2113	D	D	cell division protein FtsA	ftsA	-0.321963	-0.227755	-0.342427	-0.0309647	-0.269316	-1.99734	-1.79264	RSP_2113	YP_352169.1 cell division protein FtsA [Rhodobacter sphaeroides 2.4.1]	YP_352169.1	-0.899597	-0.48698	-0.00470479	-1.41458	-0.549927
RSP_2114	D	D	cell division protein FtsZ	ftsZ1	-0.250991	-0.320325	-0.7246	-0.155315	-0.111826	-1.49278	-1.23458	RSP_2114	YP_352170.1 cell division protein FtsZ [Rhodobacter sphaeroides 2.4.1]	YP_352170.1	0.23534	0.00507736	0.289611	-1.19529	-1.11568	-1.55722	-1.39064
RSP_2325	D	D	RodA, Rod Cell shape determining protein	rodA	-0.204046	0.0419676	0.157089	0.0171938	0.0237242	-0.364326	-0.130676	RSP_2325	YP_352380.1 cell elongation-specific peptidoglycan biosynthesis regulator RodA [Rhodobacter sphaeroides 2.4.1]	YP_352380.1			-0.0872943
RSP_2329	D	D	Cell shape determining protein MreB/Mrl	mreB	-0.0178556	0.352829	0.439628	0.42424	0.420374	-0.0465019	0.139181	RSP_2329	YP_352384.1 rod shape-determining protein MreB [Rhodobacter sphaeroides 2.4.1]	YP_352384.1	-0.137035	-0.243859	-0.110563	-0.393565	-0.370453	-1.72485	-1.36886
RSP_2483	D		RepA partitioning protein/ATPase, ParA type	repA	0.0908251	0.563883	0.0512464	0.172106	0.707556	-0.201881	-0.110091	RSP_2483	YP_345323.1 RepA partitioning protein/ATPase, ParA type (plasmid) [Rhodobacter sphaeroides 2.4.1]	YP_345323.1	0.242346	0.0294259	0.151878	-0.0381279	-0.246094	-1.64706	-1.31729
RSP_2974	D	M	Putative metalopeptidase		-0.375214	-0.710012	-0.601067	-0.350742	-0.699358	-1.14545	-0.963879	RSP_2974	YP_353036.1 Putative metalopeptidase [Rhodobacter sphaeroides 2.4.1]	YP_353036.1	-1.20182		-0.356854
RSP_3840	D		ATPase, ParA type	repA	0.2045	0.234558	-0.0193591	0.150609	0.421591	-0.0246141	-0.0297138	RSP_3840	YP_001033803.1 ATPase, ParA type (plasmid) [Rhodobacter sphaeroides 2.4.1]	YP_001033803.1	-0.684581	-0.462123	-0.348192	-0.829383	-0.764406	-0.772846	-0.86547
RSP_3901	D		possible virC1 gene, ATPase	virC1	0.217094	0.176245	-0.0836528	-0.0391508	0.0599473	0.151604	0.0935815	RSP_3901	YP_001033866.1 virC1 gene, ATPase (plasmid) [Rhodobacter sphaeroides 2.4.1]	YP_001033866.1	0.434186	-0.364456	-0.127797	0.133572	-0.254618	-1.53726	-1.2727
RSP_4023	D		ATPase, ParA type	repA3	-0.104166	0.259143	-0.301152	-0.389356	0.168095	-1.20593	-1.01906	RSP_4023	YP_345183.1 ATPase, ParA type (plasmid) [Rhodobacter sphaeroides 2.4.1]	YP_345183.1	0.403109	0.542369	0.553305	0.647111	0.48588	-0.161816	0.0149364
RSP_4046	D		hypothetical protein		-0.24354	-0.0998933	-0.131443	0.0250147	-0.198256	-0.537334	-0.467447	RSP_4046	YP_352547.1 septum formation initiator [Rhodobacter sphaeroides 2.4.1]	YP_352547.1	-1.38045		0.382301		-1.25405
RSP_4139	D		possible partition parA like-protein	parA	0.247292	0.094472	0.0186415	-0.0960443	0.187073	0.229449	0.257397
RSP_4186	D		RepA partitioning protein/ATPase, ParA type	repA	--	0.0338604	--	--	-0.0125827	--	--

## Sheet: COG E
RSP	COG funct	new FunCats	function	gene	trans	stat 28h	out 28h 20‘	out 28h 90‘	stat 72h	out 72h 20‘	out 72h 90‘	RSP	Fasta headers	ID	protein ratio Trans/Exp (log2)	protein ratio Stat24/Exp (log2)	protein ratio Lag24/Exp (log2)	protein ratio Stat72/Exp (log2)	protein ratio Lag72/Exp (log2)	protein ratio Stat144/Exp (log2)	protein ratio Lag144/Exp (log2)
RSP_0008	GER		possible transporter, DME family, DMT superfamily		0.0632278	0.568597	0.0527765	0.0108489	0.833427	0.0101471	-0.0234397
RSP_0010	E	E	homoserine O-succinyltransferase( EC:2.3.1.46 )		-0.222792	-0.182265	0.0554894	0.000664649	0.0708705	-0.0340773	-0.15152	RSP_0010	YP_353080.1 homoserine O-succinyltransferase [Rhodobacter sphaeroides 2.4.1]	YP_353080.1	-0.300889	-0.164413	-0.34027	0.00712204	-0.115132	-1.59585	-1.34545
RSP_0015	E	E	ABC spermidine/putrescine transporter, ATPase subunit		-0.671089	-0.0833113	-0.227965	-0.14954	0.00636282	-0.9144	-0.96403	RSP_0015	YP_353084.1 ABC spermidine/putrescine transporter, ATPase subunit [Rhodobacter sphaeroides 2.4.1]	YP_353084.1	-0.158991	-0.351793	-0.406213	-0.766739	-0.711728	-1.04508	-1.01424
RSP_0016	E		ABC spermidine/putrescine transporter, inner membrane subunit		-0.474823	-0.0547844	-0.139616	-0.0171169	-0.117104	-0.500817	-0.534288
RSP_0017	E	E	ABC spermidine/putrescine transporter, inner membrane subunit		-0.322926	0.079794	-0.159306	-0.00778371	-0.199337	-0.271412	-0.376219
RSP_0018	KE	KE	Putative transcriptional regulator, gntR family		0.350523	-0.0168907	0.228923	-0.172532	-0.148212	0.69964	0.637753	RSP_0018	YP_353087.1 Putative transcriptional regulator, gntR family [Rhodobacter sphaeroides 2.4.1]	YP_353087.1	-0.31737	-0.298851	0.235349	-0.666593	-0.566726
RSP_0025	E	E	probable NAD(P)-dependent oxidoreductase		-0.26302	0.110143	0.180845	0.0160065	0.266897	-0.411698	-0.258061	RSP_0025	YP_353094.1 putative NAD(P)-dependent oxidoreductase [Rhodobacter sphaeroides 2.4.1]	YP_353094.1	0.0783494	-0.190922	-0.19283	-0.207602	-0.258265	-0.14197	-0.0115922
RSP_0146	E	TE	Nitrogen regulatory protein P-II	glnB	-0.617493	-0.313424	-0.411356	-0.265628	-0.441112	-0.449309	-0.773394	RSP_0146	YP_353219.1 nitrogen regulatory protein P-II family [Rhodobacter sphaeroides 2.4.1]	YP_353219.1	0.445358	0.538778	0.283929	0.665248	0.159557	1.14701	0.855907
RSP_0147	E	E	Glutamine synthetase class-I( EC:6.3.1.2 )	glnA	-1.00203	-1.04577	-0.527267	-0.126178	-0.950908	-1.60362	-1.90215	RSP_0147	YP_353220.1 Glutamine synthetase class-I [Rhodobacter sphaeroides 2.4.1]	YP_353220.1	-0.274254	-0.642879	-0.295564	-0.486921	-0.429335	-0.126272	-0.0913061
RSP_0161	E	E	Spermidine/putrescine-binding periplasmic protein		-0.298605	-0.0808981	-1.33998	-0.701909	-0.107675	-1.03431	-1.10019	RSP_0161	YP_353235.2 Spermidine/putrescine-binding periplasmic protein [Rhodobacter sphaeroides 2.4.1]	YP_353235.2	0.91596	0.788781	0.216249	1.23632	0.926353	1.65097	1.25829
RSP_0169	ER	ET	Naﻊ► symporter		-0.136925	0.226726	-0.126572	0.0220166	-0.458005	-0.0684801	-0.158444	RSP_0169	YP_353243.1 Na+/solute symporter [Rhodobacter sphaeroides 2.4.1]	YP_353243.1	0.76709	1.14365	0.824493	0.934988	1.11317	0.477048
RSP_0176	EG	EG	dihydroxy-acid dehydratase( EC:4.2.1.9 )		0.132201	0.133368	-0.0351768	-0.084184	0.17806	0.0298431	0.0787316	RSP_0176	YP_353250.1 dihydroxy-acid dehydratase [Rhodobacter sphaeroides 2.4.1]	YP_353250.1	0.0649796	0.519625	0.583066	0.952717	1.00244	1.29944	1.58192
RSP_0184	E	E	N-carbamoyl-L-amino acid amidohydrolase( EC:3.5.1.6 )		-0.295035	0.00950238	-0.554977	-0.588934	0.0968425	0.0464935	-0.104746	RSP_0184	YP_353256.1 N-carbamoyl-L-amino acid amidohydrolase [Rhodobacter sphaeroides 2.4.1]	YP_353256.1	2.33838	2.13799	1.58128	3.08248	2.63605	1.58377	1.88431
RSP_0189	ER	ER	NADPH-dependent glutamate synthase beta chain and related oxidoreductase( EC:1.4.1.13 )		-0.517677	-0.0182021	-0.833439	-0.70452	0.00368355	0.650759	0.555644	RSP_0189	YP_353261.1 NADPH-dependent glutamate synthase beta chain-related oxidoreductase [Rhodobacter sphaeroides 2.4.1]	YP_353261.1	1.30474	0.827652	0.370049	1.30071	1.15873	1.75323	1.85744
RSP_0236	E		AgaE protein		0.195568	0.0572668	0.034605	-0.0896398	0.241554	-0.0724267	-0.0276924	RSP_0236	YP_353309.1 AgaE protein [Rhodobacter sphaeroides 2.4.1]	YP_353309.1	1.12561	0.826224	0.796413	0.414433	0.722772		0.1509
RSP_0237	E	E	acetylornithine deacetylase( EC:3.5.1.16 )	argE	0.143799	0.12956	-0.282324	-0.262299	0.0390577	0.196615	0.178655	RSP_0237	YP_353310.1 acetylornithine deacetylase [Rhodobacter sphaeroides 2.4.1]	YP_353310.1	0.884118	1.30589	1.21877	1.35525	1.4933	-0.427514	-0.247358
RSP_0242	E	E	probable kyurenine hydrolase( EC:3.7.1.3 )		0.0711069	-0.230666	0.114328	0.168525	-0.119525	0.199037	0.259468	RSP_0242	YP_353315.1 Kynureninase [Rhodobacter sphaeroides 2.4.1]	YP_353315.1	-0.0815849	-0.385333	-0.173071	-0.741883	-0.665528	-2.00959	-1.41854
RSP_0245	E	EF	Serine-pyruvate aminotransferase/aspartate aminotransferase( EC:2.6.1.45 )		0.160419	-0.0752139	0.0448122	0.103413	-0.0865555	0.196522	0.240391	RSP_0245	YP_353318.1 Serine-pyruvate aminotransferase/aspartate aminotransferase [Rhodobacter sphaeroides 2.4.1]	YP_353318.1	-0.297599	0.0106812	0.0576617	-0.229321	0.427015	-0.194141	0.461932
RSP_0253	E	E	Glycine/D-amino acid oxidase (deaminating)		0.063652	0.00384216	-0.0735638	-0.0643917	-0.0111196	0.037564	0.103375	RSP_0253	YP_353326.1 Glycine/D-amino acid oxidase (deaminating) [Rhodobacter sphaeroides 2.4.1]	YP_353326.1	0.344631	0.397229	0.10497	0.264622	0.347362	-0.868372	-0.803628
RSP_0263	ER		Chlorophyll synthesis pathway, bchC( EC:1.1.1.14 )	bchC	-1.73866	-0.182609	-1.98027	-2.29642	-0.373588	-1.93106	-2.02253	RSP_0263	YP_353338.1 Chlorophyll synthesis pathway, bchC [Rhodobacter sphaeroides 2.4.1]	YP_353338.1	0.116494	-0.0760301	-0.971812	-2.97175	-3.00024	-3.96012	-3.62221
RSP_0297	E	E	ABC branched chain amino acid transporter, ATPase subunit		0.158985	-0.141178	-0.076815	-0.134594	-0.102229	0.320698	0.400262
RSP_0299	E	E	ABC branched chain amino acid transporter, inner membrane subunit		0.231242	0.276718	0.164688	0.0444652	0.468574	0.28019	0.170784
RSP_0300	E	E	ABC branched chain amino acid transporter, inner membrane subunit		0.0399192	-0.00514926	0.0738344	0.0488418	-0.0236438	--	--
RSP_0301	E	E	ABC branched chain amino acid transporter, substrate binding protein		0.226552	-0.130586	0.198721	0.113217	0.017221	0.157652	-0.0224097
RSP_0308	E	E	Urease, beta subunit( EC:3.5.1.5 )	ureB	-0.0299147	0.102619	-0.189423	-0.231768	0.102407	-0.18941	-0.431642
RSP_0309	E	E	Urease, gamma subunit( EC:3.5.1.5 )	ureA	-0.320387	-0.275221	-0.332358	-0.226801	-0.140505	-0.0100407	-0.140289
RSP_0312	E	E	Aminotransferase class-III		-0.196418	-0.0800776	-0.123119	-0.0651259	-0.120767	-0.185766	-0.137359	RSP_0312	YP_353388.1 Aminotransferase class-III [Rhodobacter sphaeroides 2.4.1]	YP_353388.1	0.100947	-0.0465628	-0.41232	-0.814572	-0.179536	-0.0985597	-0.225815
RSP_0348	E	E	ABC transporter, inner membrane subunit		-0.342466	-0.242579	-0.327574	-0.322654	-0.344181	-0.36718	-0.419533
RSP_0349	E	E	ABC transporter, ATPase subunit		-0.444098	-0.0743284	-0.437899	-0.198371	-0.100967	-0.515422	-0.856689	RSP_0349	YP_353425.1 ABC transporter, ATPase subunit [Rhodobacter sphaeroides 2.4.1]	YP_353425.1	0.807861	0.0969524	-0.131482	0.0599365	-0.0820325	0.453498	0.0174815
RSP_0361	E	E	probable L-serine dehydratase protein	sda	0.411654	0.253948	0.0858379	0.0435943	0.201036	1.6239	1.21594
RSP_0371	E	E	ABC basic amino acid transporter, ATPase subunit		-0.835059	-0.12246	-0.445355	-0.436529	-0.398808	-0.928513	-0.915313	RSP_0371	YP_353447.1 amino acid ABC transporter ATP-binding protein, PAAT family [Rhodobacter sphaeroides 2.4.1]	YP_353447.1	0.246665	0.235132	-0.142398	0.169305	-0.18531	-0.609712	-0.18903
RSP_0372	ET		ABC basic amino acid transporter, solute-binding protein		-0.965964	-0.243673	-0.656665	-0.434106	-0.232445	-1.53243	-1.53582	RSP_0372	YP_353448.1 amino acid ABC transporter substrate-binding protein, PAAT family [Rhodobacter sphaeroides 2.4.1]	YP_353448.1	0.812585	0.502473	0.0868505	0.747757	0.497934	1.05028	0.486115
RSP_0373	E	E	ABC basic amino acid transporter, inner membrane subunit		-0.818384	-0.151212	-0.448198	-0.411913	-0.370585	-0.685607	-0.643547
RSP_0374	E	E	ABC basic amino acid transporter, inner membrane subunit		-0.369212	-0.207491	-0.222265	-0.202238	-0.317557	-0.495397	-0.468645	RSP_0374	YP_353450.1 amino acid ABC transporter membrane protein 2, PAAT family [Rhodobacter sphaeroides 2.4.1]	YP_353450.1				0.347719	0.345405
RSP_0375	E	E	probable glutamine synthetase		-0.434147	-0.18655	-0.10005	-0.122106	-0.141793	-0.658036	-0.611142	RSP_0375	YP_353451.1 glutamate--putrescine ligase [Rhodobacter sphaeroides 2.4.1]	YP_353451.1		-0.716406	-0.565135
RSP_0377	E	E	probable glutamine synthetase		0.103246	0.0974778	0.186988	0.228908	0.146078	0.287616	-0.0580798	RSP_0377	YP_353453.1 L-glutamine synthetase [Rhodobacter sphaeroides 2.4.1]	YP_353453.1	0.0123838	-0.328229	-0.418389	-0.874183	-0.704043	-2.25148	-1.83465
RSP_0378	E		hypothetical protein		-0.373895	0.00134474	0.0548314	0.188659	-0.0207904	-0.146527	-0.261175	RSP_0378	YP_353454.1 gamma-glutamylputrescine oxidase [Rhodobacter sphaeroides 2.4.1]	YP_353454.1	-0.099521	-0.793944	-0.55703		-1.1026		-1.9079
RSP_0392	E	Q	probable lactoylglutathione lyase		-0.152788	-0.172015	0.200237	-0.107657	-0.184	0.335235	0.0836042	RSP_0392	YP_353467.1 putative lactoylglutathione lyase [Rhodobacter sphaeroides 2.4.1]	YP_353467.1	0.404394	0.640765	0.665084	0.247	0.377598	-0.742767	-0.309087
RSP_0398	E	E	dehydrogenase( EC:1.4.1.3 )		-0.331428	-0.0439392	-0.0593901	-0.0678446	-0.0962717	0.0571121	-0.000837777	RSP_0398	YP_353473.1 dehydrogenase [Rhodobacter sphaeroides 2.4.1]	YP_353473.1	0.324507	0.258727	0.293556	0.377148	0.483309	0.58895	0.500655
RSP_0403	E	E	homoserine dehydrogenase( EC:1.1.1.3 )		-0.104739	0.164807	0.198363	0.223258	0.358129	0.00593116	0.0271329	RSP_0403	YP_353478.1 homoserine dehydrogenase [Rhodobacter sphaeroides 2.4.1]	YP_353478.1	-0.388666	-0.366727	-0.195552	-0.147357	-0.146339	-0.925271	-0.729366
RSP_0431	E	E	putative selenocysteine lyase( EC:4.4.1.16 )		-0.100537	-0.0499736	0.224892	-0.18742	-0.1061	-0.194851	-0.18835	RSP_0431	YP_353509.1 cysteine desulfurase [Rhodobacter sphaeroides 2.4.1]	YP_353509.1	-0.31858	-0.165117	-0.00435384	-0.322868	-0.203423	0.26413	0.423256
RSP_0442	E	E	putative aminotransferase		0.367419	0.246751	-0.0190033	-0.110421	0.177227	-0.206944	-0.305996	RSP_0442	YP_353515.1 putative aminotransferase [Rhodobacter sphaeroides 2.4.1]	YP_353515.1	-0.119321	0.500648	0.34759	0.293649	0.48671	-0.305042	0.16237
RSP_0521	ER	ER	putative Zn-containing dehydrogenase		0.157987	0.084734	0.0238561	0.0174702	0.144698	0.553328	0.502597
RSP_0529	E	E	Homocitrate synthase	nifV	0.430822	-0.0204096	-0.159403	-0.0575549	-0.0997483	0.0405366	-0.0955357
RSP_0530	E	E	Cysteine desulfurase( EC:2.8.1.7 )	nifS	0.524914	0.136989	0.483885	0.642523	0.309251	0.275734	0.257326
RSP_0596	E	E	Putative peptidyl-dipeptidase		0.0130059	-0.147033	-0.327052	-0.309358	-0.13577	-0.0101951	-0.167823	RSP_0596	YP_353671.1 peptidyl-dipeptidase Dcp [Rhodobacter sphaeroides 2.4.1]	YP_353671.1	0.0327848	0.461594	0.203466	-0.168887	0.0687154	-0.142125	-0.230994
RSP_0612	E	E	RhtB family transporter		0.253	-0.257612	-0.474089	-0.199681	-0.251257	-0.149613	0.0170133
RSP_0632	E	E	histidinol dehydrogenase( EC:1.1.1.23 )	hisD1	-0.478233	-0.156661	-0.0027784	0.0932494	-0.107436	-0.112702	-0.192687	RSP_0632	YP_353706.1 histidinol dehydrogenase [Rhodobacter sphaeroides 2.4.1]	YP_353706.1	0.569188	0.367833	0.547944	0.272352	0.438702	-0.693172	-0.670381
RSP_0638	E	E	putative FAD dependent oxidoreductase protein		0.172092	0.231899	0.0691829	-0.0407459	0.316759	0.0695571	0.0915204	RSP_0638	YP_353713.1 putative FAD dependent oxidoreductase protein [Rhodobacter sphaeroides 2.4.1]	YP_353713.1	0.470316	0.158951	-0.626693	-0.0466518	0.102666	0.288777	0.0246696
RSP_0639	EQ	EQ	Putative N-methylhydantoinase B		0.243664	0.279399	-0.000770769	-0.0375475	0.444976	0.211833	0.268159
RSP_0640	EQ	EQ	putative N-methylhydantoinase A		0.294653	-0.231138	0.141041	0.174582	-0.166765	0.455253	0.405413	RSP_0640	YP_353715.1 putative N-methylhydantoinase A [Rhodobacter sphaeroides 2.4.1]	YP_353715.1	-0.0647793	-0.313468		-1.45965
RSP_0642	GER	GER	possible transporter, RhaT family, DMT superfamily		--	0.415489	--	--	0.320628	0.224561	0.188713
RSP_0662	E	E	Putative chorismate mutase		-0.539693	-0.103383	-0.233527	0.0427709	-0.15926	-0.290173	-0.298701	RSP_0662	YP_353737.1 Putative chorismate mutase [Rhodobacter sphaeroides 2.4.1]	YP_353737.1	0.858099	0.297716	0.210553	0.174082	-0.392055	0.118281	-0.197341
RSP_0704	E	E	ABC peptide transporter, substrate binding protein		-0.0618573	0.029807	-0.0530319	0.11676	-0.0547096	-0.00791567	-0.00929535
RSP_0706	E	E	prephenate dehydratase	pheA	-0.420374	-0.0987002	0.131595	0.384342	-0.0620753	-0.257799	-0.431821	RSP_0706	YP_353783.2 prephenate dehydratase [Rhodobacter sphaeroides 2.4.1]	YP_353783.2	-0.568473	-0.675047	-0.483637	-0.386123	-0.496302	-1.23608	-0.999003
RSP_0723	E	E	alanine dehydrogenase( EC:1.4.1.1 )	ald	0.806771	-0.0474253	0.00538087	-0.0617648	0.0732602	-0.0310791	0.0638024
RSP_0726	E	E	argininosuccinate lyase( EC:4.3.2.1 )		-0.302641	-0.0135547	-0.126239	-0.0672933	0.0470581	-0.29031	-0.311621	RSP_0726	YP_353803.1 argininosuccinate lyase [Rhodobacter sphaeroides 2.4.1]	YP_353803.1	0.251856	-0.0134163	0.0144157	-0.14279	-0.253038	0.154996	0.167896
RSP_0729	E	E	Orn/DAP/Arg decarboxylase, family 2( EC:4.1.1.20 )	lysA	-0.319256	0.0829501	0.0662888	0.0425296	0.364606	-0.46048	-0.429919	RSP_0729	YP_353806.1 Orn/DAP/Arg decarboxylase, family 2 [Rhodobacter sphaeroides 2.4.1]	YP_353806.1	-0.131354	-0.383396	-0.28966	-0.518571	-0.63948	-1.40606	-1.14415
RSP_0739	E	E	Branched chain amino acid efflux pump, large (AzlC) subunit		0.156738	-0.075253	0.302386	0.374893	-0.0710158	0.346815	0.480437
RSP_0763	E	E	aspartate aminotransferase( EC:2.6.1.1 )	aatA	-0.0377275	0.0962916	0.0644964	0.125546	-0.155381	0.186716	0.165173	RSP_0763	YP_353843.1 aspartate aminotransferase [Rhodobacter sphaeroides 2.4.1]	YP_353843.1	0.188805	-0.046236	-0.159921	0.207502	0.0343628	-1.32166	-1.14748
RSP_0789	E	E	Aminotransferase, class-I	cobC	0.0462815	0.191754	0.138048	0.064312	0.218103	-0.06013	0.033473	RSP_0789	YP_353867.1 L-threonine O-3-phosphate decarboxylase [Rhodobacter sphaeroides 2.4.1]	YP_353867.1	-0.0565224	-0.308988	-0.428232	-0.122388	-0.0621376	0.587694	0.374646
RSP_0802	E	E	Dipeptidase( EC:3.4.13.19 )		-0.010193	0.0121148	-0.230285	-0.234189	-0.0320567	-0.0192148	-0.0439261	RSP_0802	YP_353882.1 dipeptidase AC [Rhodobacter sphaeroides 2.4.1]	YP_353882.1	-0.767396	-0.830748	-0.966025	-1.2537	-0.922002	-2.4115	-2.23349
RSP_0803	EP	EP	ABC dipeptide transporter, ATPase subunit DppF	DppF	-0.0673574	0.357177	-0.19349	-0.122279	0.101658	0.296489	0.139069	RSP_0803	YP_353883.1 ABC dipeptide transporter, ATPase subunit DppF [Rhodobacter sphaeroides 2.4.1]	YP_353883.1			-0.145285			0.554192	-0.277562
RSP_0804	EP	EP	ABC dipeptide transporter, ATPase subunit DppD	DppD	-0.199489	0.0428406	-0.348278	-0.155613	-0.0166037	-0.395586	-0.423646	RSP_0804	YP_353884.1 ABC dipeptide transporter, ATPase subunit DppD [Rhodobacter sphaeroides 2.4.1]	YP_353884.1	0.768165	-0.0454585	-0.164233	0.36325	-0.0555909	0.328743	0.172846
RSP_0805	EP	EP	ABC dipeptide transporter, inner membrane subunit DppC	DppC	-0.112957	0.199134	-0.164358	-0.0955973	0.208901	-0.132375	-0.0736459
RSP_0806	EP	EP	ABC dipeptide transporter, inner membrane subunit DppB	DppB	-0.318829	0.0327626	-0.601492	-0.389231	-0.0694015	-0.404657	-0.287906
RSP_0807	E		ABC dipeptide transporter, substrate-binding subunit DdpA	DdpA	-0.157857	0.0366683	-0.741372	-0.461508	0.292295	-0.702405	-0.663454	RSP_0807	YP_353887.2 ABC dipeptide transporter, substrate-binding subunit DdpA [Rhodobacter sphaeroides 2.4.1]	YP_353887.2	0.876694	0.597968	-0.0986951	0.966201	0.68934	1.90103	1.589
RSP_0810	E	E	hypothetical protein		0.0330806	-0.355747	-0.282994	-0.158517	-0.141214	-0.337602	-0.114597
RSP_0812	E	Q	Glyoxalase I (lactoylglutathione lyase)( EC:4.4.1.5 )		-0.702817	-0.210661	-0.419162	-0.236685	-0.165958	-0.435748	-0.406826	RSP_0812	YP_353891.1 methylmalonyl-CoA epimerase [Rhodobacter sphaeroides 2.4.1]	YP_353891.1	-0.959246	-1.09412	-1.26717	-3.8018
RSP_0816	EH	EH	Putative aminotransferase, class IV		0.0774645	0.101678	0.433742	0.407431	0.143627	0.0870028	0.0859669
RSP_0818	EF	EF	carbamoyl-phosphate synthase large subunit( EC:6.3.5.5 )	carB	-0.0297275	0.0673294	0.455408	0.658571	0.0207414	-0.374898	-0.338625	RSP_0818	YP_353897.4 carbamoyl-phosphate synthase large subunit [Rhodobacter sphaeroides 2.4.1]	YP_353897.4	0.0739733	-0.201813	0.022124	-0.183336	-0.250333	-1.52507	-1.13068
RSP_0823	E	E	serine hydroxymethyltransferase protein( EC:2.1.2.1 )	SHMT	-0.56551	-0.798907	-0.133783	0.096014	-0.877025	-0.508505	-0.528296	RSP_0823	YP_353903.1 serine hydroxymethyltransferase protein [Rhodobacter sphaeroides 2.4.1]	YP_353903.1	0.216915	-0.0809631	-0.126249	-0.216614	-0.365176	-0.47973	-0.563024
RSP_0831	E	E	tryptophan synthase subunit alpha( EC:4.2.1.20 )	trpA	-0.224221	-0.245656	-0.0507605	0.139	-0.332469	-0.0719441	0.0355563	RSP_0831	YP_353911.1 tryptophan synthase, alpha chain [Rhodobacter sphaeroides 2.4.1]	YP_353911.1	-0.113374	0.310434	0.246613	0.265959	0.332523	-0.458467	-0.283228
RSP_0854	E	E	Predicted ornithine cyclodeaminase( EC:4.3.1.12 )		-0.203372	-0.185342	0.138312	0.0186969	-0.182862	-0.292303	-0.302737	RSP_0854	YP_353937.1 ornithine cyclodeaminase [Rhodobacter sphaeroides 2.4.1]	YP_353937.1	-0.629828	-0.357667	-0.364354	-0.374226	-0.291842	-0.513116	-0.272613
RSP_0858	GER		Putative transporter, RhaT family, DMT superfamily		-0.258629	-0.177313	0.318827	0.367775	-0.187709	-0.225232	-0.161492
RSP_0859	CE	CE	hypothetical protein( EC:1.1.1.85 )	leuB	-0.659254	-0.190628	0.164498	0.45102	-0.118449	-0.447815	-0.337042	RSP_0859	YP_353942.4 3-isopropylmalate dehydrogenase [Rhodobacter sphaeroides 2.4.1]	YP_353942.4	-0.0649287	-0.393895	-0.363073	-0.602146	-0.643648	-0.540347	-0.548013
RSP_0862	E	E	isopropylmalate isomerase small subunit( EC:4.2.1.33 )	leuD	0.338091	-0.509047	0.119123	0.305046	-0.509489	-0.929635	-0.48958	RSP_0862	YP_353945.1 3-isopropylmalate dehydratase, small subunit [Rhodobacter sphaeroides 2.4.1]	YP_353945.1	-0.129361	-0.139647	-0.453035	-2.25562	-1.85713	-3.09782	-2.60611
RSP_0863	E	E	isopropylmalate isomerase large subunit( EC:4.2.1.33 )	leuC	0.761737	-0.310931	0.209627	0.46782	-0.490422	-0.271981	-0.016532	RSP_0863	YP_353947.1 isopropylmalate isomerase large subunit [Rhodobacter sphaeroides 2.4.1]	YP_353947.1	0.119151	-0.227535	-0.310619	-2.73755	-2.33016	-4.32515	-3.83679
RSP_0871	E	ER	putative aminotransferase	patB	-0.192669	-0.0596118	-0.385915	-0.261071	-0.0224498	-0.358504	-0.139768	RSP_0871	YP_353955.1 putative aminotransferase [Rhodobacter sphaeroides 2.4.1]	YP_353955.1	0.344289	0.289324	-0.0218639	0.340629	0.254154	0.196065	0.181551
RSP_0877	GER		Putative transporter, RhaT family, DMT superfamily		-0.23567	-0.227904	0.338647	0.197826	-0.170395	-0.00405404	0.0413126
RSP_0880	E		putative oxidoreductase, possibly D-amino acid oxidase protein	dadA	0.0574623	-0.0865221	-0.065397	-0.0905406	-0.0172638	-0.020339	0.0876348	RSP_0880	YP_353964.1 putative oxidoreductase, possibly D-amino acid oxidase protein [Rhodobacter sphaeroides 2.4.1]	YP_353964.1	0.394516	0.416349	0.390314	1.13088	0.877041	0.156165	0.0559845
RSP_0882	EM	EM	dihydrodipicolinate synthase( EC:4.2.1.52 )	dapA	-0.436844	-0.609473	0.117356	0.172223	-0.569329	-0.817152	-0.323838	RSP_0882	YP_353966.2 dihydrodipicolinate synthase [Rhodobacter sphaeroides 2.4.1]	YP_353966.2	-0.0478414	-0.17593	0.00175603	0.35531	0.365955	0.962041	0.513742
RSP_0886	E	E	aspartate aminotransferase( EC:2.6.1.57 )	TyrB	-0.575114	-0.168798	-0.296336	-0.191937	-0.0930039	-0.650851	-0.555502	RSP_0886	YP_353969.1 aromatic amino acid aminotransferase apoenzyme [Rhodobacter sphaeroides 2.4.1]	YP_353969.1	0.078125	-0.2841	-0.180069	-0.651436	-0.430129	-1.50874	-1.29839
RSP_0889	E	TE	Nitrogen regulatory protein P-II	glnK	-0.198079	-0.0706337	-0.284181	-0.232657	0.0031391	0.31714	-0.113514	RSP_0889	YP_353971.1 nitrogen regulatory protein P-II family [Rhodobacter sphaeroides 2.4.1]	YP_353971.1	0.326856			-0.600222	-0.00883484	-0.0410067	-0.166691
RSP_0936	E	E	Diaminopimelate epimerase( EC:5.1.1.7 )	dapF	-0.129092	-0.262531	0.172916	0.0702278	-0.298219	-0.284104	-0.31304	RSP_0936	YP_354019.2 diaminopimelate epimerase [Rhodobacter sphaeroides 2.4.1]	YP_354019.2	0.312791	0.135846	-0.230534	0.247752	0.138663	-1.28285	-1.09398
RSP_0950	E	E	Arginine utilization protein RocB		0.287437	-0.320688	0.105821	0.0900444	-0.348784	1.15853	1.10367	RSP_0950	YP_354034.1 Arginine utilization protein RocB [Rhodobacter sphaeroides 2.4.1]	YP_354034.1	0.582644	1.05605	0.495066	1.18436	1.27529	-0.285252	-0.0934378
RSP_0952	E	O	Transglutaminase-like protein		0.0678789	0.200678	0.02519	-0.0355959	-0.0532208	-0.113334	-0.104657	RSP_0952	YP_354036.1 Transglutaminase-like protein [Rhodobacter sphaeroides 2.4.1]	YP_354036.1	0.0268682	0.0346464					0.383615
RSP_1017	E		hypothetical protein		0.0736334	-0.213855	0.149997	0.242656	-0.290018	0.392737	0.23865
RSP_1049	E	E	chorismate mutase( EC:5.4.99.5 )	pheAa	-0.836908	-0.313697	0.117782	0.0808235	-0.247919	-1.17952	-0.786808	RSP_1049	YP_354134.1 chorismate mutase [Rhodobacter sphaeroides 2.4.1]	YP_354134.1	-0.589749	-1.3815	-1.39758	-0.317963	-0.273366	0.540336	0.0013148
RSP_1068	E	E	acetylglutamate kinase( EC:2.7.2.8 )	argB	-0.0212239	-0.0380469	0.266503	0.535171	-0.0557402	-0.271581	-0.244573	RSP_1068	YP_354153.1 N-acetylglutamate kinase [Rhodobacter sphaeroides 2.4.1]	YP_354153.1	0.15159	6.48499e-05	0.15587	0.301868	-0.0409648	-0.199682	-0.343356
RSP_1086	E		saccharopine dehydrogenase (NAD, L-lysine forming)	sdh	-0.101896	-0.0996153	-0.116885	0.160851	-0.127359	-0.308394	-0.256044	RSP_1086	YP_354173.1 saccharopine dehydrogenase (NAD+, L-lysine-forming) [Rhodobacter sphaeroides 2.4.1]	YP_354173.1	0.387557	0.224413	0.088288	-0.165782	-0.538516	-1.9349	-1.51235
RSP_1105	E	E	dihydrodipicolinate reductase( EC:1.3.1.26 )	DapB	-0.0823651	0.0313605	-0.0772252	0.0480964	0.126852	-0.0609766	-0.0696845	RSP_1105	YP_354191.1 dihydrodipicolinate reductase [Rhodobacter sphaeroides 2.4.1]	YP_354191.1	0.135983	-0.0815493	-0.33504	-0.300961	-0.253702	0.270849	0.121475
RSP_1109	E	E	Cysteine synthase( EC:2.5.1.47 )	cysK	0.617463	-0.267132	-0.920315	-0.707693	-0.269195	0.0582131	1.27324	RSP_1109	YP_354195.1 Cysteine synthase [Rhodobacter sphaeroides 2.4.1]	YP_354195.1	0.686101	0.761706	0.34038	0.970333	1.05079	1.48627	1.4267
RSP_1128	E	E	succinyl-diaminopimelate desuccinylase	dapE	-0.0028576	0.158245	0.186877	0.127147	0.248537	-0.0471915	0.0251402	RSP_1128	YP_354213.1 succinyldiaminopimelate desuccinylase [Rhodobacter sphaeroides 2.4.1]	YP_354213.1	-0.0391159	-0.286023	-0.187165	-1.10304	-1.16248	-3.00612	-2.83899
RSP_1131	E	E	2,3,4,5-tetrahydropyridine-2-carboxylate N-succinyltransferase( EC:2.3.1.117 )	dapD	-0.219173	-0.00517346	0.00907181	0.222061	0.113713	-0.486652	-0.335692	RSP_1131	YP_354216.1 2,3,4,5-tetrahydropyridine-2,6-dicarboxylate N-succinyltransferase [Rhodobacter sphaeroides 2.4.1]	YP_354216.1	-0.510295	-0.617218	-0.337162	-0.489763	-0.333411	0.121426	0.296303
RSP_1140	EH	EH	branched-chain amino acid aminotransferase	ilvE	-1.21255	0.229726	-1.16679	0.16577	-0.11744	-2.33081	-2.60211	RSP_1140	YP_354225.1 branched-chain amino acid aminotransferase [Rhodobacter sphaeroides 2.4.1]	YP_354225.1	0.288676	-0.0165749	0.047938	0.512541	0.306001	0.489793	0.303171
RSP_1146	E	EEE	Glutamine-pyruvate aminotransferase	gltB	-0.330343	-0.322198	-0.116744	-0.0976899	-0.486502	-0.782349	-0.707189	RSP_1146	YP_354231.1 Glutamine-pyruvate aminotransferase [Rhodobacter sphaeroides 2.4.1]	YP_354231.1	0.22722	-0.244434	0.113224	-1.33303	-1.44975	-2.42551	-2.0353
RSP_1149	ER	ER	Glutamate synthase (beta subunit)	gltD	-0.305911	-0.580139	0.0281311	0.2074	-0.667012	-0.508917	-0.586981	RSP_1149	YP_354234.1 glutamate synthase (NADPH) small subunit [Rhodobacter sphaeroides 2.4.1]	YP_354234.1	-0.125094	-0.293156	-0.221638	-1.64917	-1.61927	-2.53665	-2.16494
RSP_1167	E	E	bifunctional ornithine acetyltransferase/N-acetylglutamate synthase protein( EC:2.3.1.35 )	argJ	-0.30028	-0.311214	0.0193633	0.195637	-0.391618	-0.900953	-0.331918	RSP_1167	YP_354252.1 glutamate N-acetyltransferase [Rhodobacter sphaeroides 2.4.1]	YP_354252.1	0.0499903	0.044131	-0.0206769	-0.0266787	0.0366084	0.420976	0.110652
RSP_1212	E	E	argininosuccinate synthase( EC:6.3.4.5 )	argG	-0.431476	0.0286166	0.0591283	0.297508	0.0226236	-0.43251	-0.310779	RSP_1212	YP_354294.1 argininosuccinate synthase [Rhodobacter sphaeroides 2.4.1]	YP_354294.1	-0.331354	-0.553908	-0.459838	-0.645866	-0.561915	-0.833135	-0.572481
RSP_1215	EH	EH	putative IlvE, Branched-chain amino acid aminotransferase/4-amino-4-deoxychorismate lyase	ilvE	-0.053577	-0.0401296	-0.161853	-0.0648956	-0.066082	-0.246241	-0.203121	RSP_1215	YP_354297.1 putative IlvE, Branched-chain amino acid aminotransferase/4-amino-4-deoxychorismate lyase [Rhodobacter sphaeroides 2.4.1]	YP_354297.1	-0.31899	-0.609186	-0.712845	0.0666606	-0.133699	0.565197	0.249449
RSP_1234	E	E	putative shikimate 5-dehydrogenase	aroE	0.0348178	-0.248837	-0.106116	-0.0198838	-0.241403	-0.00306054	0.0435031	RSP_1234	YP_354316.1 shikimate dehydrogenase [Rhodobacter sphaeroides 2.4.1]	YP_354316.1	-0.93385	-0.61579	-0.697031	-0.160984	-0.231674	0.103239	0.368424
RSP_1242	E		hypothetical protein		0.0975549	-0.0546358	-0.226405	-0.188957	-0.190247	0.382733	0.190515	RSP_1242	YP_354324.1 lactoylglutathione lyase-like lyase [Rhodobacter sphaeroides 2.4.1]	YP_354324.1		0.291707			-0.61388
RSP_1287	E	E	ABC branched chain amino acid family transporter, ATPase subunit		-0.0460462	0.452887	0.120262	0.217907	0.614965	-0.242011	-0.253072	RSP_1287	YP_354368.1 amino acid/amide ABC transporter ATP-binding protein 2, HAAT family [Rhodobacter sphaeroides 2.4.1]	YP_354368.1				-0.333678			-0.302076
RSP_1288	E	E	ABC branched chain amino acid family transporter, ATPase subunit		-0.143521	-0.1164	-0.0960271	-0.0631928	0.0509394	-0.132753	-0.117629
RSP_1289	E	E	ABC branched chain amino acid family transporter, inner membrane subunit		-0.291182	-0.112329	0.00889723	0.0973233	-0.111732	-0.324033	-0.394352
RSP_1290	E	E	ABC branched chain amino acid family transporter, inner membrane subunit		-0.271107	0.193664	-0.00719537	0.0692971	0.176609	-0.31403	-0.304168
RSP_1291	E	E	ABC branched chain amino acid family transporter, periplasmic substrate binding protein		-0.437766	0.138083	-0.241089	0.0228195	0.218895	-0.363541	-0.421751	RSP_1291	YP_354372.1 amino acid/amide ABC transporter substrate-binding protein, HAAT family [Rhodobacter sphaeroides 2.4.1]	YP_354372.1	0.301931	-0.132608	-0.302617	-0.0562795	-0.521926	0.246888	-0.00935618
RSP_1345	E		hypothetical protein		-0.0496961	-0.0751737	-0.1978	-0.15764	-0.153472	-0.302623	-0.223122
RSP_1350	E	E	phosphoserine phosphatase	serB	-0.130702	-0.0137363	0.228896	0.432791	-0.083184	0.293273	0.534132	RSP_1350	YP_354431.1 phosphoserine phosphatase [Rhodobacter sphaeroides 2.4.1]	YP_354431.1	-0.120303	-0.519571	0.272437	-1.75594	-1.33209	-2.68251
RSP_1351	HE	HE	phosphoserine aminotransferase	serC	-1.12386	-0.0993568	-0.513732	-0.322028	-0.0171831	0.068863	0.287222	RSP_1351	YP_354432.1 phosphoserine aminotransferase apoenzyme [Rhodobacter sphaeroides 2.4.1]	YP_354432.1	-0.289513	-0.389861	-0.467377	-0.518639	-0.489362	-0.999302	-0.924143
RSP_1352	HE	HR	D-3-phosphoglycerate dehydrogenase		-1.55516	-0.72769	-0.881503	-0.645771	-0.85211	-0.400343	-0.0482124	RSP_1352	YP_354433.1 D-3-phosphoglycerate dehydrogenase [Rhodobacter sphaeroides 2.4.1]	YP_354433.1	0.138242	-0.21748	-0.414143	-0.50222	-0.421019	-1.61412	-1.4332
RSP_1376	E	E	aspartate-semialdehyde dehydrogenase( EC:1.2.1.11 )	asd	-0.402995	-0.183359	0.487138	0.637569	-0.312184	-0.839529	-0.788573	RSP_1376	YP_354457.1 aspartate-semialdehyde dehydrogenase [Rhodobacter sphaeroides 2.4.1]	YP_354457.1	-0.187044	-0.398528	-0.0229238	-0.118261	-0.270134	0.00160217	-0.00741196
RSP_1379	E	E	Cytosol aminopeptidase		0.24304	0.333868	0.22912	0.70904	0.176746	-0.00778362	0.123582	RSP_1379	YP_354460.2 Cytosol aminopeptidase [Rhodobacter sphaeroides 2.4.1]	YP_354460.2	0.235104	-0.032891	0.0723705	0.525022	0.340672	0.519531	0.643251
RSP_1384	E	E	hypothetical protein		-0.221391	0.142258	-0.0307624	0.0551977	0.210412	-0.387908	-0.354145	RSP_1384	YP_354465.1 asparaginase [Rhodobacter sphaeroides 2.4.1]	YP_354465.1	0.384597	0.125169	-0.260818	-0.185858	-0.186942	0.175912	-0.126593
RSP_1389	E	E	chorismate synthase( EC:4.2.3.5 )	aroC	-0.246592	-0.186201	-0.0524206	-0.0934303	-0.154052	-0.227801	-0.245454	RSP_1389	YP_354470.1 chorismate synthase [Rhodobacter sphaeroides 2.4.1]	YP_354470.1	0.250905	0.0265586	0.0392373	0.500046	0.27115	0.305838	0.0307274
RSP_1399	E	E	hypothetical protein		-0.026935	-0.188245	0.134037	0.0768061	-0.138972	0.149563	-0.0459628
RSP_1448	E	E	putative L-allo-threonine aldolase( EC:4.1.2.5 )		0.142465	0.0812332	-0.0544227	0.0211242	-0.144093	0.192485	0.0903847	RSP_1448	YP_351490.1 L-threonine aldolase [Rhodobacter sphaeroides 2.4.1]	YP_351490.1	0.198893	0.195355	-0.340745	-0.230047	-0.127091	0.0739587	0.349401
RSP_1451	E	E	ABC peptide/nickel/opine transporter, periplasmic substrate-binding protein		0.135298	-0.159434	0.00348887	0.0146673	-0.239927	--	--	RSP_1451	YP_351493.1 ABC peptide/nickel/opine transporter, periplasmic substrate-binding protein [Rhodobacter sphaeroides 2.4.1]	YP_351493.1	-0.259842	-0.24601	-1.00918	0.527421	0.577943	1.66592	1.33265
RSP_1452	EP	EP	ABC peptide/nickel/opine transporter, inner membrane subunit		0.152884	-0.0353757	-0.0393197	-0.03809	-0.0775017	0.0707076	0.111587
RSP_1453	EP	EP	ABC peptide/nickel/opine transporter, inner membrane subunit		0.151823	0.0574848	-0.0379281	0.0183929	0.164158	0.0975196	0.093456
RSP_1455	E	E	N-carbamoyl-L-amino acid amidohydrolase( EC:3.5.1.6 )		-0.0686316	-0.268044	-0.215067	-0.123382	-0.103385	1.30435	1.07117	RSP_1455	YP_351497.1 N-carbamoyl-L-amino acid amidohydrolase [Rhodobacter sphaeroides 2.4.1]	YP_351497.1	0.473975	-0.721474	-0.77503
RSP_1474	E	E	putative carboxynorspermidine decarboxylase protein( EC:4.1.1.- )	nspC	-0.0144977	-0.0289965	0.709568	0.525997	-0.0626088	0.508523	0.790296	RSP_1474	YP_351517.1 carboxynorspermidine decarboxylase [Rhodobacter sphaeroides 2.4.1]	YP_351517.1	-0.379435	-0.317189	-0.171821	-0.31124	-0.104418	-0.968201	-0.6495
RSP_1475	E	E	saccharopine dehydrogenase family( EC:1.1.1.- )		-0.285072	-0.0563938	0.963453	0.577768	-0.0997782	0.995983	1.01093	RSP_1475	YP_351518.1 carboxynorspermidine dehydrogenase [Rhodobacter sphaeroides 2.4.1]	YP_351518.1	-0.223705	-0.408558	-0.130955	-0.242751	0.242723	-1.37883	-1.19256
RSP_1479	EP	EP	ABC oligopeptide transporter, inner membrane subunit OppC	OppC	-0.536359	-0.186365	-1.14334	-1.08848	-0.0804887	-1.01678	-0.987624	RSP_1479	YP_351522.1 ABC oligopeptide transporter, inner membrane subunit OppC [Rhodobacter sphaeroides 2.4.1]	YP_351522.1	0.4551	0.562794	0.210338	0.700533	0.417204	0.827202	1.11367
RSP_1480	EP	EP	ABC oligopeptide transporter, inner membrane subunit OppB	OppB	-0.525414	-0.274205	-1.25654	-1.06057	-0.321652	-0.781629	-0.775358
RSP_1481	E	E	ABC oligopeptide transporter, perplasmic substrate-binding protein OppA	OppA	-0.741059	-0.36747	-1.52239	-1.29434	-0.348254	-1.4968	-1.44887	RSP_1481	YP_351524.1 ABC oligopeptide transporter, perplasmic substrate-binding protein OppA [Rhodobacter sphaeroides 2.4.1]	YP_351524.1	0.896697	0.835921	0.203995	1.10203	0.87361	1.73767	1.5188
RSP_1494	E	E	putative aspartate aminotransferase( EC:2.6.1.17 )		-0.638739	-0.366869	-0.896041	-0.485481	-0.387696	-1.46653	-1.28646	RSP_1494	YP_351536.1 putative aspartate aminotransferase [Rhodobacter sphaeroides 2.4.1]	YP_351536.1	0.0324453	0.323163	0.0422071	0.672339	0.715659	1.20205	1.11448
RSP_1499	E	E	Probable gamma-glutamyltranspeptidase( EC:2.3.2.2 )		0.371206	0.241624	0.0113027	-0.0388964	0.114362	0.257242	0.287574	RSP_1499	YP_351541.1 gamma-glutamyltransferase 2 [Rhodobacter sphaeroides 2.4.1]	YP_351541.1	0.297408	0.68313	0.546813	1.47992	1.36314	1.92985	1.97088
RSP_1513	E	E	tryptophan synthase subunit beta( EC:4.2.1.20 )	trpB	-0.694434	-0.176998	-0.746177	-0.706434	-0.044035	-0.842551	-0.821318	RSP_1513	YP_351557.1 tryptophan synthase subunit beta [Rhodobacter sphaeroides 2.4.1]	YP_351557.1	0.392361	0.116838	-0.208512	-0.30959	0.132719	-0.628489	-0.411708
RSP_1568	E	E	Glutamine synthetase( EC:6.3.1.2 )		-0.416078	-0.0838674	0.216695	0.130953	0.00226841	-0.653491	-0.650133	RSP_1568	YP_351611.2 glutamate--putrescine ligase [Rhodobacter sphaeroides 2.4.1]	YP_351611.2	-0.652519	-1.14658	-0.940969	-1.23935	-1.31758	-1.49402	-1.18513
RSP_1608	ER	ER	Putative Zn-dependent dehydrogenase		0.386563	0.29992	0.196298	0.139074	0.40016	1.73748	1.39458	RSP_1608	YP_351654.1 Putative Zn-dependent dehydrogenase [Rhodobacter sphaeroides 2.4.1]	YP_351654.1		-0.330859	-0.660138	0.353806	0.871069	-0.133162	-0.174978
RSP_1622	E	E	Putative DNA-binding protein		-0.343999	-0.145905	-0.0547705	-0.192521	-0.0435331	0.825849	0.225507
RSP_1665	E		putative RhtB family transporter		-0.364843	0.101595	-0.171764	-0.213462	0.161278	-0.22555	-0.25419
RSP_1747	ET	ET	ABC glutamate/glutamine/aspartate/asparagine transporter, periplasmic substrate-binding protein	bztA	-0.151195	-0.183435	-1.05057	-0.382628	-0.238137	-1.16941	-1.28168	RSP_1747	YP_351795.1 L-asparagine-binding protein;L-glutamine-binding protein;L-glutamate-binding protein;L-aspartate-binding protein [Rhodobacter sphaeroides 2.4.1]	YP_351795.1	0.427652	0.594822	0.324083	0.590417	0.677853	1.33156	0.918458
RSP_1748	E	E	ABC glutamate/glutamine/aspartate/asparagine transporter, inner membrane subunit BztB	bztB	-0.26306	-0.0130367	-0.362118	-0.159221	-7.21977e-05	-0.688497	-0.832754	RSP_1748	YP_351796.1 L-aspartate ABC transporter membrane protein;L-glutamine ABC transporter membrane protein;L-glutamate ABC transporter membrane protein;L-asparagine ABC transporter membrane protein [Rhodobacter sphaeroides 2.4.1]	YP_351796.1		-0.974663	-1.18245	-0.851399	-1.0942	-0.74467
RSP_1749	E	E	ABC glutamate/glutamine/aspartate/asparagine transporter, inner membrane subunit BztC	bztC	-0.303497	0.393863	-0.464458	-0.208913	0.377617	-0.288597	-0.422785
RSP_1750	E	E	ABC glutamate/glutamine/aspartate/asparagine transporter, ATPase subunit bztD	bztD	-0.167972	-0.0822038	-0.380914	-0.168585	-0.104252	-0.189785	-0.278828	RSP_1750	YP_351798.1 L-glutamate ABC transporter ATP-binding protein;L-asparagine ABC transporter ATP-binding protein;L-glutamine ABC transporter ATP-binding protein;L-aspartate ABC transporter ATP-binding protein [Rhodobacter sphaeroides 2.4.1]	YP_351798.1	0.236083	-0.0830307	-0.154364	-0.128239	-0.501863	-1.09718	-0.667519
RSP_1752	E	E	Putative creatinase( EC:3.5.3.3 )		0.168423	0.0948453	0.0448469	0.0458616	-0.072657	-0.0836753	-0.043649	RSP_1752	YP_351800.1 Putative creatinase [Rhodobacter sphaeroides 2.4.1]	YP_351800.1	-0.119007	0.384171	0.594332	1.18382	0.894945	-0.179772	0.20936
RSP_1758	E	E	Probable succinyl-diaminopimelate desuccinylase( EC:3.5.1.18 )		0.10213	-0.107767	-0.00616823	-0.00827761	-0.0217395	-0.0522694	-0.0323253	RSP_1758	YP_351806.1 putative succinyl-diaminopimelate desuccinylase [Rhodobacter sphaeroides 2.4.1]	YP_351806.1	0.987651	0.883396	0.593032	0.407787	0.936248	-0.131816	-0.438773
RSP_1767	E	E	possible N-formylglutamate amidohydrolase		0.124925	0.188966	0.122743	0.0825307	0.225981	0.0247341	0.054832	RSP_1767	YP_351815.1 putative N-formylglutamate amidohydrolase [Rhodobacter sphaeroides 2.4.1]	YP_351815.1	-0.412996	-0.046723	0.228858	-1.32231	-1.23916	-2.60973
RSP_1768	EH	EH	Aminotransferase class IV , putative D-alanine aminotransferase( EC:2.6.1.21 )		0.239428	-0.262227	-0.129814	0.0582531	-0.180165	-0.551541	-0.508315	RSP_1768	YP_351816.1 Aminotransferase class IV, putative D-alanine aminotransferase [Rhodobacter sphaeroides 2.4.1]	YP_351816.1	-0.487141	-0.0626284	-0.148949	-0.325097	-0.144079	-0.316127	-0.263334
RSP_1812	E		hypothetical protein		0.148652	-0.19038	-0.705203	-0.518245	-0.164362	-0.55734	-0.464962	RSP_1812	YP_351860.1 amino acid/amide ABC transporter substrate-binding protein, HAAT family [Rhodobacter sphaeroides 2.4.1]	YP_351860.1	0.554905	0.61624	0.0771866	1.29501	0.555771	1.57878	1.25432
RSP_1831	E	E	threonine synthase	thrC	0.242575	0.575395	0.335735	0.302078	0.463615	0.325627	0.307746	RSP_1831	YP_351881.1 threonine synthase [Rhodobacter sphaeroides 2.4.1]	YP_351881.1	-0.0793673	-0.269363	-0.170219	-0.0679156	-0.0425173	0.488731	0.241319
RSP_1849	E	E	Aspartate kinase( EC:2.7.2.4 )		-0.406307	-0.346238	0.750491	0.79518	-0.361223	-0.290118	-0.125998	RSP_1849	YP_351899.1 aspartate kinase [Rhodobacter sphaeroides 2.4.1]	YP_351899.1	0.329905	-0.107062	0.0724144	-0.355807	-0.330766	-0.148838	-0.169805
RSP_1851	E	E	O-succinylhomoserine sulfhydrylase	metZ	-0.186941	-0.27712	0.0779017	0.0384339	-0.242417	0.016688	0.19225	RSP_1851	YP_351901.2 O-succinylhomoserine sulfhydrylase [Rhodobacter sphaeroides 2.4.1]	YP_351901.2	-0.207719	-0.495772	0.0431487	-0.207438	-0.415133	0.287142	0.201551
RSP_1865	EH	EH	ketol-acid reductoisomerase( EC:1.1.1.86 )		0.36902	-0.000583297	-0.604041	0.186566	0.318403	-2.59132	-2.62728	RSP_1865	YP_351915.1 ketol-acid reductoisomerase [Rhodobacter sphaeroides 2.4.1]	YP_351915.1	-0.281518	-0.414721	-0.108819	-0.260198	-0.337967	0.026104	-0.0346375
RSP_1868	E	EF	serine-pyruvate aminotransferase		-0.385977	-0.385709	-0.605291	-0.430454	-0.398111	0.00741389	-0.245876	RSP_1868	YP_351918.1 serine-pyruvate aminotransferase [Rhodobacter sphaeroides 2.4.1]	YP_351918.1	0.718955	0.584747	0.196002	0.636565	0.689131	1.17866	1.08793
RSP_1874	EF	EF	carbamoyl-phosphate synthase small subunit( EC:6.3.5.5 )	carA	-0.0736986	0.205389	0.625367	0.569836	0.438089	0.316475	0.427484	RSP_1874	YP_351925.2 carbamoyl-phosphate synthase small subunit [Rhodobacter sphaeroides 2.4.1]	YP_351925.2	-0.358852	-0.578388	-0.203298	-0.713313	-0.610032	-2.21804	-1.71555
RSP_1882	E	E	ABC polyamine/opine transporter, ATPase subunit		0.045379	-0.0356533	-0.645489	-0.0325005	0.10707	-0.113625	-0.601991	RSP_1882	YP_351931.1 ABC polyamine/opine transporter, ATPase subunit [Rhodobacter sphaeroides 2.4.1]	YP_351931.1	1.12662	0.675268	0.447681	1.09146	1.12558	1.79518	1.63094
RSP_1883	E	E	ABC polyamine/opine transporter, periplasmic substrate-binding protein		0.0358408	0.136021	-0.675998	-0.172892	0.220328	-0.0695491	-0.320549	RSP_1883	YP_351932.2 ABC polyamine/opine transporter, periplasmic substrate-binding protein [Rhodobacter sphaeroides 2.4.1]	YP_351932.2	0.90479	0.952004	-0.00266139	1.83096	1.40233	1.0208	0.627413
RSP_1884	E	E	ABC polyamine/opine transporter, inner membrane subunit		-0.129371	0.0929926	-0.636319	-0.224486	0.071481	-0.0918193	-0.230537	RSP_1884	YP_351933.1 ABC polyamine/opine transporter, inner membrane subunit [Rhodobacter sphaeroides 2.4.1]	YP_351933.1	0.50564	-0.0779673	-0.158859	0.468611	0.190559	1.09439	1.13658
RSP_1886	E	E	ABC polyamine/opine transporter, inner membrane subunit		-0.108175	-0.215558	-0.27279	-0.00282947	-0.351165	-0.214549	-0.252577	RSP_1886	YP_351934.1 ABC polyamine/opine transporter, inner membrane subunit [Rhodobacter sphaeroides 2.4.1]	YP_351934.1	0.743392			0.865932	0.650658	1.10623	1.58145
RSP_1922	KE	KE	Transcriptional regulator, GntR family, with aminotransferase domain		0.383691	0.27562	0.153356	0.0639015	0.0384233	0.564382	0.485667	RSP_1922	YP_351973.1 transcriptional regulator, GntR family [Rhodobacter sphaeroides 2.4.1]	YP_351973.1			-0.143152	-0.0327651	0.00342751
RSP_1941	EH	EH	phosphoadenosine phosphosulfate reductase	cysH	-0.401068	-0.604758	-1.18107	-0.819153	-0.627834	-1.56425	-0.423951	RSP_1941	YP_351993.2 phosphoadenylylsulfate reductase (thioredoxin) [Rhodobacter sphaeroides 2.4.1]	YP_351993.2	-0.627179	-1.16638	-0.432193		-1.37638
RSP_1975	E	E	aminopeptidase P		-0.222245	-0.0387214	0.0550058	-0.0549135	0.110044	-0.630779	-0.546801	RSP_1975	YP_352024.1 aminopeptidase P [Rhodobacter sphaeroides 2.4.1]	YP_352024.1	-0.16672	-0.113275	-0.136995	-0.104828	-0.43933	-0.936349	-0.606982
RSP_1982	E	E	Aminopeptidase N		-0.178227	0.0269859	-0.430726	-0.282381	0.0152337	-0.0675873	-0.019876	RSP_1982	YP_352033.1 Aminopeptidase N [Rhodobacter sphaeroides 2.4.1]	YP_352033.1	0.182519	0.505868	0.174074	0.550677	0.747681	-0.434317	-0.157984
RSP_1984	E	E	histidinol-phosphate aminotransferase( EC:2.6.1.9 )		-0.106953	0.289469	-0.114987	0.0380829	0.561565	-0.0658879	0.0936988	RSP_1984	YP_352035.2 histidinol-phosphate aminotransferase [Rhodobacter sphaeroides 2.4.1]	YP_352035.2	0.185277	0.0803884	-0.069973	0.173582	0.246543	-0.00887489	0.0469545
RSP_1991	E	E	Putative Ornithine decarboxylase( EC:4.1.1.17 )		-0.0947898	-0.192736	-0.238067	0.225389	-0.246923	1.59388	1.55814	RSP_1991	YP_352042.1 Putative Ornithine decarboxylase [Rhodobacter sphaeroides 2.4.1]	YP_352042.1	-1.24278	-1.36913	0.505154	0.422108	0.740712	-0.687997	-0.651405
RSP_2001	E	E	Anthranilate phosphoribosyltransferase( EC:2.4.2.18 )	trpD	-0.103175	-0.2728	-0.416025	-0.136511	-0.521226	-0.310408	-0.381592	RSP_2001	YP_352052.1 anthranilate phosphoribosyltransferase [Rhodobacter sphaeroides 2.4.1]	YP_352052.1	0.194742	0.0413329	-0.105267	0.430191	0.718187	0.365115	0.427601
RSP_2002	EH	EH	Anthranilate synthase component II( EC:4.1.3.27 )	trpG	-0.122302	-0.434275	-0.355623	-0.131438	-0.498221	0.297215	0.220424	RSP_2002	YP_352053.1 anthranilate synthase, component II [Rhodobacter sphaeroides 2.4.1]	YP_352053.1		0.54702	0.576866	0.473949	0.69532	-1.12367	-1.54662
RSP_2004	EH	EH	anthranilate synthase component I( EC:4.1.3.27 )	trpE	-0.241637	-0.427253	0.0218757	0.0928537	-0.495296	-0.32816	-0.222287	RSP_2004	YP_352055.1 anthranilate synthase, component I [Rhodobacter sphaeroides 2.4.1]	YP_352055.1	0.243314	0.236178	0.0939369	0.231852	0.0553004	-0.367191	-0.227514
RSP_2008	E	E	Acetylornithine Aminotransferase class-III( EC:2.6.1.11 )	argD	-0.391127	-0.294009	0.0410303	0.0187468	-0.225443	-0.461533	-0.311711	RSP_2008	YP_352059.1 acetylornithine aminotransferase apoenzyme [Rhodobacter sphaeroides 2.4.1]	YP_352059.1	-0.366625	-0.418311	-0.537596	-0.491433	-0.482885	-0.205518	-0.0316022
RSP_2009	E	E	ornithine carbamoyltransferase( EC:2.1.3.3 )	argF	-0.592789	-0.22531	0.0570306	-0.126731	-0.318562	-0.692913	-0.626165	RSP_2009	YP_352060.1 ornithine carbamoyltransferase [Rhodobacter sphaeroides 2.4.1]	YP_352060.1	-0.155536	-0.334245	-0.221535	-0.224833	-0.297161	-1.6703	-1.27373
RSP_2015	E	O	arginine/ornithine transport system ATPase( EC:2.7.- )	argK	0.132216	-0.219113	0.240075	0.31789	-0.195941	0.00432449	0.180485	RSP_2015	YP_352066.1 arginine/ornithine transport system ATPase [Rhodobacter sphaeroides 2.4.1]	YP_352066.1	-0.176826	-0.348976	-0.527791	-0.552354	-0.23035	-0.398328	-0.711566
RSP_2124	E	E	methionine synthase I		-0.370796	-0.0184835	-0.0649171	0.139055	0.0401487	0.753992	0.26436	RSP_2124	YP_352179.1 methionine synthase I [Rhodobacter sphaeroides 2.4.1]	YP_352179.1	-0.0790227	-0.339153	-0.449336	0.0497112	0.00157102	-0.805261	-0.727928
RSP_2141	E	E	ABC polyamine transporter, periplasmic substrate-binding protein		-0.137905	-0.432848	-0.770324	-0.266946	-0.517211	-0.768244	-0.760267	RSP_2141	YP_352195.1 ABC polyamine transporter, periplasmic substrate-binding protein [Rhodobacter sphaeroides 2.4.1]	YP_352195.1	0.732895	0.49894	0.0784492	1.05993	0.439649	1.13894	0.809237
RSP_2142	E	E	NifS-related protein		0.0967253	-0.297775	-0.20679	-0.0839218	-0.30396	-0.213625	-0.0671014	RSP_2142	YP_352196.1 NifS-related protein [Rhodobacter sphaeroides 2.4.1]	YP_352196.1	-0.373142	-0.199195	-0.215187	-0.365186	-0.172884	-1.35499	-0.750872
RSP_2147	E	E	O-acetylserine (Thiol)-lyase, cysteine synthase( EC:2.5.1.47 )	cysK	-0.123931	-0.135957	-0.245145	-0.258799	-0.169844	0.0205382	0.2226	RSP_2147	YP_352201.1 O-acetylserine (Thiol)-lyase, cysteine synthase [Rhodobacter sphaeroides 2.4.1]	YP_352201.1	0.16324	0.247669	-0.171126	0.509314	0.809041	0.156904	0.372153
RSP_2155	E	E	histidinol dehydrogenase( EC:1.1.1.23 )	hisD	-0.315858	-0.0589035	-0.21191	0.0223429	0.0761232	-0.169578	-0.198228	RSP_2155	YP_352209.1 histidinol dehydrogenase [Rhodobacter sphaeroides 2.4.1]	YP_352209.1	-0.100418	-0.597795	-0.463704	-0.732347	-0.981384	-1.29811	-1.26472
RSP_2156	E	E	ABC transporter, inner membrane subunit		-0.180637	0.0613611	-0.0731315	0.0363785	-0.00472587	-0.416102	-0.413414
RSP_2157	E	E	ABC transporter, inner membrane subunit		-0.112693	-0.14379	-0.124579	0.0755393	-0.138413	-0.506359	-0.496243
RSP_2158	E	E	ABC transporter, periplasmic solute-binding protein		-0.465489	0.0126178	-0.463314	-0.154593	0.0402337	-0.593084	-0.524001	RSP_2158	YP_352212.1 ABC transporter, periplasmic solute-binding protein [Rhodobacter sphaeroides 2.4.1]	YP_352212.1	0.117162	-0.255335	-0.547143	-0.109191	-0.559893	0.48209	-0.022536
RSP_2159	E	E	ABC transporter, ATPase subunit		-0.0419375	0.0843151	-0.0590599	0.124031	0.216032	-0.456512	-0.467665	RSP_2159	YP_352213.1 ABC transporter, ATPase subunit [Rhodobacter sphaeroides 2.4.1]	YP_352213.1	0.11849	-0.496466	-0.421098	-0.746653	-1.05909	-0.764415	-0.903736
RSP_2172	E	E	5,10-methylenetetrahydrofolate reductase( EC:1.5.1.20,EC:1.7.99.5 )	metF	0.257614	-0.306201	-0.408967	-0.00602139	-0.120202	0.494312	0.0339671	RSP_2172	YP_352224.1 5,10-methylenetetrahydrofolate reductase (NAD(P)) [Rhodobacter sphaeroides 2.4.1]	YP_352224.1	-2.14927	-2.34642	-0.365663	-2.33327	-1.98222
RSP_2179	E	E	ABC glycine betaine/L-proline tranporter, ATPase subunit, ProV	proV	-0.0959917	-0.0102121	-0.410138	-0.0901049	0.123829	-0.495866	-0.69674	RSP_2179	YP_352232.1 ABC glycine betaine/L-proline transporter, ATPase subunit, ProV [Rhodobacter sphaeroides 2.4.1]	YP_352232.1	0.384399	0.0268205	-0.108721	-0.286645	-0.24688	-0.969383	-0.880096
RSP_2180	E	E	ABC glycine betaine/L-proline transporter, inner membrane subunit	proW	0.0568763	-0.16164	-0.457072	-0.213378	-0.334457	-0.574915	-0.756848
RSP_2181	E	E	ABC glycine betaine/L-proline transporter, periplasmic substrate-binding subunit	proX	0.0610799	-0.111401	-0.650711	-0.334585	-0.282779	-0.18875	-0.35442	RSP_2181	YP_352234.1 ABC glycine betaine/L-proline transporter, periplasmic substrate-binding subunit [Rhodobacter sphaeroides 2.4.1]	YP_352234.1	0.708032	0.694177	0.165435	1.53773	1.10259	1.49551	1.27546
RSP_2184	E	IR	choline dehydrogenase( EC:1.1.99.1 )	betA	0.124858	-0.214792	-0.0192434	0.00647937	-0.100669	0.464698	0.379278	RSP_2184	YP_352237.1 choline dehydrogenase [Rhodobacter sphaeroides 2.4.1]	YP_352237.1	-0.159878	-0.312958	-0.607424	-0.658686	-0.670336	-1.11533	-1.56662
RSP_2193	E	E	predicted aminomethyltransferase, tetrahydrofolate dependent( EC:2.1.2.10 )	gcvT	-0.340893	0.103075	-0.106549	-0.430215	0.0611049	-0.636402	-0.441943	RSP_2193	YP_352249.1 putative aminomethyltransferase, tetrahydrofolate dependent [Rhodobacter sphaeroides 2.4.1]	YP_352249.1	0.781775	0.729899	0.410334	1.16359	1.01316	0.698793	0.915969
RSP_2194	E	E	glycine cleavage system H protein (predicted)	gcvH	-0.467718	-0.280736	-0.243207	-0.487235	-0.170771	-1.50095	-1.46804	RSP_2194	YP_352250.1 glycine cleavage system H protein (predicted) [Rhodobacter sphaeroides 2.4.1]	YP_352250.1	-1.40712	-0.732917	-0.211831	-1.86726	0.0538356	-0.262751	-0.113024
RSP_2195	E	EE	glycine dehydrogenase( EC:1.4.4.2 )	gcvP	-0.584123	-0.335094	-0.182721	-0.529321	-0.370099	-1.1614	-1.14149	RSP_2195	YP_352251.1 glycine dehydrogenase [Rhodobacter sphaeroides 2.4.1]	YP_352251.1	-0.373749	-0.323441	-0.25177	-0.0217946	-0.0334218	0.140549	0.178085
RSP_2216	EH	EH	branched-chain amino acid aminotransferase( EC:2.6.1.42 )	ilvE	-0.395537	-0.296197	-0.144791	-0.0955108	-0.231644	-0.13875	0.254696	RSP_2216	YP_352272.1 branched-chain amino acid aminotransferase [Rhodobacter sphaeroides 2.4.1]	YP_352272.1	0.180642	0.262142	0.0822525	0.374799	0.283019	-0.296593	-0.545748
RSP_2241	E	E	phosphoribosyl-ATP pyrophosphatase( EC:3.6.1.31 )	hisE	-0.183802	-0.0345665	0.21846	0.164826	0.0911555	-0.148721	0.0410756	RSP_2241	YP_352297.1 phosphoribosyl-ATP pyrophosphatase [Rhodobacter sphaeroides 2.4.1]	YP_352297.1	1.0868	1.39126	1.28927	1.2846	0.843096	1.72821	1.121
RSP_2242	E	E	imidazole glycerol phosphate synthase subunit HisF( EC:4.1.3.- )	hisF	-0.196921	-0.0972559	0.00140686	-0.0271965	-0.0161619	0.299595	0.292485	RSP_2242	YP_352298.1 imidazole glycerol phosphate synthase subunit HisF [Rhodobacter sphaeroides 2.4.1]	YP_352298.1	0.464403	0.561236	0.241555	0.58379	0.388793	-1.25844	-0.999505
RSP_2243	E	E	1-(5-phosphoribosyl)-5-[(5- phosphoribosylamino)methylideneamino] imidazole-4-carboxamide isomerase( EC:5.3.1.16 )	hisA	0.0128919	0.993056	0.278545	0.361374	1.09475	-0.0553832	-0.0430284	RSP_2243	YP_352299.1 1-(5-phosphoribosyl)-5-((5-phosphoribosylamino)methylideneamino) imidazole-4-carboxamide isomerase [Rhodobacter sphaeroides 2.4.1]	YP_352299.1	-0.0248617	-0.505873	-0.476115	-0.269347	-0.265059	-0.272587	-0.140462
RSP_2245	E	E	imidazole glycerol phosphate synthase subunit HisH( EC:2.4.2.- )	hisH	-0.28435	-0.105751	0.151869	0.228244	-0.0658926	-0.373553	-0.245532	RSP_2245	YP_352301.1 imidazole glycerol phosphate synthase subunit HisH [Rhodobacter sphaeroides 2.4.1]	YP_352301.1	0.304612	0.483369	0.129868	0.410288	0.276218	-0.482519	-0.489297
RSP_2246	E	E	imidazoleglycerol-phosphate dehydratase( EC:4.2.1.19 )	hisB	-0.0420201	-0.115791	0.0629835	0.102421	-0.0406956	0.0604773	0.0104431	RSP_2246	YP_352302.1 imidazoleglycerol-phosphate dehydratase [Rhodobacter sphaeroides 2.4.1]	YP_352302.1	0.0567652	0.239074	0.243743	0.70513	0.459667	1.06687	0.896784
RSP_2252	E	E	Threonine dehydratase( EC:4.3.1.19 )		0.177524	0.760465	-0.0310339	-0.0715158	0.62121	-0.400958	-0.330688	RSP_2252	YP_352307.1 Threonine dehydratase [Rhodobacter sphaeroides 2.4.1]	YP_352307.1	-0.0698522	-0.180394	-0.00333023	0.0787958	-0.140764	-0.658573	-0.402858
RSP_2274	E	E	ABC branched amino acid transporter family, ATPase subunit		0.174837	0.281333	0.0672166	0.335552	0.2818	--	-0.139095
RSP_2275	E		ABC branched amino acid transporter family, periplasmic substrate-binding subunit		-0.0708531	0.148602	0.0105607	0.401012	0.376049	-0.202966	-0.125427	RSP_2275	YP_352331.1 amino acid/amide ABC transporter substrate-binding protein, HAAT family [Rhodobacter sphaeroides 2.4.1]	YP_352331.1	-0.375432	-0.53732	-0.240813	2.39578	1.90476	4.01627	3.73685
RSP_2276	E	E	ABC branched amino acid transporter family, inner membrane subunit		0.127903	-0.282403	-0.00735718	0.444702	-0.34528	-0.0740314	-0.0988939
RSP_2277	E	E	ABC branched amino acid transporter family, inner membrane subunit		0.0969854	0.144716	-0.143512	0.26061	-0.189682	-0.189015	-0.226092
RSP_2278	E	E	ABC branched amino acid transporter family, ATPase subunit		-0.0226989	0.152909	-0.102616	0.197936	0.311962	0.414666	0.352318
RSP_2284	E	E	histidinol-phosphate aminotransferase		-0.421844	-0.0253718	-0.139641	0.106655	0.0157403	-0.530858	-0.539511	RSP_2284	YP_352340.1 histidinol phosphate aminotransferase apoenzyme [Rhodobacter sphaeroides 2.4.1]	YP_352340.1	0.150389	-0.287591	-0.423149	-1.16096	-1.0592	-1.04667	-0.82372
RSP_2301	FE	FE	Phosphoribosyl pyrophosphate synthetase( EC:2.7.6.1 )	prsA	-0.440305	0.0500899	0.319237	0.177832	0.208883	-0.111556	-0.173871	RSP_2301	YP_352356.1 Phosphoribosyl pyrophosphate synthetase [Rhodobacter sphaeroides 2.4.1]	YP_352356.1	0.0607122	-0.190269	-0.256542	-0.0830587	-0.312442	0.0482788	0.364507
RSP_2302	E	E	putative low specificity L-threonine aldolase( EC:4.1.2.5 )		-0.0314815	-0.0694862	0.31421	0.109451	-0.162094	0.332042	0.246493	RSP_2302	YP_352357.1 L-threonine aldolase [Rhodobacter sphaeroides 2.4.1]	YP_352357.1	0.120628	-0.177851	-0.618945	0.218902	-0.407299	-0.48443	-0.516155
RSP_2316	E	E	D-amino acid dehydrogenase( EC:1.4.99.1 )	dadA	-0.34774	-0.0568726	-0.0538469	-0.0115591	-0.0155572	-0.382185	-0.313547	RSP_2316	YP_352371.1 D-amino acid dehydrogenase [Rhodobacter sphaeroides 2.4.1]	YP_352371.1	-0.546694		-0.880922	-0.559355	0.303804
RSP_2319	E	E	Glutamine synthetase class-I( EC:6.3.1.2 )	glnA	0.182499	0.202019	-0.150895	-0.12708	0.168649	-0.0126759	-0.160283	RSP_2319	YP_352374.1 Glutamine synthetase class-I [Rhodobacter sphaeroides 2.4.1]	YP_352374.1	0.259567	-0.440531	-0.203564	-0.0820115	0.0751069	-0.710784	-0.626084
RSP_2323	E	E	hypothetical protein		0.0482103	0.201399	-0.17778	-0.155679	0.0547183	-0.16974	-0.172772
RSP_2330	E	E	2-isopropylmalate synthase( EC:2.3.3.13 )	leuA	0.726074	0.223616	-0.331586	-0.415855	-0.00732069	-0.541879	-0.617689	RSP_2330	YP_352386.1 2-isopropylmalate synthase [Rhodobacter sphaeroides 2.4.1]	YP_352386.1	0.801712	1.36467	0.997211	1.05877	1.12121	0.448277	0.656542
RSP_2341	E	E	hypothetical protein( EC:2.6.1.- )		-0.310331	-0.0176879	-0.0411296	-0.0262705	0.0387521	0.274412	0.211845	RSP_2341	YP_352398.1 aspartate/tyrosine/aromatic aminotransferase [Rhodobacter sphaeroides 2.4.1]	YP_352398.1	0.893395	0.750751	0.914462	0.537633	1.39638	-0.75835	-0.982791
RSP_2343	E	E	Putative threonine efflux protein, RhtB family		-0.271101	-0.0853209	-0.128376	0.0469464	-0.0786998	-0.650775	-0.519044
RSP_2377	ER	ER	L-threonine 3-dehydrogenase( EC:1.1.1.103 )	tdh	-0.0471655	0.162028	-0.0953344	-0.0593041	0.338592	0.467021	0.287766	RSP_2377	YP_352436.1 L-threonine 3-dehydrogenase [Rhodobacter sphaeroides 2.4.1]	YP_352436.1		0.550112	0.276176	0.945887	1.07742	-0.155805	0.341566
RSP_2397	E		ABC putrescine transporter, periplasmic substrate-binding subunit		-0.640299	-0.582092	-0.596269	-0.0646121	-0.614222	-1.10865	-1.20569	RSP_2397	YP_352459.1 ABC putrescine transporter, periplasmic substrate-binding subunit [Rhodobacter sphaeroides 2.4.1]	YP_352459.1	-0.0456365	-0.482493	-0.288991	-1.00172	-0.958278	-0.428059	-0.642178
RSP_2398	E	E	ABC putrescine transporter, inner membrane subunit		-0.587628	0.150293	-0.369373	-0.177169	0.0717869	-0.956254	-1.02556
RSP_2399	E	E	ABC putrescine transporter, inner membrane subunit		-0.576869	-0.0658289	-0.537551	-0.251763	-0.308916	-0.748377	-0.977246
RSP_2400	E	E	ABC putrescine transporter, ATPase subunit		-0.401201	-0.537867	-0.65767	-0.0464992	-0.587848	-1.02019	-1.19454	RSP_2400	YP_352462.2 ABC putrescine transporter, ATPase subunit [Rhodobacter sphaeroides 2.4.1]	YP_352462.2	0.558119	0.31338	0.175489	0.283479	0.231655	0.574629	0.493258
RSP_2412	E	E	Oligoendopeptidase F( EC:3.4.24.- )	pepF	-0.36106	-0.124226	-0.175734	-0.254028	-0.0634197	0.850884	0.471806	RSP_2412	YP_352474.1 Oligoendopeptidase F [Rhodobacter sphaeroides 2.4.1]	YP_352474.1	-0.320094	-0.834721	-0.492326	-1.15111	-0.895049	-1.20692	-1.2847
RSP_2417	E	O	hypothetical protein		-0.040673	0.0453814	-0.463207	-0.34826	0.0400671	-0.396826	-0.423101	RSP_2417	YP_352479.1 transglutaminase-like enzyme, predicted cysteine protease [Rhodobacter sphaeroides 2.4.1]	YP_352479.1	0.696676	0.733793	0.2145	0.964853	0.913688	0.0965417	0.516516
RSP_2431	E	E	putative O-acetylhomoserine sulfhydrylase( EC:2.4.1.49,EC:2.5.1.49 )		-0.209308	-0.123457	-0.122687	-0.0177249	-0.0670473	-0.463052	-0.452798	RSP_2431	YP_352493.1 O-acetylhomoserine sulfhydrylase [Rhodobacter sphaeroides 2.4.1]	YP_352493.1	-0.405217	-0.210196	-0.428369	-0.465364	-0.0536919	0.109576	0.097978
RSP_2481	E	E	serine acetyltransferase( EC:2.3.1.30 )	cysE	0.116353	0.0445152	-0.124553	-0.276516	0.031665	1.5587	1.23405	RSP_2481	YP_352543.1 serine O-acetyltransferase [Rhodobacter sphaeroides 2.4.1]	YP_352543.1	0.173697	-0.141025	0.260951	1.58025	1.39554	1.21128	1.2523
RSP_2510	E	E	hydroxymethylglutaryl-CoA lyase( EC:4.1.3.4 )	hmgL	-0.420753	0.20463	-0.193791	-0.523669	0.076124	-1.11846	-1.11642	RSP_2510	YP_352572.1 hydroxymethylglutaryl-CoA lyase [Rhodobacter sphaeroides 2.4.1]	YP_352572.1	2.62458	2.13761	1.62228	1.06016	0.991226	-0.164196	0.0886408
RSP_2539	E	E	ABC transporter, ATPase subunit		-0.261945	-0.0540548	0.445804	0.403679	0.0334032	-0.282687	-0.221223	RSP_2539	YP_352598.2 ABC transporter, ATPase subunit [Rhodobacter sphaeroides 2.4.1]	YP_352598.2	0.00108846	-0.818161	-0.442791	-0.731572	-1.04508	-0.809989	-0.457739
RSP_2557	E	E	putative asparagine synthetase( EC:6.3.5.4 )	asnB	0.427047	0.232514	0.350958	0.220287	0.422074	0.838395	0.781167
RSP_2580	ET	ET	putative methanol oxidation protein	xoxJ	-0.175538	-0.0109276	-0.110381	0.113207	-0.0648147	0.321144	-0.283917	RSP_2580	YP_352638.1 amino acid ABC transporter substrate-binding protein, PAAT family [Rhodobacter sphaeroides 2.4.1]	YP_352638.1	-0.830128	-1.31763	0.583328	-0.0885188	0.73168	-0.612479	-0.929065
RSP_2627	E	E	Phosphoribosyl-AMP cyclohydrolase	hisI	0.172392	-0.0692692	0.269314	0.217782	-0.165147	0.670766	0.841251
RSP_2631	E	S	USG protein		0.420504	-0.0141969	-0.0671836	-0.11909	-0.0518287	0.946346	0.230815
RSP_2632	E	E	Arginase	argI	0.034439	0.203142	0.0945629	0.0309003	0.251596	0.497936	0.705446	RSP_2632	YP_352689.1 arginase [Rhodobacter sphaeroides 2.4.1]	YP_352689.1		0.543173	0.47326	0.451054
RSP_2636	E	E	acetolactate synthase small subunit	ilvH	0.201098	0.31456	-0.547246	-0.455883	0.312152	-0.392965	-0.457665	RSP_2636	YP_352692.1 acetolactate synthase, small subunit [Rhodobacter sphaeroides 2.4.1]	YP_352692.1	-0.120445	0.950199	0.588801	0.850637	1.57738	2.14294	2.10813
RSP_2637	EH	EH	acetolactate synthase III large subunit( EC:2.2.1.6 )		0.00925087	0.127118	-0.740396	-0.559474	-0.0612876	-0.154131	-0.296953	RSP_2637	YP_352693.1 acetolactate synthase, large subunit [Rhodobacter sphaeroides 2.4.1]	YP_352693.1	0.697127	1.0872	0.915829	1.49567	1.60858	0.586679	0.929775
RSP_2686	E		putative sarcosine oxidase beta subunit( EC:1.5.3.1 )		0.11331	-0.0134113	0.0159523	0.106227	0.0337979	0.775333	0.59159	RSP_2686	YP_352742.1 putative sarcosine oxidase beta subunit [Rhodobacter sphaeroides 2.4.1]	YP_352742.1	0.0857652	0.108482	0.154023	0.180321	0.347923	0.593675	0.811513
RSP_2688	E	E	putative sarcosine oxidase delta subunit protein( EC:1.5.3.1 )	soxD	-0.774036	-0.60444	-0.910691	-0.739879	-0.51938	-0.971158	-0.996531	RSP_2688	YP_352744.1 putative sarcosine oxidase delta subunit protein [Rhodobacter sphaeroides 2.4.1]	YP_352744.1	-0.761811	-0.594931	-0.220918	-0.499022	-0.222838	0.320154	0.683528
RSP_2690	E	E	putative sarcosine oxidase gamma subunit( EC:1.5.3.1 )		-0.389738	-0.278714	-0.268927	-0.199683	-0.218634	-0.433583	-0.362191	RSP_2690	YP_352746.1 putative sarcosine oxidase gamma subunit [Rhodobacter sphaeroides 2.4.1]	YP_352746.1	0.105221	-0.0597547	-0.0423501	0.444047	0.251496	0.86132	0.54985
RSP_2701	EP	EP	ABC oligo/dipeptide transporter, inner membrane subunit		--	0.193856	--	--	-0.239111	0.187237	0.185839
RSP_2702	EP	EP	ABC oligo/dipeptide transporter, inner membrane subunit		0.188528	0.0800378	0.0825809	0.0175035	0.17	0.729424	0.486976
RSP_2703	E		ABC dipeptide transporter, periplasmic binding protein		0.243656	1.16228	-0.00754796	0.00736794	1.02574	0.782105	0.632863
RSP_2720	E	E	Putative LysE/RhtB family amino acid efflux pump		-0.115058	-0.0951648	-0.112379	-0.101516	-0.146139	0.330983	0.277273
RSP_2723	E	E	2-isopropylmalate synthase		0.372464	-0.0700528	0.045515	-0.176585	-0.16566	0.266009	0.29064	RSP_2723	YP_352779.2 2-isopropylmalate synthase [Rhodobacter sphaeroides 2.4.1]	YP_352779.2	1.07476	1.59006	1.16219	1.6319	1.52534	1.26993	1.28819
RSP_2769	E	E	probable 5,10-methylenetetrahydrofolate reductase		0.305032	0.0557456	0.154684	0.186565	0.333617	1.11961	0.607615
RSP_2817	E	E	Putative shikimate kinase( EC:2.7.1.71 )	aroK	0.00666089	-0.234177	-0.154289	-0.138887	-0.147911	0.695726	0.551114	RSP_2817	YP_352896.2 shikimate kinase [Rhodobacter sphaeroides 2.4.1]	YP_352896.2	0.432102	0.0446974	-0.0171369	0.746356	0.472429	-0.160019	-0.292616
RSP_2818	E	E	Putative 3-dehydroquinate synthase( EC:4.2.3.4 )	aroB	-0.289065	-0.232143	0.0744137	-0.0171084	-0.284226	-0.24743	-0.230586	RSP_2818	YP_352895.1 3-dehydroquinate synthase [Rhodobacter sphaeroides 2.4.1]	YP_352895.1	0.410363	0.179501	0.115515	0.353887	0.0861677	0.114922	0.338131
RSP_2856	E	E	putative oligopeptide ABC transporter, periplasmic-binding protein		0.133368	-0.0658843	0.17047	0.115092	0.0772809	-0.165112	0.100802	RSP_2856	YP_352855.1 putative oligopeptide ABC transporter, periplasmic-binding protein [Rhodobacter sphaeroides 2.4.1]	YP_352855.1	0.369277	0.657953	0.152796	0.193936	-0.156331	0.559218	0.517876
RSP_2862	E		Glycine/D-amino acid oxidase (deaminating)		-0.0955694	-0.0401052	-0.248237	-0.131461	0.0190835	0.236182	0.266736	RSP_2862	YP_352849.1 Glycine/D-amino acid oxidase (deaminating) [Rhodobacter sphaeroides 2.4.1]	YP_352849.1	0.576373	0.741619	0.0252266	0.654427	0.690343	0.0235017	0.361148
RSP_2899	E	E	leucyl aminopeptidase( EC:3.4.11.1 )		0.00725075	-0.0391675	-0.349198	-0.254908	-0.156733	-0.614608	-0.426717	RSP_2899	YP_352960.1 leucyl aminopeptidase [Rhodobacter sphaeroides 2.4.1]	YP_352960.1	0.15103	0.140942	0.150005	0.8403	0.44843	1.22268	1.08956
RSP_2909	E	E	Hydrolase arginase family( EC:3.5.3.11 )		-0.163606	-0.0617142	0.0244077	-0.0323057	-0.0119277	-0.205605	0.0131966	RSP_2909	YP_352971.1 agmatinase [Rhodobacter sphaeroides 2.4.1]	YP_352971.1	-0.689278	-0.546162	0.243422	-0.915182	-1.10338	-0.368302	-0.565735
RSP_2917	E	E	putative cystathionine gamma-synthase beta-lyase		-0.00932074	0.125286	0.380437	0.26812	0.233466	-0.184305	-0.0691225	RSP_2917	YP_352978.1 putative cystathionine gamma-synthase beta-lyase [Rhodobacter sphaeroides 2.4.1]	YP_352978.1	-0.3371	-0.434566	-0.152158	-0.426669	-0.312697	-0.117962	-0.0777372
RSP_2921	E	E	phospho-2-dehydro-3-deoxyheptonate( EC:2.5.1.54 )		-0.480709	-0.797074	0.223882	0.352211	-0.886015	-0.457282	-0.318964	RSP_2921	YP_352983.1 3-deoxy-D-arabinoheptulosonate-7-phosphate synthase [Rhodobacter sphaeroides 2.4.1]	YP_352983.1	0.244078	-0.35265	-0.201336	-1.02172	-1.08174	-2.85504	-2.57278
RSP_2923	E	E	ABC branched amino acid transporter family, periplasmic substrate-binding protein		-0.355275	-0.423956	-0.849738	-0.432759	-0.575714	-1.0137	-0.877225	RSP_2923	YP_352985.1 amino acid/amide ABC transporter substrate-binding protein, HAAT family [Rhodobacter sphaeroides 2.4.1]	YP_352985.1	0.836815	0.767119	0.284402	1.21893	0.904889	1.57209	1.33701
RSP_2924	E	E	ABC branched-chain amino acid transporter family, ATPase subunit		-0.301818	-0.138484	0.0028664	-0.142402	-0.0471703	-0.825122	-0.798402	RSP_2924	YP_352986.1 amino acid/amide ABC transporter ATP-binding protein 1, HAAT family [Rhodobacter sphaeroides 2.4.1]	YP_352986.1	-0.0322323	0.00409698	-0.0636501	0.524473	0.490056	-0.74188	-0.683029
RSP_2925	E	E	ABC branched-chain amino acid transporter family, ATPase subunit		-0.379298	-0.00957389	0.131609	-0.0654552	0.0421723	-0.599246	-0.573661	RSP_2925	YP_352987.1 amino acid/amide ABC transporter ATP-binding protein 2, HAAT family [Rhodobacter sphaeroides 2.4.1]	YP_352987.1	0.486934	0.0281073	0.0925573	0.309813	0.176599	0.205475	-0.218834
RSP_2926	E	E	ABC branched-chain amino acid transporter family, inner membrane subunit		-0.255423	0.00822823	0.138317	0.0308594	0.243388	-0.62775	-0.547929	RSP_2926	YP_352988.1 amino acid/amide ABC transporter membrane protein 1, HAAT family [Rhodobacter sphaeroides 2.4.1]	YP_352988.1	-0.344535	0.382126	0.115997	0.0697187	-0.286626	-0.203615
RSP_2927	E	E	ABC branched-chain amino acid transporter family, inner membrane subunit		-0.256074	0.336164	0.154163	-0.0363869	0.0732818	-0.618588	-0.533952
RSP_2935	E	E	Probable histidine ammonia-lyase( EC:4.3.1.3 )	hutH	0.280728	-0.175952	0.243031	0.0186386	-0.153712	-0.00886779	-0.0787011	RSP_2935	YP_352996.1 histidine ammonia-lyase [Rhodobacter sphaeroides 2.4.1]	YP_352996.1	0.740127	0.103072	-0.100915	1.07074	0.371386	1.08119	1.33133
RSP_2936	E	E	Urocanase( EC:4.2.1.49 )	hutU	0.111198	0.206899	0.0514581	0.0112805	0.35107	-0.149663	-0.0882177	RSP_2936	YP_352997.2 urocanate hydratase [Rhodobacter sphaeroides 2.4.1]	YP_352997.2	0.257516	0.388492	-0.104982	0.655156	0.436783	0.878878	0.779877
RSP_2946	E	E	N-acetyl-gamma-glutamyl-phosphate reductase( EC:1.2.1.38 )	argC	-0.138046	-0.1209	0.36832	0.162138	-0.218907	0.338237	0.225126	RSP_2946	YP_353008.1 N-acetyl-gamma-glutamyl-phosphate reductase [Rhodobacter sphaeroides 2.4.1]	YP_353008.1	-0.479074	-0.326768	0.243393	-0.0410767	-0.130432	0.242827	0.540603
RSP_2980	E	E	Putative aspartate aminotransferase A( EC:2.6.1.1 )	aspAT	-0.0676727	-0.096348	0.0570555	0.0915947	-0.0682539	0.0758037	0.239594	RSP_2980	YP_353042.1 Putative aspartate aminotransferase A [Rhodobacter sphaeroides 2.4.1]	YP_353042.1	-0.186128	-0.17499	-0.164578	-0.12202	0.038016	-0.632881	-0.637081
RSP_2986	E	E	hypothetical protein		-0.0371086	-0.228761	-0.212963	-0.134308	-0.554852	-0.169863	-0.0703332	RSP_2986	YP_353048.2 acetylornithine deacetylase/succinyldiaminopimelate desuccinylase-like deacylase [Rhodobacter sphaeroides 2.4.1]	YP_353048.2	0.481539	0.420948	0.321353	0.504519	0.553357	-0.657813	-0.375543
RSP_3026	KE	KE	Transcriptional regulator, MocR family		0.33689	0.114871	-0.0785647	-0.0338013	0.199173	-0.35198	-0.336479
RSP_3030	EP	EP	ABC peptide/opine transporter, inner membrane subunit		0.0825033	0.00981388	-0.0475377	-0.0702749	0.10291	0.0998673	--
RSP_3031	EP	EP	ABC peptide/opine transporter, inner membrane subunit		0.294941	0.378436	0.195593	0.130777	0.36168	0.756948	0.696727
RSP_3032	EP	EP	ABC peptide/opine transporter, ATPase subunit		0.318856	0.301675	0.192863	0.101972	0.42691	0.634743	0.672363
RSP_3033	EP	E	ABC peptide/opine transporter, ATPase subunit		0.0988279	0.28664	0.0740068	0.0671998	0.496484	0.0791098	0.0568234
RSP_3034	E	E	ABC peptide/opine transporter, periplasmic substrate-binding protein		-0.0399874	0.0338755	--	-0.0871845	0.0287447	-0.0227967	-0.0263664
RSP_3038	E		ABC permidine/putrescine transporter, inner membrane subunit		0.145327	0.147989	-0.215888	-0.211797	-0.194476	-0.191841	-0.216135
RSP_3039	E		ABC permidine/putrescine transporter, inner membrane subunit		0.0278325	0.0710198	-0.292265	-0.176133	-0.0366583	-0.314655	-0.315423
RSP_3040	E	E	ABC permidine/putrescine transporter, periplasmic substrate-binding protein		0.150087	-0.142853	-0.278613	-0.165387	0.0203533	-0.242664	-0.273228	RSP_3040	YP_354556.1 ABC permidine/putrescine transporter, periplasmic substrate-binding protein [Rhodobacter sphaeroides 2.4.1]	YP_354556.1	-0.108571	0.251366	-0.174269	1.07514	0.511914	1.22547	1.1533
RSP_3041	E	E	ABC permidine/putrescine transporter, ATPase subunit		0.23181	-0.0899827	-0.0513583	-0.0754728	0.00286514	-0.0522388	-0.0393702	RSP_3041	YP_354557.1 ABC permidine/putrescine transporter, ATPase subunit [Rhodobacter sphaeroides 2.4.1]	YP_354557.1	0.675681	0.865107	0.17376	0.285662	0.253512	0.395224	0.28131
RSP_3053	E		Possible dioxygenase/glyoxalase family protein		0.180541	-0.0461655	0.0833531	0.00124072	-0.162601	0.674531	0.929237	RSP_3053	YP_354570.1 putative dioxygenase/glyoxalase family protein [Rhodobacter sphaeroides 2.4.1]	YP_354570.1	0.242137	0.752806	0.417122	1.77921	1.81	1.93012	1.59226
RSP_3057	E	E	ABC proline/glycine betaine transporter, ATPase subunit( EC:3.6.3.32 )		0.218757	0.152943	0.0891309	0.00843877	0.202511	0.0210396	0.130228
RSP_3058	E	E	ABC proline/glycine betaine transporter, inner membrane subunit		0.0403952	-0.268572	-0.0641922	-0.0292113	-0.421253	0.762761	0.663933
RSP_3059	E	E	ABC proline/glycine betaine transporter, periplasmic substrate-binding protein		0.18186	-0.134319	0.172553	0.127481	-0.0186603	-0.0377435	0.202809	RSP_3059	YP_354577.1 ABC proline/glycine betaine transporter, periplasmic substrate-binding protein [Rhodobacter sphaeroides 2.4.1]	YP_354577.1	-0.185357	-0.279058	0.129799	-1.535	-1.21095
RSP_3060	E	E	possible O-acetylserine synthase	cysE	-0.060421	0.191199	0.13868	-0.053023	0.0284796	0.236494	0.168197
RSP_3074	EG	EG	Dihydroxy-acid and 6-phosphogluconate dehydratase( EC:4.2.1.9 )	ilvD	-0.325613	-0.200492	-0.304309	-0.0392819	-0.238495	-0.160226	-0.228218	RSP_3074	YP_354591.1 dihydroxyacid dehydratase [Rhodobacter sphaeroides 2.4.1]	YP_354591.1	-0.127505	-0.1345	-0.132052	-0.423545	-0.480596	-0.4709	-0.402175
RSP_3104	ER	ER	Putative Glutathione-dependent formaldehyde dehydrogenase( EC:1.2.1.1 )	fdh	0.272301	-0.129663	0.258536	0.155639	-0.15503	0.171399	0.172334
RSP_3113	E	E	D-amino acid dehydrogenase small subunit( EC:1.4.99.1 )	dadA	0.581113	0.181154	0.233017	0.0875597	0.245296	0.219699	0.506844	RSP_3113	YP_354629.1 D-amino acid dehydrogenase small subunit [Rhodobacter sphaeroides 2.4.1]	YP_354629.1			-0.592851
RSP_3155	EH	EH	Thiamine pyrophosphate-requiring enzyme( EC:2.2.1.6 )		0.0917055	0.284059	-0.00123414	-0.024225	0.453049	-0.114116	-0.0430687
RSP_3180	E	O	Transglutaminase-like enzyme		0.174655	-0.0454895	0.118976	0.162398	-0.00520918	-0.107549	-0.141871
RSP_3227	E	E	Lysine 2,3-aminomutase( EC:5.4.3.2 )		0.152956	0.0662408	0.535555	0.345346	0.00234486	0.389042	0.940537
RSP_3231	E	E	ABC peptide transporter, periplasmic binding protein		-1.52053	-0.870777	-1.88195	-1.47549	-1.48038	-2.39963	-2.47458	RSP_3231	YP_354746.1 ABC peptide transporter, periplasmic binding protein [Rhodobacter sphaeroides 2.4.1]	YP_354746.1	0.577082	0.459707	0.162921	0.672139	0.43034	1.53207	1.25548
RSP_3232	EP	EP	ABC peptide transporter, inner membrane subunit		-0.6597	-0.0849898	-0.918656	-0.858266	-0.0940335	-1.22468	-1.32416
RSP_3233	EP	EP	ABC peptide transporter, inner membrane subunit		-0.230036	-0.245412	-0.341852	-0.445952	-0.180347	-1.04716	-1.07309	RSP_3233	YP_354748.1 ABC peptide transporter, inner membrane subunit [Rhodobacter sphaeroides 2.4.1]	YP_354748.1	-0.0611051	0.363805	0.386406	0.0894686	-0.374037	0.190229	0.935808
RSP_3235	EP	EP	ABC peptide transporter, ATPase subunit		-0.480237	-0.112582	-0.433631	-0.4951	-0.167988	-0.834175	-0.859866	RSP_3235	YP_354749.1 ABC peptide transporter, ATPase subunit [Rhodobacter sphaeroides 2.4.1]	YP_354749.1	0.340059	0.503371	0.136446	0.775795	0.498396	0.867626	1.01498
RSP_3237	E	Q	Lactoylglutathione lyase( EC:4.4.1.5 )	lguL	0.0205818	-0.254268	-0.0832143	-0.0364372	-0.252487	-0.169413	-0.184027	RSP_3237	YP_354751.1 Lactoylglutathione lyase [Rhodobacter sphaeroides 2.4.1]	YP_354751.1	0.697286	0.0995159	-0.323695	-0.19969	-0.421113	0.545882	0.809853
RSP_3248	E	E	ABC peptide transporter, periplasmic binding protein		-0.527203	0.0243974	-0.177175	-0.0720534	0.0272688	-0.394951	-0.288796	RSP_3248	YP_354758.1 ABC peptide transporter, periplasmic binding protein [Rhodobacter sphaeroides 2.4.1]	YP_354758.1	0.0656471	-0.254985	-0.521905	-0.455676	-0.854671	0.386906	0.255667
RSP_3250	EP	EP	ABC peptide transporter, inner membrane subunit		-0.0153226	0.722236	0.0414667	-0.0325687	0.788931	0.231427	0.185498
RSP_3251	EP	EP	ABC peptide transporter, inner membrane subunit		0.143001	0.469144	0.0639462	0.0585874	0.056024	-0.199501	-0.201236
RSP_3255	E	E	ABC peptide transporter, periplasmic binding protein		0.266203	0.381475	0.273974	0.129828	0.472499	0.238465	0.183611	RSP_3255	YP_354764.1 ABC peptide transporter, periplasmic binding protein [Rhodobacter sphaeroides 2.4.1]	YP_354764.1	0.624582	0.379058	0.596745	0.863918	0.365692	1.97745	1.6327
RSP_3257	EP	EP	ABC peptide transporter, inner membrane subunit		0.0657812	0.284803	0.107642	0.083694	0.154279	0.229805	-0.0296516
RSP_3258	EP	EP	ABC peptide transporter, inner membrane subunit		0.210634	0.0346694	0.129431	0.0480854	-0.00564593	0.225379	0.188403
RSP_3260	E	E	Putative negative amidase regulator, AmiC	amiC	--	0.150234	0.258351	--	0.182449	--	--
RSP_3272	E	E	Gamma-glutamyltranspeptidase( EC:2.3.2.2 )	ggt	0.404783	0.222765	0.398987	0.165881	0.130426	0.787715	0.618328	RSP_3272	YP_354781.1 gamma-glutamyltransferase 1 [Rhodobacter sphaeroides 2.4.1]	YP_354781.1	0.851724	1.30195	1.0262	2.59605	2.79775	1.83815	2.03716
RSP_3284	E	G	Acetolactate synthase( EC:2.2.1.6 )	iolD	0.208453	0.27522	0.323798	0.239143	0.460841	0.0518628	0.0529422
RSP_3292	E	IR	Glucose-methanol-choline oxidoreductase		-0.0376044	0.134286	-0.0918981	-0.0302526	0.21317	-0.0749531	-0.094848
RSP_3293	E	E	ABC branched-chain amino acid transporter, inner membrane subunit		--	-0.0802747	--	--	-0.183526	-0.0112172	-0.0912186
RSP_3294	E	E	ABC branched-chain amino acid transporter, inner membrane subunit		0.19561	0.302369	-0.0230944	0.0807796	0.299768	-0.134619	-0.192392
RSP_3295	E	E	ABC branched-chain amino acid transporter, ATPase subunit		0.0391545	-0.103373	0.0838168	0.0838518	-0.190813	-0.115738	-0.195049
RSP_3296	E	E	ABC branched-chain amino acid transporter, ATPase subunit		-0.00795035	0.0393393	-0.0675357	0.0443833	0.20302	0.138225	0.0662374
RSP_3297	E		ABC branched-chain amino acid transporter, periplasmic binding protein		-0.128589	0.296473	-0.11576	0.00433332	0.482337	0.0198231	-0.291668	RSP_3297	YP_354805.1 amino acid/amide ABC transporter substrate-binding protein, HAAT family [Rhodobacter sphaeroides 2.4.1]	YP_354805.1	0.735865	0.42471	-0.199802	2.87932	2.59551	3.70969	3.61757
RSP_3334	E	E	HyuE hydantoin racemase		0.00335914	-0.0502188	0.0133128	-0.0855216	-0.0889147	0.494559	0.347994
RSP_3335	E		ABC spermidine/putrescine transporter, inner membrane subunit		--	-0.248878	--	--	-0.35795	0.2589	0.149069
RSP_3336	E	E	ABC spermidine/putrescine transporter, inner membrane subunit		0.629263	0.762256	0.417813	0.395172	0.926348	0.533743	0.29652
RSP_3337	E	E	ABC spermidine/putrescine transporter, periplasmic binding protein		0.383622	0.267307	0.141329	0.136808	0.474959	0.591341	0.119336	RSP_3337	YP_354842.1 ABC spermidine/putrescine transporter, periplasmic binding protein [Rhodobacter sphaeroides 2.4.1]	YP_354842.1	1.76414		0.566549	2.16482	1.69437	3.05179
RSP_3338	E	E	ABC spermidine/putrescine transporter, ATPase subunit( EC:3.6.3.25 )		0.259986	0.00717324	0.196519	0.0683531	0.150071	0.922345	0.368491
RSP_3346	E	E	5-methyltetrahydrofolate--homocysteine methyltransferase( EC:2.1.1.13 )		-0.318379	0.0330356	-0.360999	-0.0789907	0.291609	-0.400076	-0.72332	RSP_3346	YP_354851.1 methionine synthase (B12-dependent) [Rhodobacter sphaeroides 2.4.1]	YP_354851.1	-0.478201	-0.868525	-0.140753	-1.86979	-1.72832	-3.05828	-2.92996
RSP_3347	E	E	methionine synthase, 5-methyltetrahydrofolate--homocysteine methyltransferase		0.498145	0.198515	-0.160149	0.258961	-0.0380645	0.506288	0.196559	RSP_3347	YP_354852.1 methionine synthase (B12-dependent) [Rhodobacter sphaeroides 2.4.1]	YP_354852.1	-0.539508	-1.26907	-0.394943	-1.92181	-1.75656
RSP_3364	E	E	pyrroline-5-carboxylate reductase	proC	0.104764	-0.118212	0.00761551	-0.0215821	-0.189529	0.235775	0.285911	RSP_3364	YP_354868.2 pyrroline-5-carboxylate reductase [Rhodobacter sphaeroides 2.4.1]	YP_354868.2	0.0374114	0.282091	0.172301	0.245827	0.392934	0.479696	0.626067
RSP_3376	E	E	3-dehydroquinate dehydratase( EC:4.2.1.10 )	aroQ	-0.182466	0.0646885	-0.210726	-0.0531015	0.0524921	0.722904	0.684438	RSP_3376	YP_354881.1 3-dehydroquinate dehydratase [Rhodobacter sphaeroides 2.4.1]	YP_354881.1		-1.87664	-1.60373	-3.01105	0.0245953
RSP_3388	CE	CE	putative Isocitrate/isopropylmalate dehydrogenase / tartrate dehydrogenase ttuC( EC:1.1.1.93 )		1.61748	0.159963	0.135979	0.314049	0.288114	-0.305555	-0.204188	RSP_3388	YP_354893.1 putative Isocitrate/isopropylmalate dehydrogenase / tartrate dehydrogenase ttuC [Rhodobacter sphaeroides 2.4.1]	YP_354893.1	0.617147	2.87914	2.7455	2.83285	2.90551	2.64166	2.74649
RSP_3389	CE	CE	Isocitrate/isopropylmalate dehydrogenase / tartrate dehydrogenase( EC:1.1.1.93 )		1.6477	-0.334609	-0.077027	0.177384	-0.219297	0.109518	0.0779371	RSP_3389	YP_354894.1 Isocitrate/isopropylmalate dehydrogenase / tartrate dehydrogenase [Rhodobacter sphaeroides 2.4.1]	YP_354894.1	0.564654	2.05363	1.85536	2.35954	2.2331	2.31553	2.26923
RSP_3393	E	E	ABC opine/polyamine transporter, inner membrane subunit		0.186019	-0.0755354	-0.0127599	0.057442	-0.02878	-0.0079395	-0.0247734
RSP_3395	E	E	ABC opine/polyamine transporter, inner membrane subunit		0.102426	-0.0903662	-0.0618026	-0.0762076	-0.13122	0.0643898	0.0788738
RSP_3396	E	E	ABC opine/polyamine transporter, ATPase subunit		0.0621005	0.028364	-0.168716	-0.0823991	0.0327918	-0.00247094	-0.0498095
RSP_3397	E		ABC opine/polyamine transporter, periplasmic binding protein		-0.00573519	-0.263045	-0.191793	-0.178403	-0.312192	0.345412	0.260527	RSP_3397	YP_354901.1 ABC opine/polyamine transporter, periplasmic binding protein [Rhodobacter sphaeroides 2.4.1]	YP_354901.1	1.6158	1.45237	0.726934	1.93481	1.58338	2.11736	1.89389
RSP_3407	HE	HR	D-isomer specific 2-hydroxyacid dehydrogenase, NAD binding subunit	serA	0.446833	0.173283	0.31036	0.262402	0.172808	0.779132	0.594153
RSP_3408	EM	EM	Dihydrodipicolinate synthetase	dapA	0.177038	0.234678	0.100668	0.0654681	0.226771	0.364735	0.470838	RSP_3408	YP_354913.1 Dihydrodipicolinate synthetase [Rhodobacter sphaeroides 2.4.1]	YP_354913.1		-0.189874	-0.295809	0.319501	0.267255
RSP_3426	E	E	hypothetical protein		-0.302514	0.201349	0.111476	-0.0393687	0.213904	0.674546	0.365568	RSP_3426	YP_354931.1 glutathionylspermidine synthase [Rhodobacter sphaeroides 2.4.1]	YP_354931.1	0.206893	0.147424	-0.086916	-0.147867	-0.102509	-0.710263	-0.642292
RSP_3437	E	E	aspartate aminotransferase( EC:2.6.1.1 )		0.175223	-0.211436	0.0119185	0.0333324	-0.11699	--	--	RSP_3437	YP_354942.1 aspartate aminotransferase [Rhodobacter sphaeroides 2.4.1]	YP_354942.1	1.41528	1.57382	1.16688	1.47005	1.44387	1.89	1.76195
RSP_3439	E	E	Aspartate aminotransferase( EC:2.6.1.1 )		0.0590033	-0.0596435	-0.0445474	-0.0283245	-0.136052	0.0430827	0.0326923	RSP_3439	YP_354944.1 Aspartate aminotransferase [Rhodobacter sphaeroides 2.4.1]	YP_354944.1	0.800838	0.0847804	-0.129579	0.61671	0.621263	0.387445	0.646442
RSP_3442	HE	HR	2-hydroxyacid dehydrogenase		0.166447	-0.0618466	0.106536	0.0286151	0.0328049	0.473755	0.433814	RSP_3442	YP_354947.1 2-hydroxyacid dehydrogenase [Rhodobacter sphaeroides 2.4.1]	YP_354947.1	0.149493	1.05349	0.810295	1.24261	1.42239	1.18399	0.69154
RSP_3444	E	E	Putative Xaa-Pro aminopeptidase		0.387717	0.56708	0.180428	0.196173	0.846171	0.731689	0.774922	RSP_3444	YP_354949.1 Putative Xaa-Pro aminopeptidase [Rhodobacter sphaeroides 2.4.1]	YP_354949.1	0.264462	0.221342	0.0175444	-0.191421	0.168366
RSP_3446	E	E	N-carbamoyl-L-amino acid amidohydrolase		0.531502	0.409136	0.216002	0.175035	0.576621	0.455091	0.425589	RSP_3446	YP_354951.1 N-carbamoyl-L-amino acid amidohydrolase [Rhodobacter sphaeroides 2.4.1]	YP_354951.1	-0.425094	0.332866	0.194464	-0.23536	0.136597	-1.30799	-0.835337
RSP_3447	HE	HR	Putative dehydrogenase		0.398675	-0.112885	-0.0054425	-0.0241593	-0.0991867	0.71095	0.592941	RSP_3447	YP_354952.1 Putative dehydrogenase [Rhodobacter sphaeroides 2.4.1]	YP_354952.1		0.208371	-0.00779215	-0.171544	0.266296	0.177225	0.449217
RSP_3449	E	E	Putative allophanate hydrolase subunit 2		0.994849	0.208645	0.242609	0.3217	0.426902	0.479599	0.260625	RSP_3449	YP_354954.1 Putative allophanate hydrolase subunit 2 [Rhodobacter sphaeroides 2.4.1]	YP_354954.1	-0.288553	0.991076	0.636455	1.02174	1.26199	-0.114083	-0.15329
RSP_3450	E	E	hypothetical protein		0.742015	0.153578	0.204033	0.114098	0.198377	0.611765	0.337557	RSP_3450	YP_354955.2 TIGR00370 family protein [Rhodobacter sphaeroides 2.4.1]	YP_354955.2	0.537206	1.29599	0.58784	1.29588	1.33696	0.258221	0.537273
RSP_3455	EH	EH	D-alanine aminotransferase		1.07592	-0.174147	-0.0725713	0.0119846	-0.0012063	1.87741	1.45895	RSP_3455	YP_354960.1 D-alanine aminotransferase [Rhodobacter sphaeroides 2.4.1]	YP_354960.1	-0.268502	1.50439	0.931204	2.37308	2.44257	0.938288	0.952408
RSP_3456	EM		Putative dihydrodipicolinate synthase		1.40845	-0.0629253	0.136059	0.275671	-0.0263499	1.74028	1.40782	RSP_3456	YP_354961.1 Putative dihydrodipicolinate synthase [Rhodobacter sphaeroides 2.4.1]	YP_354961.1	-0.245756	0.970449	1.14703	2.39163	2.33987	2.68036	2.69318
RSP_3457	ET	ET	ABC polar amino acid transporter, periplasmic binding protein		0.411986	0.493614	0.343126	0.281604	0.694663	0.316221	0.208059
RSP_3458	E	E	ABC polar amino acid transporter, ATPase subunit		0.32678	0.0334323	0.0980373	0.0511156	0.241046	0.0729278	-0.0411946
RSP_3459	E	E	ABC polar amino acid transporter, inner membrane subunit		--	-0.0977367	--	-0.0395244	-0.0762427	--	--
RSP_3460	E	E	ABC polar amino acid transporter, inner membrane subunit		0.335276	0.106731	--	0.165996	0.200983	--	--
RSP_3463	E	E	putative hydantoin racemase		0.104394	0.0291089	-0.0080241	0.0269249	-0.140281	0.165301	0.24999
RSP_3515	E		ABC polyamine/opine transporter, periplasmic binding protein		0.155015	-0.0799577	0.0161685	0.0191796	-0.116354	0.0855428	0.0527014	RSP_3515	YP_355019.1 ABC polyamine/opine transporter, periplasmic binding protein [Rhodobacter sphaeroides 2.4.1]	YP_355019.1	0.204021	0.161175	-0.0199839	1.28149	0.861175	1.69135	1.00149
RSP_3516	E	E	ABC polyamine/opine transporter, ATPase subunit( EC:3.6.3.30 )		0.230459	0.119834	0.0835383	0.102421	0.238428	0.234655	0.205687
RSP_3517	E	E	ABC polyamine/opine transporter, inner membrane subunit		0.233424	0.00510973	0.14308	0.070734	-0.0928669	0.0400853	0.033837
RSP_3518	E	E	ABC polyamine/opine transporter, inner membrane subunit		--	-0.396756	--	--	-0.342965	--	0.101413
RSP_3519	E	E	putative proline racemase		0.13654	-0.10625	-0.0690615	-0.0108682	-0.099239	0.14028	-0.0214118
RSP_3522	EP		ABC peptide transporter, inner membrane subunit		0.139462	0.112512	--	-0.127967	-0.00857927	-0.0404526	-0.0550296
RSP_3523	EP	EP	ABC peptide transporter, inner membrane subunit		-0.052425	-0.382516	-0.0906939	-0.108863	-0.37013	-0.147271	-0.105454
RSP_3524	E		ABC peptide transporter, periplasmic binding protein		0.277642	0.0558129	0.485104	0.189216	0.0826351	0.435839	0.418376
RSP_3525	E		ABC peptide transporter, periplasmic binding protein		0.189973	0.0418408	0.0994293	0.0137157	0.0621835	0.229894	0.204256	RSP_3525	YP_355028.1 ABC peptide transporter, periplasmic binding protein [Rhodobacter sphaeroides 2.4.1]	YP_355028.1	0.540977	0.64029	0.116097	1.52297	1.10338	1.94906	1.7877
RSP_3549	E	E	ATP phosphoribosyltransferase( EC:2.4.2.17 )	hisG	-0.655804	0.122052	0.0223597	-0.0739005	0.363389	-0.513504	-0.452482	RSP_3549	YP_355051.1 ATP phosphoribosyltransferase catalytic subunit [Rhodobacter sphaeroides 2.4.1]	YP_355051.1		-1.14243	-1.08617	-1.56168	-1.36751	-0.987295	-0.832776
RSP_3550	E	E	ATP phosphoribosyltransferase regulatory subunit( EC:6.1.1.- )		0.000787754	-0.000321169	0.246751	0.295455	-0.0602157	-0.00251636	0.0797718	RSP_3550	YP_355052.1 ATP phosphoribosyltransferase regulatory subunit [Rhodobacter sphaeroides 2.4.1]	YP_355052.1	-0.0991198	-0.130863	-0.256233	-0.561435	0.136614	-0.299931	-0.217978
RSP_3563	E		putative FAD-dependent glycerol-3-phosphate dehydrogenase protein		0.0914943	-0.235451	-0.238573	-0.189758	-0.30812	0.250851	0.300957	RSP_3563	YP_355065.1 putative FAD-dependent glycerol-3-phosphate dehydrogenase protein [Rhodobacter sphaeroides 2.4.1]	YP_355065.1	0.130793	0.710268	0.539921	0.845356	0.827627	0.500351	0.692537
RSP_3566	E	EE	dimethylglycine dehydrogenase		0.3896	-0.0705204	0.328348	0.264628	0.0051803	0.932913	0.725197
RSP_3574	E	E	putative histidine ammonia-lyase	hutH	0.0732994	0.0625383	-0.0472206	-0.0272869	0.109916	0.405843	0.287289
RSP_3585	E	E	tryptophan synthase subunit beta( EC:4.2.1.20 )		-0.328875	-0.236743	0.0266692	0.0227919	-0.270126	-0.539413	-0.524738	RSP_3585	YP_355089.1 tryptophan synthase, beta chain [Rhodobacter sphaeroides 2.4.1]	YP_355089.1	-0.0211156	-0.203934	-0.116308	-0.526876	-0.384604	-0.300121	-0.266327
RSP_3587	E	E	N-(5'-phosphoribosyl)anthranilate isomerase		-1.31231	-0.557541	-1.35261	-1.21427	-0.585128	-1.81379	-1.80344	RSP_3587	YP_355091.1 phosphoribosylanthranilate isomerase [Rhodobacter sphaeroides 2.4.1]	YP_355091.1	0.684926	0.0405064	0.0448869	-0.0359408	-0.167139	-0.174705	-0.494681
RSP_3592	E	E	EPSP synthase, 3-phosphoshikimate 1-carboxyvinyltransferase	aroA	-0.138161	0.166094	0.290677	0.513455	0.222971	-0.232995	-0.183139	RSP_3592	YP_355096.1 3-phosphoshikimate 1-carboxyvinyltransferase [Rhodobacter sphaeroides 2.4.1]	YP_355096.1	0.401519	0.232343	0.143832	0.720608	0.507965	0.585243	0.556994
RSP_3601	E	E	Lipolytic enzyme, G-D-S-L family		0.0125064	0.0923617	-0.0821859	-0.0593698	0.267385	1.77395	1.62033	RSP_3601	YP_355105.2 Lipolytic enzyme, G-D-S-L family [Rhodobacter sphaeroides 2.4.1]	YP_355105.2	0.396915	-1.26076	-0.16718	-1.51789	-0.87284
RSP_3607	EQ	EQ	hypothetical protein		0.230664	0.483829	0.109707	0.234556	0.664256	0.0530231	0.150121	RSP_3607	YP_355112.1 N-methylhydantoinase A/acetone carboxylase, beta subunit [Rhodobacter sphaeroides 2.4.1]	YP_355112.1		-0.959574	-0.981264	-0.76297	-1.20987
RSP_3655	EM	EM	putative 5-dehydro-4-deoxyglucarate dehydratase( EC:4.2.1.41 )		0.166888	-0.115583	0.11405	0.151843	0.00868995	--	--
RSP_3695	E	E	putative acetylornithine deacetylase (acetylornithinase)( EC:3.5.1.16 )	argE	0.144847	0.0196842	-0.112258	-0.136107	-0.0413971	0.315573	0.282254	RSP_3695	YP_355206.1 putative acetylornithine deacetylase (acetylornithinase) [Rhodobacter sphaeroides 2.4.1]	YP_355206.1		0.107808	-0.143056		-0.0147324		-0.573662
RSP_3696	E	P	ABC sulfate/thiosulfate transporter, ATPase subunit CysA	cysA	0.150268	-0.13816	-0.513976	-0.406646	-0.0120822	0.0421698	0.776112	RSP_3696	YP_355207.1 ABC sulfate/thiosulfate transporter, ATPase subunit CysA [Rhodobacter sphaeroides 2.4.1]	YP_355207.1	-0.066658	0.228703	0.142752	-0.275836	-0.293367	-0.391996	-0.474852
RSP_3716	E	E	selenophosphate synthetase( EC:2.7.9.3 )	selD	0.196896	0.186205	0.189984	0.333748	0.218688	0.0691654	0.19446	RSP_3716	YP_355226.1 selenophosphate synthase [Rhodobacter sphaeroides 2.4.1]	YP_355226.1	0.0133985	-0.148989	-0.0492369	1.04902	0.878487	-0.408396	-0.383533
RSP_3718	E		hypothetical protein		0.28706	-0.207335	-0.40944	-0.376921	-0.318501	-0.184355	0.225631	RSP_3718	YP_355228.1 choline dehydrogenase-like flavoprotein [Rhodobacter sphaeroides 2.4.1]	YP_355228.1	-0.313658	-0.390859	-0.644595
RSP_3742	ET	ET	ABC amino acid transporter, periplasmic binding protein		1.06695	-0.0295497	-0.0738114	-0.0268628	0.0183563	1.31282	0.723259	RSP_3742	YP_355249.1 amino acid ABC transporter substrate-binding protein, PAAT family [Rhodobacter sphaeroides 2.4.1]	YP_355249.1	0.307212	2.08308	1.33186	3.30889	3.06873	3.32798	2.96924
RSP_3743	E	E	putative agmatinase	speB1	0.846972	0.280718	-0.0254992	-0.0317957	0.160791	0.785649	0.560906
RSP_3744	E	E	ABC amino acid transporter, inner membrane subunit		1.36466	0.139375	0.0545524	0.0564	-0.200028	0.949311	0.648891	RSP_3744	YP_355251.1 amino acid ABC transporter membrane protein, PAAT family [Rhodobacter sphaeroides 2.4.1]	YP_355251.1		2.48619	2.4496	4.35584	3.84261	4.32707	4.37313
RSP_3745	E	E	ABC amino acid transporter, ATPase subunit		1.17209	-0.0442948	-0.112353	-0.217095	-0.0189765	1.64806	1.24656	RSP_3745	YP_355252.1 amino acid ABC transporter ATP-binding protein, PAAT family [Rhodobacter sphaeroides 2.4.1]	YP_355252.1	0.0266145	2.5586	2.14832	3.66632	3.36814	3.8597	3.95279
RSP_3747	E	E	putative dipeptidase		1.41722	0.224759	0.143114	0.0742773	0.276865	1.80125	1.49277	RSP_3747	YP_355254.1 putative dipeptidase [Rhodobacter sphaeroides 2.4.1]	YP_355254.1	0.0762946	2.20959	2.07616	3.32707	3.36076	3.59734	3.58802
RSP_3823	E	E	gamma-glutamyl kinase	proB1	0.0407173	0.175449	0.335047	0.124692	0.0256727	0.031822	0.224187	RSP_3823	YP_354507.1 glutamate 5-kinase [Rhodobacter sphaeroides 2.4.1]	YP_354507.1	-0.193557	-0.355984	-0.585789	-0.245822	0.0237662	-0.368628	-0.0495764
RSP_3824	E	E	Gamma-glutamyl phosphate reductase GPR( EC:1.2.1.41 )	proA	0.193107	0.262371	0.217303	0.0708912	0.314824	0.423354	0.629339	RSP_3824	YP_354508.1 glutamate-5-semialdehyde dehydrogenase [Rhodobacter sphaeroides 2.4.1]	YP_354508.1	-0.0631104	-0.0874812	-0.074393	0.308961	0.267176	0.65766	0.590346
RSP_3832	E	E	putative thermostable carboxypeptidase 1	cxp	-0.253045	0.0549371	-0.398289	-0.384654	0.0830724	-0.23782	-0.11647	RSP_3832	YP_354517.1 carboxypeptidase Taq [Rhodobacter sphaeroides 2.4.1]	YP_354517.1	0.0512098	0.391818	0.264117	-0.105881	0.107639	-1.20861	-0.803739
RSP_3882	EP		ABC di/oligopeptide transporter, ATPase subunit		0.145135	0.283393	0.0679228	-0.0696059	0.37949	0.672849	0.564349
RSP_3883	EP		ABC di/oligopeptide transporter, ATPase subunit		0.0828295	0.0369166	0.0767972	-0.0451589	0.223215	0.44025	0.481786
RSP_3890	EP		ABC di/oligopeptide transporter, inner membrane subunit		--	-0.249803	--	--	-0.2363	0.099455	0.133056
RSP_3891	EP		ABC di/oligopeptide transporter, inner membrane subunit		0.298143	-0.0501817	0.0388261	0.0235843	-0.0472006	0.0820122	0.0649877
RSP_3892	E		ABC di/oligopeptide transporter, periplasmic ligand binding protein		0.377402	0.0540506	0.0886505	0.0706028	0.0960527	0.4174	0.418256	RSP_3892	YP_001033852.1 ABC di/oligopeptide transporter, periplasmic ligand binding protein (plasmid) [Rhodobacter sphaeroides 2.4.1]	YP_001033852.1	0.477379	0.204844	0.123023	0.294368	-0.214962	1.1301	1.05401
RSP_3946	E		hypothetical protein		0.218712	0.218407	-0.136381	-0.0808269	0.22016	-0.0755316	-0.0952512	RSP_3946	YP_345259.1 glycine/D-amino acid oxidase, deaminating (plasmid) [Rhodobacter sphaeroides 2.4.1]	YP_345259.1	1.37909	2.1473	1.36497	1.49647	1.51637	-0.720095
RSP_3949	EJ		Asparaginase/glutaminase( EC:3.5.1.1 )	ansB	0.331475	0.23725	-0.145579	-0.139925	0.0221896	0.368742	0.348701	RSP_3949	YP_345256.1 Asparaginase/glutaminase (plasmid) [Rhodobacter sphaeroides 2.4.1]	YP_345256.1	0.877148	2.75836	2.39928	3.86209	3.42037	4.13163	4.18228
RSP_3950	E		AABC amino acid transporter, ATPase subunit	aapP	0.491139	-0.102257	-0.327897	-0.301758	-0.221411	0.128133	0.0784413
RSP_3951	ET		ABC amino acid transporter, periplasmic ligand binding protein	gtpB	0.565102	0.125302	-0.177699	-0.240875	0.111307	-0.299716	-0.25197	RSP_3951	YP_345254.1 amino acid ABC transporter substrate-binding protein, PAAT family (plasmid) [Rhodobacter sphaeroides 2.4.1]	YP_345254.1	0.466683	1.62333	1.03533	1.86902	1.79988	1.4648	1.23623
RSP_3952	E		ABC amino acid transporter, inner membrane subunit	gtpC	0.466649	0.0843946	0.0549165	-0.00300062	0.05845	-0.00205665	-0.0161777
RSP_3953	E		ABC amino acid transporter, inner membrane subunit	gtpD	0.624259	0.270918	0.0639189	-0.0475385	0.413006	-0.0850439	-0.103416
RSP_3955	E		Arginino succinate lyase( EC:4.3.2.1 )		0.28198	0.116871	0.142343	0.0342394	0.496606	0.260101	0.298807	RSP_3955	YP_345250.1 Arginino succinate lyase (plasmid) [Rhodobacter sphaeroides 2.4.1]	YP_345250.1	0.0230478	0.837737	0.275779	1.00113	0.87511	1.21916	1.41504
RSP_3964	E		ABC branched chain amino acid transporter, ATPase subunit		0.0724263	0.236147	0.050424	0.0695602	0.283096	0.11283	0.197662
RSP_3965	E		ABC branched chain amino acid transporter, ATPase subunit		0.393374	0.246224	0.279539	0.222576	0.232944	--	--
RSP_3966	E		ABC branched chain amino acid transporter, inner membrane subunit		0.225756	0.316225	0.18846	0.188754	0.309036	0.126216	0.0759602
RSP_3967	E		ABC branched chain amino acid transporter, inner membrane subunit		0.186557	0.197853	0.0242118	0.108513	0.212033	0.272137	0.335535
RSP_3968	E		ABC branched chain amino acid transporter, periplasmic ligand binding protein		0.0987325	0.144066	-0.0024723	0.0183142	0.232406	0.28276	0.304879	RSP_3968	YP_345238.1 amino acid/amide ABC transporter substrate-binding protein, HAAT family (plasmid) [Rhodobacter sphaeroides 2.4.1]	YP_345238.1	0.582655	-0.0901445	-0.510695	1.11827	0.434777	-0.466873	-0.691448
RSP_3998	E		ABC Glycine betaine/L-proline transporter, periplasmic ligand binding protein		0.0115239	0.0020643	0.0730115	0.102951	0.0743271	-0.0793498	-0.129957	RSP_3998	YP_345207.1 ABC Glycine betaine/L-proline transporter, periplasmic ligand binding protein (plasmid) [Rhodobacter sphaeroides 2.4.1]	YP_345207.1	0.15971	-0.0290839	-0.0870399	3.05674	2.81058	2.75099	2.23804
RSP_3999	E		ABC Glycine betaine/L-proline transporter, inner membrane subunit	proW	0.401134	0.00361902	0.373059	0.0900709	0.0388979	0.249344	0.211181
RSP_4000	E		ABC Glycine betaine/L-proline transporter, ATPase subunit( EC:3.6.3.32 )	proV	0.0686402	0.146061	-0.0906492	-0.135745	0.133334	0.404237	0.270832	RSP_4000	YP_345205.1 ABC Glycine betaine/L-proline transporter, ATPase subunit (plasmid) [Rhodobacter sphaeroides 2.4.1]	YP_345205.1		-0.19066	-0.710026	0.934096	0.833991	0.0879459	-0.125356
RSP_4002	EM		Dihydrodipicolinate synthetase		0.274064	-0.0378396	0.132109	0.0710488	-0.0481324	0.723887	0.434403	RSP_4002	YP_345203.1 Dihydrodipicolinate synthetase (plasmid) [Rhodobacter sphaeroides 2.4.1]	YP_345203.1			0.0482063	0.286634	-0.100547	0.878202	1.24723
RSP_4005	E		oxidoreductase, NAD-binding site		0.105467	0.431108	0.0155169	-0.0186889	-0.0534906	-0.0498049	-0.0646384
RSP_4011	EH		hypothetical protein( EC:2.2.1.6,EC:2.3.3.15 )	ilvB2	0.0238009	0.166379	-0.145589	-0.122582	0.339737	--	--
RSP_4012	E		FAD dependent oxidoreductase( EC:1.14.11.17 )	tauD	0.292426	0.77756	0.106135	0.0722127	0.836734	0.252028	0.279947
RSP_4017	KE		transcriptional regulator, GntR family		-0.148742	0.0927784	-0.0882467	0.096733	0.0614345	0.403563	0.447526
RSP_4031	CE		hypothetical protein( EC:1.1.1.93 )		0.0836615	0.0482619	-0.0198205	-0.0732332	0.221941	0.0584172	0.0724261
RSP_4033	ER		Zinc-containing alcohol dehydrogenase( EC:1.1.1.103 )	tdh	0.0640859	0.167808	0.0498314	0.0602201	0.382994	-0.00822781	-0.0251587
RSP_4159	E		isopropylmalate/homocitrate synthase( EC:2.3.3.13 )		0.187257	0.084951	0.09813	0.114335	0.221767	--	--
RSP_4161	E		O-acetylhomoserine sulfhydrylase		0.268982	0.114417	0.24831	0.253495	0.114994	0.354467	0.432968
RSP_4264	E		Lysine exporter protein (LYSE/YGGA)		0.1126	-0.136204	-0.187678	-0.148009	-0.117391	0.247965	0.23352
RSP_6111	E	E	Urea amidohydrolase (urease) alpha subunit( EC:3.5.1.5 )	ureC	-0.0490907	-0.233833	-0.201557	-0.085042	-0.263416	0.190975	0.11439	RSP_6111	YP_353381.1 Urea amidohydrolase (urease) alpha subunit [Rhodobacter sphaeroides 2.4.1]	YP_353381.1	0.494123	0.430515	1.397	-0.298939	0.00112979	0.44373	0.365567
RSP_6214	E	E	indole-3-glycerol phosphate synthase( EC:4.1.1.48 )	trpC	-0.670294	-0.086818	-0.69553	-0.442209	0.102655	-0.668465	-0.636713	RSP_6214	YP_352051.1 indole-3-glycerol phosphate synthase [Rhodobacter sphaeroides 2.4.1]	YP_352051.1	-0.303933	-0.0656268	-0.108069	-0.15029	-0.0444311	0.341225	0.377316
RSP_6215	E	E	prephenate dehydrogenase		-0.174664	-0.0267096	-0.0347113	0.0702233	-0.0794099	-0.375223	-0.3954	RSP_6215	YP_352341.1 prephenate dehydrogenase [Rhodobacter sphaeroides 2.4.1]	YP_352341.1	-0.35971	-0.608153	-0.676446	-0.704066	-0.644062	-0.205207	0.0407836
RSP_7385	E		Putative threonine efflux protein		-0.0111454	-0.127309	-0.188541	-0.259642	0.145721	--	--
RSP_7386	E		Asparagine synthase (glutamine-hydrolyzing)		0.452928	0.540753	0.370296	0.343054	0.654435	--	--

## Sheet: COG G
RSP	COG funct	new FunCats	function	gene	trans	stat 28h	out 28h 20‘	out 28h 90‘	stat 72h	out 72h 20‘	out 72h 90‘	RSP	Fasta headers	ID	protein ratio Trans/Exp (log2)	protein ratio Stat24/Exp (log2)	protein ratio Lag24/Exp (log2)	protein ratio Stat72/Exp (log2)	protein ratio Lag72/Exp (log2)	protein ratio Stat144/Exp (log2)	protein ratio Lag144/Exp (log2)
RSP_0008	GER		possible transporter, DME family, DMT superfamily		0.0632278	0.568597	0.0527765	0.0108489	0.833427	0.0101471	-0.0234397
RSP_0026	MG	M	Probable epimerase/dehydratase		-0.204309	-0.0676661	-0.0876259	-0.168278	-0.0532811	-0.338082	-0.17641	RSP_0026	YP_353095.1 putative epimerase/dehydratase [Rhodobacter sphaeroides 2.4.1]	YP_353095.1	-0.0266895	-0.185966	-0.0216128	-1.08344	-0.829809	-1.40095	-1.03878
RSP_0091	G		ABC sorbitol/mannitol transporter, periplasmic binding protein	smoE	-0.460048	0.15495	-0.556236	-0.253245	0.230123	-0.508704	-0.8119	RSP_0091	YP_353167.1 mannitol-binding protein;sorbitol-binding protein [Rhodobacter sphaeroides 2.4.1]	YP_353167.1	0.740086	0.778259	0.218741	2.60838	2.38904	2.95673	2.4743
RSP_0092	G	G	ABC sorbitol/mannitol transporter, inner membrane subunit	smoF	-0.237909	0.148005	-0.29484	-0.171992	0.217994	-0.346775	-0.445518
RSP_0093	G	G	ABC sorbitol/mannitol transporter, inner membrane subunit	smoG	-0.305686	0.275257	-0.269492	-0.242363	0.194469	-0.302368	-0.428616
RSP_0094	G	E	ABC sorbitol/mannitol transporter, ATPase subunit	smoK	-0.181286	-0.161064	-0.356448	-0.201639	-0.0477342	0.041318	-0.0952802	RSP_0094	YP_353170.1 mannitol ABC transporter ATP-binding protein;sorbitol ABC transporter ATP-binding protein [Rhodobacter sphaeroides 2.4.1]	YP_353170.1	0.509391	0.647476	0.163368	0.739445	0.654146	0.89868	1.06564
RSP_0096	G	G	Mannitol dehydrogenase( EC:1.1.1.67 )	mtlK	-0.0451229	0.0323357	0.0204374	0.0322077	0.0912345	-0.0916684	-0.111471	RSP_0096	YP_353172.1 Mannitol dehydrogenase [Rhodobacter sphaeroides 2.4.1]	YP_353172.1	0.939427	0.532371	0.392922	0.886096	0.641459	0.228178	0.347655
RSP_0157	G	G	Beta-mannanase( EC:3.2.1.4 )		0.0727312	0.427581	0.0371589	-0.108947	0.414107	-0.00561204	-0.0559812	RSP_0157	YP_353231.1 Beta-mannanase [Rhodobacter sphaeroides 2.4.1]	YP_353231.1		-0.00161807
RSP_0160	MG	M	NAD-dependent epimerase/dehydratase family protein( EC:4.2.1.46 )		--	-0.180722	--	--	-0.0518677	--	--
RSP_0176	EG	EG	dihydroxy-acid dehydratase( EC:4.2.1.9 )		0.132201	0.133368	-0.0351768	-0.084184	0.17806	0.0298431	0.0787316	RSP_0176	YP_353250.1 dihydroxy-acid dehydratase [Rhodobacter sphaeroides 2.4.1]	YP_353250.1	0.0649796	0.519625	0.583066	0.952717	1.00244	1.29944	1.58192
RSP_0331	G		hypothetical protein		0.0327892	-0.0850027	0.0498352	0.106346	0.091949	-0.34413	-0.317668
RSP_0359	G	G	Ribose-5-phosphate isomerase( EC:5.3.1.6 )	cbbI	-0.274362	-0.0577279	-0.0412704	-0.0604413	0.0279065	-0.491024	-0.458873	RSP_0359	YP_353434.1 ribose-5-phosphate isomerase [Rhodobacter sphaeroides 2.4.1]	YP_353434.1	-0.437354	-0.550214	-0.511939	-0.703508	-0.773567	-0.384913	-0.556366
RSP_0404	G	G	fructose - 1,6 - bisphosphatase, GlpX-like		-0.595225	-0.0322418	0.0983353	0.219268	-0.0531801	-0.563109	-0.4257	RSP_0404	YP_353479.1 fructose - 1,6 - bisphosphatase, GlpX [Rhodobacter sphaeroides 2.4.1]	YP_353479.1	0.0771802	-0.138391	-0.196508	0.0787735	-0.169923	0.403094	0.309798
RSP_0457	KG	KG	probable glycerol-3-phosphate regulon repressor	glpR	-0.00837034	-0.0408102	-0.0171639	0.0643229	0.204542	-0.122849	-0.115759	RSP_0457	YP_353529.1 transcriptional regulator, DeoR family [Rhodobacter sphaeroides 2.4.1]	YP_353529.1	0.232787	0.165168	0.226344	0.50772	0.08962	-0.0935078	0.0815182
RSP_0476	G	G	L-fuculose-phosphate aldolase( EC:4.1.2.17 )		-0.0760664	0.0127978	-0.0633705	-0.137873	-0.00549673	0.0974082	0.000259149	RSP_0476	YP_353549.1 L-fuculose-phosphate aldolase [Rhodobacter sphaeroides 2.4.1]	YP_353549.1	0.443155	0.405739	0.0635382	-0.305355	-0.220554	-0.707125	-0.772326
RSP_0480	G	G	D-mannonate oxidoreductase( EC:1.1.1.57 )	uxuB	0.0882777	0.142678	0.00990132	0.0194441	0.0660998	0.105922	0.185387	RSP_0480	YP_353553.2 D-mannonate oxidoreductase [Rhodobacter sphaeroides 2.4.1]	YP_353553.2		-0.752831		-0.267574	-0.402463	0.123909	0.251115
RSP_0482	G	G	4-deoxy-L-threo-5-hexosulose-uronate ketol-isomerase( EC:5.3.1.17 )	kduI	0.108728	-0.195287	0.00869822	0.0656318	-0.329362	0.480411	0.467844	RSP_0482	YP_353555.1 4-deoxy-L-threo-5-hexosulose-uronate ketol-isomerase [Rhodobacter sphaeroides 2.4.1]	YP_353555.1		-0.618371	-0.874563		-0.799344	-0.354784	-0.825087
RSP_0484	G	G	TRAP-T family transporter, DctM (12 TMs) subunit		--	-0.0334928	--	--	-0.154359	0.0576137	--
RSP_0485	G	G	TRAP-T family transporter, DctQ (4 TMs) subunit		0.0496631	0.54114	0.00709368	0.0143002	0.0864181	-0.00919067	-0.108494
RSP_0487	G	G	TRAP-T family transporter, DctP (periplasmic binding) subunit		-0.037793	-0.037503	-0.194212	-0.0234507	0.225023	0.312771	-0.223167	RSP_0487	YP_353559.1 TRAP-T family transporter, DctP (periplasmic binding) subunit [Rhodobacter sphaeroides 2.4.1]	YP_353559.1	0.14035	-0.738562	-1.25198	2.54136	2.35814	2.89244	2.64043
RSP_0488	G	G	uronate isomerase	uxaC	0.11958	0.683584	0.119888	0.152025	0.682898	0.688755	0.517738	RSP_0488	YP_353560.1 uronate isomerase [Rhodobacter sphaeroides 2.4.1]	YP_353560.1		-0.920055	-0.8316	2.00346	2.16475	2.18984	2.49123
RSP_0490	G		carbohydrate kinase		-0.317485	-0.148329	0.359117	0.35926	-0.100956	-0.253792	-0.190355
RSP_0514	MG	M	dTDP-glucose 4,6-dehydratase protein( EC:4.2.1.46 )		0.347376	0.0146925	0.255265	0.214014	0.0200014	0.963421	0.848191
RSP_0561	G	G	transaldolase		-0.149205	-0.329151	0.123244	0.186381	-0.324933	-0.362449	-0.331173	RSP_0561	YP_353635.1 transaldolase [Rhodobacter sphaeroides 2.4.1]	YP_353635.1	-0.0850538	-0.333515	-0.368846	-0.0916735	-0.329272	0.158396	0.132643
RSP_0603	G	G	hypothetical protein		0.0528477	0.181228	0.227058	0.195987	0.290319	0.206822	0.166801	RSP_0603	YP_353678.1 fructose-2,6-bisphosphatase [Rhodobacter sphaeroides 2.4.1]	YP_353678.1	0.0726662	-0.0854988	-0.240752	-0.474535	-0.544874	-0.845753
RSP_0635	G		TRAP-T family transporter, DctQ (4 TMs) subunit		0.0850305	0.480432	-0.107088	-0.0914658	0.449947	0.216168	0.213354
RSP_0636	G		TRAP-T family transporter, DctP (periplasmic binding) subunit		0.0445084	-0.0326729	-0.115532	-0.053073	0.281308	-0.209123	-0.20757	RSP_0636	YP_353711.1 TRAP-T family transporter, DctP (periplasmic binding) subunit [Rhodobacter sphaeroides 2.4.1]	YP_353711.1	0.840253	0.479553	-0.0240192	0.751323	0.419001	1.5164	1.21305
RSP_0642	GER	GER	possible transporter, RhaT family, DMT superfamily		--	0.415489	--	--	0.320628	0.224561	0.188713
RSP_0651	G	G	Putative inositol monophosphatase protein		-0.243797	-0.241776	-0.101894	-0.073846	-0.275025	-0.201292	-0.315237	RSP_0651	YP_353726.1 Putative inositol monophosphatase protein [Rhodobacter sphaeroides 2.4.1]	YP_353726.1	0.147591	-0.359811	-0.161133	-0.207535	-0.528878	-0.70797	-0.744624
RSP_0773	G	G	mannonate dehydratase( EC:4.2.1.8 )		0.0294321	0.298003	-0.0614778	-0.0135781	0.570181	1.41248	1.33588	RSP_0773	YP_353851.1 D-mannonate dehydratase [Rhodobacter sphaeroides 2.4.1]	YP_353851.1	0.21188	-0.923224	-1.45031	1.21093	1.1779	-1.10634	-0.12192
RSP_0825	G	F	probable inorganic polyphosphate/ATP-NAD kinase( EC:2.7.1.23 )	ppnk	0.0433214	0.183579	0.0519152	0.065543	0.383626	-0.0310669	0.0303383	RSP_0825	YP_353904.1 putative inorganic polyphosphate/ATP-NAD kinase [Rhodobacter sphaeroides 2.4.1]	YP_353904.1	0.320529	0.405964	0.109883	0.831131	0.441066	0.69125	0.727847
RSP_0835	G	G	phosphomannomutase( EC:5.4.2.8 )	manB	-0.0580412	-0.0423092	-0.0558274	-0.138256	-0.115151	0.849194	0.634174	RSP_0835	YP_353915.1 phosphomannomutase [Rhodobacter sphaeroides 2.4.1]	YP_353915.1			-0.563778
RSP_0858	GER		Putative transporter, RhaT family, DMT superfamily		-0.258629	-0.177313	0.318827	0.367775	-0.187709	-0.225232	-0.161492
RSP_0877	GER		Putative transporter, RhaT family, DMT superfamily		-0.23567	-0.227904	0.338647	0.197826	-0.170395	-0.00405404	0.0413126
RSP_0910	G	G	TRAP-T family transporter, C4-dicarboxylate-binding protein DctP	dctP	-2.10702	-0.783384	-0.377986	0.42842	-0.77288	-1.74532	-2.50886	RSP_0910	YP_353993.1 TRAP-T family transporter, C4-dicarboxylate-binding protein DctP [Rhodobacter sphaeroides 2.4.1]	YP_353993.1	0.0108668	-0.313978	-0.388329	-0.207876	-0.537394	-0.108163	-0.470549
RSP_0911	G	G	TRAP-T family C4-dicarboxylate transporter, DctQ (4TMs) subunit	dctQ	-1.93233	-0.495641	-0.0822203	0.496804	-0.477328	-2.26709	-2.82751	RSP_0911	YP_353994.1 TRAP-T family C4-dicarboxylate transporter, DctQ (4TMs) subunit [Rhodobacter sphaeroides 2.4.1]	YP_353994.1	-0.318422	-0.518133	-0.0422185	-0.312839	-0.816785	-0.800875	-0.891607
RSP_0912	G	G	TRAP-T family C4-dicarboxylate transporter, DctM (12TMs) subunit	dctM	-1.99867	-0.254114	-0.120211	0.458518	-0.259882	-2.2925	-2.58318	RSP_0912	YP_353995.1 TRAP-T family C4-dicarboxylate transporter, DctM (12TMs) subunit [Rhodobacter sphaeroides 2.4.1]	YP_353995.1	0.330763	0.0228799	0.364052		0.340064		-0.755459
RSP_0917	G	G	Inositol monophosphatase		0.211299	0.143715	0.136452	0.105132	0.132201	0.434371	0.348618	RSP_0917	YP_354000.1 Inositol monophosphatase [Rhodobacter sphaeroides 2.4.1]	YP_354000.1	-0.0238209	-0.410238	-0.276697	-0.169992	-0.385548	-0.559145	-0.701548
RSP_0934	G	G	phosphoglyceromutase( EC:5.4.2.1 )	gpmI	-0.144208	0.0906222	0.138655	0.172902	0.234817	-0.0955794	-0.0946335	RSP_0934	YP_354017.1 phosphoglycerate mutase [Rhodobacter sphaeroides 2.4.1]	YP_354017.1	0.0385857	-0.297581	-0.560696	-0.549127	-0.725634	-1.00594	-0.577443
RSP_0937	G	G	Alpha amylase, catalytic subdomain		0.0656054	0.0688245	0.295207	0.247975	0.0460349	0.24554	0.252287
RSP_0948	G	G	probable OtsA trehalose-6-phosphate synthase( EC:2.4.1.15 )	otsA	0.291408	-0.0337861	0.158869	0.111747	0.123723	-0.0525617	-0.0521334	RSP_0948	YP_354032.1 trehalose 6-phosphate synthase [Rhodobacter sphaeroides 2.4.1]	YP_354032.1	0.684818	0.883904	-0.0122782	-0.408822	-0.33656	-1.44797
RSP_0949	G	G	putative trehalose-6-phosphate phosphatase( EC:3.1.3.12 )	ostB	-0.126002	-0.0890696	-0.310734	-0.289195	-0.073786	0.425666	0.306326
RSP_0970	G	G	Putative citrate lyase beta chain		-0.146123	0.146152	-0.114367	-0.0103427	-0.0945961	-0.372812	-0.362743	RSP_0970	YP_354054.1 Putative citrate lyase beta chain [Rhodobacter sphaeroides 2.4.1]	YP_354054.1	-0.0789534	-0.398603	-0.385111	-0.702405	-0.597129	-0.11747	0.0247567
RSP_0989	G	G	ABC sugar transporter, inner membrane subunit		--	0.494817	--	--	0.034566	0.391839	0.00237879
RSP_0990	G		ABC sugar transporter, periplasmic sugar binding subunit		-0.0190316	0.674032	-0.193854	-0.205124	0.126157	0.946643	0.175954	RSP_0990	YP_354074.1 ribose-binding protein;mannose-binding protein;fructose-binding protein [Rhodobacter sphaeroides 2.4.1]	YP_354074.1	0.931383	0.483205	-0.0683448	6.29482	5.85384	6.95343	6.59727
RSP_0991	KG	KG	Putative transcriptional regulator, ROK family		0.283326	0.181506	0.127359	0.105595	0.239026	0.309582	0.436357
RSP_1029	FGR	FGR	possible Histidine triad (HIT) protein		-0.122723	-0.0714354	-0.542924	-0.278314	-0.238648	-0.536081	-0.324636	RSP_1029	YP_354114.2 putative Histidine triad (HIT) protein [Rhodobacter sphaeroides 2.4.1]	YP_354114.2	0.324326	-0.0379906	-0.329422	0.0497176	0.0938505	0.00214005	0.255464
RSP_1030	G	G	putative pfkB family carbohydrate kinase		-0.640956	0.018239	-0.103134	-0.0742001	0.163432	-0.551099	-0.632138	RSP_1030	YP_354115.1 putative pfkB family carbohydrate kinase [Rhodobacter sphaeroides 2.4.1]	YP_354115.1	0.732952	0.222543	0.177919	0.107081	-0.0452881	-0.415723	-0.193265
RSP_1089	G		sugar/cation symporter, GPH family		-0.238509	-0.254945	-0.269002	-0.390954	-0.225846	-0.154595	-0.411695
RSP_1151	MG	R	NADH-ubiquinone oxidoreductase( EC:1.6.5.3 )		-0.275001	-0.0521368	0.229679	0.223455	-0.208303	-0.323322	-0.297046	RSP_1151	YP_354236.1 NADH-ubiquinone oxidoreductase [Rhodobacter sphaeroides 2.4.1]	YP_354236.1	-0.206609	-0.49674	-0.346073	-0.907195	-0.946672	-0.368585	-0.405632
RSP_1158	GT	GT	PTS IIA-like nitrogen-regulatory protein PtsN	PtsN	-0.652519	-0.57705	-0.577394	-0.170393	-0.809221	0.088013	0.240456	RSP_1158	YP_354243.1 PTS IIA-like nitrogen-regulatory protein PtsN [Rhodobacter sphaeroides 2.4.1]	YP_354243.1	0.0101865	-0.369108	0.0270322	-0.0798028	0.106319	0.346352	0.0134315
RSP_1176	G	G	xylose isomerase( EC:5.3.1.5 )	xylA	-0.348759	-0.0718243	-0.520037	-0.327219	-0.111152	-0.666826	-0.787411	RSP_1176	YP_354261.1 D-xylose isomerase [Rhodobacter sphaeroides 2.4.1]	YP_354261.1	0.19765	0.697389	0.683666	1.59277	1.72808	2.37923	2.62403
RSP_1177	G	G	Xylulose kinase	xylB	-0.00567037	0.0800029	-0.275238	-0.145539	-0.15982	-0.281038	-0.373375	RSP_1177	YP_354262.1 Xylulose kinase [Rhodobacter sphaeroides 2.4.1]	YP_354262.1	1.12858	1.77953	1.40034	3.16247	2.89588	3.96318	3.78308
RSP_1179	G	G	ABC sugar (xylose) transporter, inner membrane subunit	xylH	-0.448939	0.150799	-0.935137	-0.57344	-0.280311	-0.609648	-0.95653
RSP_1180	G	G	ABC sugar (xylose) transporter, periplasmic binding protein	xylF	-0.432668	1.18273	-1.00674	-0.402389	-0.144099	-0.573471	-1.16219	RSP_1180	YP_354265.1 xylose-binding protein [Rhodobacter sphaeroides 2.4.1]	YP_354265.1	1.46087	1.70681	1.28155	4.06554	3.52461	4.44794	4.14868
RSP_1181	KG	KG	xylose operon repressor	xylR	0.490423	0.351591	-0.429393	-0.266819	0.0507898	-0.18434	-0.0963772	RSP_1181	YP_354266.1 xylose operon repressor [Rhodobacter sphaeroides 2.4.1]	YP_354266.1		-0.719214
RSP_1188	MG	MO	Nucleotide sugar epimerase/dehydratase	wcaG	-0.361292	-0.309097	-1.17768	-0.429739	-0.403262	-1.40798	-1.53551	RSP_1188	YP_354273.1 Nucleotide sugar epimerase/dehydratase [Rhodobacter sphaeroides 2.4.1]	YP_354273.1	-0.0251986	0.358326	0.56795	-0.0159537	-0.15364
RSP_1190	MG		hypothetical protein		0.107911	0.355725	0.216634	0.194275	0.398682	0.165094	0.017473	RSP_1190	YP_354275.1 nucleoside-diphosphate-sugar epimerase [Rhodobacter sphaeroides 2.4.1]	YP_354275.1	0.523116	0.211644	0.149707	0.0630938	0.155457	-0.155617	-0.0634047
RSP_1216	G	G	putative RbsK, Carbohydrate kinase, ribokinase family	rbsK	-0.537187	0.158948	-0.323202	-0.244065	0.235966	-0.533988	-0.487665	RSP_1216	YP_354298.1 putative RbsK, Carbohydrate kinase, ribokinase family [Rhodobacter sphaeroides 2.4.1]	YP_354298.1		-0.604094	-0.516146	-0.730931	-0.195059	-0.301422	-0.116088
RSP_1244	G	G	putative IolE, Sugar phosphate isomerase/epimerase		-0.0976266	0.0781022	-0.10095	-0.0689204	0.0915607	-0.0275336	-0.0415766	RSP_1244	YP_354326.1 putative IolE, Sugar phosphate isomerase/epimerase [Rhodobacter sphaeroides 2.4.1]	YP_354326.1	-0.360929	-0.690079	-0.725571	-0.00609907	0.234468	0.488676	0.885754
RSP_1247	G	G	ABC sugar transporter, ATPase subunit		-0.1402	-0.0630697	-0.301639	-0.228216	-0.135018	-0.116269	-0.139773	RSP_1247	YP_354328.1 monosaccharide ABC transporter ATP-binding protein, CUT2 family [Rhodobacter sphaeroides 2.4.1]	YP_354328.1	0.889773	0.622054	0.638523	0.698255	0.466532	0.737724	0.637134
RSP_1249	G	G	ABC ribose transporter, periplasmic solute-binding protein		-0.609243	0.112273	-0.600477	-0.3573	0.0951872	-0.440128	-0.482812	RSP_1249	YP_354330.1 monosaccharide ABC transporter substrate-binding protein, CUT2 family [Rhodobacter sphaeroides 2.4.1]	YP_354330.1	-0.27481	-0.950081	-1.0995	-0.436991	-0.138072	0.770484	0.565777
RSP_1277	G	G	hypothetical protein		-0.11199	0.0672664	-0.12926	-0.0652088	0.292014	0.0871854	0.0129324	RSP_1277	YP_354358.2 N-acyl-D-glucosamine 2-epimerase [Rhodobacter sphaeroides 2.4.1]	YP_354358.2		-0.163449	-0.430332	0.635211	0.672777	0.381221	0.73034
RSP_1282	G	G	methionine sulfoxide reductase A( EC:4.1.1.39 )	cbbL	-0.0288837	-0.0116036	-0.117487	-0.164103	-0.0249516	--	--
RSP_1283	G	G	Fructose-bisphosphate aldolase I	cfxA	0.0814439	-0.0202291	-0.0599371	-0.204755	0.149372	-0.163911	-0.160838	RSP_1283	YP_354364.1 fructose-bisphosphate aldolase [Rhodobacter sphaeroides 2.4.1]	YP_354364.1	0.968482	0.428001	-0.259074	-0.262616	-0.518133
RSP_1285	G	G	Fructose-1,6-bisphosphatase I( EC:3.1.3.11 )	cbbF1	-0.814226	-0.159329	-1.05686	-1.22378	-0.260317	0.0101628	-0.132429
RSP_1296	G	G	putative N-acetylglucosamine-6-phosphate deacetylase	nagA	0.5032	0.129586	0.230036	0.58728	0.186905	0.450711	0.467765	RSP_1296	YP_354379.1 N-acetylglucosamine 6-phosphate deacetylase [Rhodobacter sphaeroides 2.4.1]	YP_354379.1	0.679237
RSP_1370	G	G	Alpha amylase, catalytic subdomain		0.167217	0.581103	--	0.0631404	0.838466	0.185737	0.184253
RSP_1371	G	G	putative 2-dehydro-3-deoxygalactonokinase		-0.00828682	0.0050864	-0.0328239	0.115227	0.0986299	-0.0916432	-0.0461509	RSP_1371	YP_354451.1 2-keto-3-deoxygalactonate kinase [Rhodobacter sphaeroides 2.4.1]	YP_354451.1	0.458774	0.214665	0.028581	-0.0499121	0.240222	0.71345	0.474652
RSP_1372	G		Major facilitator superfamily (MFS) transporter		-0.0747441	-0.146622	-0.102403	-0.036946	-0.25347	0.0425263	0.139452
RSP_1373	G	GEPR	Major facilitator superfamily (MFS) transporter		-0.0671967	-0.0557649	0.155513	0.384608	-0.037089	-0.0593665	0.0393196
RSP_1385	MG	M	hypothetical protein		0.0358284	0.160226	-0.205513	-0.0938762	0.259826	-0.0195983	0.046242	RSP_1385	YP_354466.1 NAD dependent epimerase/dehydratase family [Rhodobacter sphaeroides 2.4.1]	YP_354466.1	-0.342073	0.479977	0.107302	0.0844777	0.405292	0.823321	0.714952
RSP_1405	KG	KG	ROK family protein		0.199936	0.104431	0.195601	0.133353	0.217979	0.253557	0.146055
RSP_1441	KG	KG	regulatory protein, GntR family		0.0971943	0.656733	0.174973	0.0978187	0.797672	-0.156073	-0.0982148
RSP_1442	G		ABC sugar transporter, periplasmic sugar-binding protein		0.229466	-0.171073	0.0498306	0.0160824	-0.121494	0.45296	0.375187	RSP_1442	YP_351484.1 carbohydrate ABC transporter substrate-binding protein, CUT1 family [Rhodobacter sphaeroides 2.4.1]	YP_351484.1	1.12153	0.943539	-0.552169	1.26291	0.667916	3.51392	3.15081
RSP_1443	G	G	ABC sugar transporter, inner membrane subunit		0.0918556	0.155091	-0.081602	-0.111795	0.0929159	0.149438	0.103447
RSP_1444	G	G	ABC sugar transporter, inner membrane subunit		0.166717	-0.0589362	0.0802089	0.00884793	-0.00771098	0.0804717	--
RSP_1445	G	E	ABC sugar transporter, ATPase subunit		0.69721	-0.0319579	0.142503	0.127012	0.231824	0.342916	0.145109
RSP_1446	G	G	Putative sugar kinase		0.295012	0.0743027	0.152291	0.11282	0.0727384	0.955093	0.846477
RSP_1449	KG	KG	Putative transcriptional regulator of sugar metabolism		-0.0427235	-0.0294459	-0.0761803	0.0185322	0.0413739	0.164698	0.197349	RSP_1449	YP_351491.1 transcriptional regulator, DeoR family [Rhodobacter sphaeroides 2.4.1]	YP_351491.1	-0.382263	-0.855356	-0.863599	-0.996429	-0.963176
RSP_1450	G	G	Inositol monophosphatase family protein		0.377595	0.0949934	0.187822	0.128559	0.0474824	0.590619	0.574018
RSP_1554	G	GMF	Possible polysaccharide deacetylase		-0.248095	0.0848697	-0.500571	-0.295146	0.159275	-0.298049	-0.133412	RSP_1554	YP_351598.1 putative polysaccharide deacetylase [Rhodobacter sphaeroides 2.4.1]	YP_351598.1	-0.268957	-0.274694	-0.36784	-0.719141	-0.861076	-2.18327	-1.43271
RSP_1596	G	G	phosphopentomutase( EC:5.4.2.7 )	deoB	0.0113043	0.0797753	-0.166928	-0.106403	-0.00940977	-0.270603	-0.20741	RSP_1596	YP_351641.1 phosphopentomutase [Rhodobacter sphaeroides 2.4.1]	YP_351641.1	0.384797	0.251565	0.0795835	-2.15296	-1.55288	-3.38606	-3.47977
RSP_1602	G	G	TRAP-T family transporter, DctM (12TMs) subunit		-0.095256	0.333074	-0.155778	-0.160531	0.532003	0.278612	--
RSP_1604	G		TRAP-T family transporter, DctQ (4TMs) subunit		0.132726	1.46223	0.0599169	0.118324	1.79335	0.339109	0.093419
RSP_1605	G	G	TRAP-T family transporter, periplasmic binding protein, DctP		-0.0728159	-0.204741	-0.171486	0.16145	-0.119193	0.834037	0.058186	RSP_1605	YP_351651.1 TRAP-T family transporter, periplasmic binding protein, DctP [Rhodobacter sphaeroides 2.4.1]	YP_351651.1	0.101477	-0.507343	-0.581123	0.086544	-0.307092	0.795381	0.528128
RSP_1609	G	G	Putative altronate dehydrogenase		0.330525	0.335906	--	0.206174	0.15462	0.894481	0.744931	RSP_1609	YP_351655.1 Putative altronate dehydrogenase [Rhodobacter sphaeroides 2.4.1]	YP_351655.1	0.116789	0.180265	0.0850461	2.03536	1.96287	1.20652	1.60957
RSP_1610	G	G	altronate hydrolase( EC:4.2.1.7 )		0.330184	0.190247	0.059895	0.0160597	0.250517	0.599428	0.551184	RSP_1610	YP_351656.1 altronate hydrolase [Rhodobacter sphaeroides 2.4.1]	YP_351656.1	-1.53428	-0.256747	-0.510352	-0.316578	0.122925	-1.22729	-0.870035
RSP_1685	G	G	PTS system, IIA component		-0.378501	0.0720511	0.131277	0.168281	0.111421	-0.22991	-0.174773	RSP_1685	YP_351734.1 PTS system protein, IIA component [Rhodobacter sphaeroides 2.4.1]	YP_351734.1	-0.291806	-1.05206	-0.454713	-1.77815	-2.04809	-2.17198
RSP_1686	G	TG	Putative Phosphocarrier HPr protein		-0.255389	-0.0559349	0.218851	0.133657	-0.207981	-0.529789	-0.225963	RSP_1686	YP_351735.1 Putative Phosphocarrier HPr protein [Rhodobacter sphaeroides 2.4.1]	YP_351735.1		-0.195107	-0.23542
RSP_1766	G	G	Pyruvate kinase( EC:2.7.1.40 )	pykA	0.00437618	-0.0970762	0.130432	0.250193	-0.13816	0.082586	0.0429067	RSP_1766	YP_351814.1 pyruvate kinase [Rhodobacter sphaeroides 2.4.1]	YP_351814.1	-0.216874	-0.175706	0.0474154	-0.0587133	0.0581614	-1.13501	-0.746357
RSP_1771	G	G	beta subunit of citrate lyase		-0.413676	0.065851	-0.00645731	0.073487	0.0554819	-0.804268	-0.931832	RSP_1771	YP_351819.1 beta-methylmalyl-CoA/L-malyl-CoA lyase [Rhodobacter sphaeroides 2.4.1]	YP_351819.1	-0.633113	-0.940323	-0.533242	0.48158	0.516859	0.789116	1.038
RSP_1774	G	G	Putative glucose dehydrogenase B		0.190596	-0.109163	0.17608	0.113316	-0.0615243	0.210721	0.260437
RSP_1781	G	G	putative membrane-anchored oxidoreductase, similar to L-sorbosone dehydrogenase( EC:1.1.1.- )		0.0386917	0.178391	-0.149486	-0.148095	0.221818	0.178432	0.193607
RSP_1786	G	GTGG	Multi-component fructose specific PTS system protein, (PtsI, Hpr, and IIA domains)( EC:2.7.1.69,EC:2.7.3.9 )	fruB	-0.15126	0.313651	-0.186506	-0.224781	0.643888	0.695335	0.608772	RSP_1786	YP_351835.1 Multi-component fructose specific PTS system protein, (PtsI, Hpr, and IIA domains) [Rhodobacter sphaeroides 2.4.1]	YP_351835.1	-0.146084	-0.38199	-0.405795	0.272242	0.00640424	-0.0714455	-0.0435963
RSP_1787	G	G	Probable 1-phosphofructokinase( EC:2.7.1.56 )	fruK	0.056352	-0.107522	0.0387168	0.0391964	-0.135084	0.304561	0.143538	RSP_1787	YP_351836.1 fructose-1-phosphate kinase [Rhodobacter sphaeroides 2.4.1]	YP_351836.1		-0.767982	-0.483402	0.160668	0.0302614	0.738709	0.537898
RSP_1788	G	GG	PTS system, fructose-specificIIBC component( EC:2.7.1.69 )	fruA	0.0663133	0.00843498	-0.066887	-0.0136138	0.0430388	0.468867	0.364976	RSP_1788	YP_351837.1 PTS system protein D-fructose-specific IICB componenst (F1P-forming), Frc family [Rhodobacter sphaeroides 2.4.1]	YP_351837.1	-0.0600255	-0.0932503	0.43457	0.315966	0.00674502	0.518293	0.64371
RSP_1848	G	G	pyruvate kinase		0.453407	0.21026	0.361786	0.347014	0.222985	0.465776	0.493006
RSP_1859	G	G	pyruvate phosphate dikinase	ppdK	0.103003	-0.0572137	-0.307892	-0.212769	-0.247374	-0.740321	-0.650379	RSP_1859	YP_351909.1 pyruvate phosphate dikinase [Rhodobacter sphaeroides 2.4.1]	YP_351909.1	0.746011	1.03554	0.672891	1.46059	1.28566	1.0391	1.1108
RSP_1863	G	G	Phosphoglucomutase/phosphomannomutase( EC:5.4.2.10 )		-0.121162	0.151571	-0.118779	-0.145572	0.0816952	0.0960228	0.267671	RSP_1863	YP_351913.1 phosphoglucosamine mutase [Rhodobacter sphaeroides 2.4.1]	YP_351913.1	0.318317	0.27994	0.35781	0.392062	0.160034	-0.290509	0.167402
RSP_1893	G	G	Inositol monophosphatase family protein		-0.291469	-0.306373	0.195159	0.279893	-0.299853	0.0286068	-0.00297779	RSP_1893	YP_351942.1 Inositol monophosphatase family protein [Rhodobacter sphaeroides 2.4.1]	YP_351942.1	-0.253523	-0.0852324	-0.237558	-0.242598	0.00958633	0.593253	0.313375
RSP_1947	G	G	Triosephosphate isomerase( EC:5.3.1.1 )	cbbJ	-0.0638462	-0.241146	-0.213089	-0.250116	-0.313696	0.660961	0.336808	RSP_1947	YP_351999.1 triosephosphate isomerase [Rhodobacter sphaeroides 2.4.1]	YP_351999.1	0.187464	0.105624	-0.136571	0.32431	0.0399984	0.828087	0.86197
RSP_2169	G	G	Inositol monophosphatase family protein( EC:3.1.3.25 )	suhB	-0.227692	0.0776506	0.624093	0.3276	0.234341	0.0180203	0.135632	RSP_2169	YP_352221.1 Inositol monophosphatase family protein [Rhodobacter sphaeroides 2.4.1]	YP_352221.1	0.204292	-0.0442664	0.0750046	0.476116	0.00558281	-0.00839424	0.218135
RSP_2187	G		multidrug efflux pump, Major Facilitator Superfamily ( MFS)		-0.0185951	0.0579564	0.215604	0.196398	0.030001	0.211622	0.0899934
RSP_2226	G	G	Glycosidase( EC:3.2.1.- )	glgX	0.0684976	-0.0731938	-0.0207827	-0.0476517	-0.142803	0.5506	0.424257
RSP_2227	G	G	ADP-glucose pyrophosphorylase( EC:2.7.7.27 )	glgC	0.191842	0.623446	0.0864586	0.0263565	0.71891	0.285489	0.343217
RSP_2249	G		multidrug (Tetracycline) efflux pump, Major facilitator superfamily (MFS)		-0.0726892	0.43781	0.0229062	0.0300624	0.414893	-0.0743965	-0.116666
RSP_2257	G	G	putative Fructokinase( EC:2.7.1.4 )		-0.142869	-0.0524663	0.441718	0.458178	0.248402	-0.412782	-0.437106	RSP_2257	YP_352312.1 putative Fructokinase [Rhodobacter sphaeroides 2.4.1]	YP_352312.1	-0.689349	-1.01114	-0.773694	-0.865002	-0.955973	-0.798818	-0.605082
RSP_2306	G	F	putative HAD superfamily protein		-0.114011	-0.104351	0.0954021	0.146997	-0.0331736	-0.583025	-0.629066	RSP_2306	YP_352361.1 putative HAD superfamily protein [Rhodobacter sphaeroides 2.4.1]	YP_352361.1	0.497754	0.0477517	-0.0670064	0.292573	0.186466	0.392586	0.368423
RSP_2334	G	G	carbohydrate kinase, PfkB( EC:2.7.1.11 )	pfkB	0.291354	0.0131277	-0.0599132	-0.0761624	-0.252678	-0.21662	-0.139927	RSP_2334	YP_352390.1 6-phosphofructokinase [Rhodobacter sphaeroides 2.4.1]	YP_352390.1	-0.444011	-0.128613	-0.23579	0.455704	0.547366	0.5275	0.633952
RSP_2364	G	G	L-fuculose phosphate aldolase (Class II)( EC:4.1.2.17 )	fucA	-0.2211	0.0389497	0.143936	-0.14527	0.117889	1.80463	0.905657
RSP_2365	G	G	ABC sugar (ribose) transporter, periplasmic substrate-binding subunit		-0.196974	-0.16301	0.142438	-0.0349008	-0.059848	1.25246	0.595966	RSP_2365	YP_352425.1 monosaccharide ABC transporter substrate-binding protein, CUT2 family [Rhodobacter sphaeroides 2.4.1]	YP_352425.1	0.553947	-0.0375239	-0.104563	-0.958178	0.203365	-1.23756	-1.26942
RSP_2366	G	G	ABC sugar (ribose) transporter, fused ATPase subunits		-0.201286	-0.294645	0.0751375	-0.116062	-0.291867	0.629423	0.248789	RSP_2366	YP_352426.1 monosaccharide ABC transporter ATP-binding protein, CUT2 family [Rhodobacter sphaeroides 2.4.1]	YP_352426.1	0.290022	0.392218	0.19489	0.610375	0.924945	0.765607	0.960886
RSP_2367	G	G	ABC sugar (ribose) transporter, inner membrane subunit		-0.0833715	-0.13904	0.172256	-0.0685844	-0.0869681	0.142246	0.0558583
RSP_2370	G	G	putative sugar kinase		-0.177669	-0.309226	0.1876	-0.0625946	-0.324771	0.126485	0.077218	RSP_2370	YP_352429.1 putative sugar kinase [Rhodobacter sphaeroides 2.4.1]	YP_352429.1	0.212501	-0.221622	-0.0464973	-0.42627	0.398912	-0.876606	-0.853661
RSP_2373	G		Putative Transporter, Major facilitator superfamily (MFS)		0.307293	-0.0364205	0.602327	0.277705	-0.0687145	0.168229	0.202665
RSP_2445	G	G	putative Alpha amylase		0.162019	0.183355	0.0336737	-0.0120594	0.378061	0.164395	0.193051	RSP_2445	YP_352507.2 putative Alpha amylase [Rhodobacter sphaeroides 2.4.1]	YP_352507.2					-0.160998
RSP_2446	G	GG	Putative trehalose synthase		-0.246381	-0.0947064	-0.109295	-0.221327	-0.0991157	-0.346531	-0.300774	RSP_2446	YP_352508.1 trehalose synthase [Rhodobacter sphaeroides 2.4.1]	YP_352508.1	0.484854	-0.213957	-0.116972
RSP_2448	G	G	1,4-alpha-glucan branching enzyme (Glycogen branching enzyme)( EC:2.4.1.18 )	glgB1	-0.0480706	0.0366666	-0.0531158	-0.131636	-0.168705	0.183869	0.100577	RSP_2448	YP_352509.1 1,4-alpha-glucan branching enzyme (Glycogen branching enzyme) [Rhodobacter sphaeroides 2.4.1]	YP_352509.1	0.408742	0.0496521	-0.0613785	0.0834122	0.109786	0.0406462	0.075201
RSP_2449	G	G	Putative glycosyl hydrolase( EC:3.2.1.- )		-0.0450049	0.184105	0.0361788	-0.104707	-0.192431	0.0863605	0.0666712
RSP_2450	G	G	putative Alpha-amylase		-0.00359125	-0.21363	0.117584	-0.0337814	-0.165809	-0.175904	-0.155561
RSP_2451	G	G	putative 4-alpha-glucanotransferase( EC:2.4.1.25 )		0.18404	0.202781	0.109232	0.0510193	-0.292195	0.337395	0.312809	RSP_2451	YP_352512.1 putative 4-alpha-glucanotransferase [Rhodobacter sphaeroides 2.4.1]	YP_352512.1		-0.0499789	0.150663	0.0888093
RSP_2452	G	G	Alpha amylase, catalytic domain/subdomain		-0.032851	0.0705911	0.0668609	-0.0229179	0.111009	0.0035919	0.00432354	RSP_2452	YP_352513.1 maltooligosyl trehalose synthase [Rhodobacter sphaeroides 2.4.1]	YP_352513.1	0.296124	0.0543906	0.17511	0.565036	-0.018652	0.868993	0.99232
RSP_2491	G	G	Enolase( EC:4.2.1.11 )	eno	-0.556265	0.0102805	0.375554	0.448258	0.0129765	-0.895652	-0.8098	RSP_2491	YP_352556.1 enolase [Rhodobacter sphaeroides 2.4.1]	YP_352556.1	0.178921	-0.197811	-0.0807953	-0.410239	-0.366378	0.0662435	0.209251
RSP_2550	G	G	endo-beta-1,3-1,4-glycanase protein( EC:3.2.1.- )	exoK	0.292407	-0.0524684	-0.355626	-0.203656	-0.0224272	0.210664	0.294966	RSP_2550	YP_352609.1 endo-beta-1,3-1,4-glycanase protein [Rhodobacter sphaeroides 2.4.1]	YP_352609.1	1.10817	1.1821	1.02511	0.935325	0.755199	0.812922	0.758237
RSP_2567	MG		putative sulfolipid biosynthesis protein	sqdC	-0.10006	0.327921	0.196454	-0.0316152	0.278867	-0.236231	-0.21784
RSP_2578	G	G	putative pqq dehydrogenase protein( EC:1.1.99.8 )	xoxF	-0.47873	0.152247	-0.523715	0.0940239	0.0139979	1.48153	0.40918	RSP_2578	YP_352636.1 putative pqq dehydrogenase protein [Rhodobacter sphaeroides 2.4.1]	YP_352636.1	0.91173	-0.550173	1.19043	-1.17059	0.456405	-1.57741	-1.62969
RSP_2587	GM	V	ABC multidrug efflux transporter, inner membrane subunit		-0.0897681	0.310631	0.0267016	0.105243	0.337217	-0.197397	-0.260131
RSP_2645	G	G	KDPG/KHG bifunctional aldolase( EC:4.1.2.14,EC:4.1.3.16 )	eda	0.299388	0.0164291	0.277054	0.18143	0.0666919	0.484528	0.671002	RSP_2645	YP_352701.1 2-keto-3-deoxy-phosphogluconate aldolase [Rhodobacter sphaeroides 2.4.1]	YP_352701.1	1.03975	0.419507	0.239484	1.19667	0.65286	1.30132	0.980031
RSP_2663	G	G	ABC sugar (glycerol) transporter, periplasmic binding protein		0.163866	0.150679	0.0195285	0.208741	0.265835	0.0412121	-0.060267	RSP_2663	YP_352719.1 carbohydrate ABC transporter substrate-binding protein, CUT1 family [Rhodobacter sphaeroides 2.4.1]	YP_352719.1	0.373906	-0.219899	-0.286922	2.38745	1.94712	3.75725	3.45802
RSP_2665	G	G	ABC sugar (glycerol) transporter, inner membrane subunit		0.0533954	0.14178	-0.041065	0.0415486	0.297084	-0.0535149	-0.0911833
RSP_2666	G	G	ABC sugar (glycerol) transporter, inner membrane subunit		0.172287	-0.00782568	0.00541535	0.0346789	-0.0168016	0.366011	0.261867
RSP_2667	G	E	ABC sugar (glycerol) transporter, ATPase subunit		-0.0338257	0.141062	-0.0438752	0.0137063	0.210948	--	--
RSP_2669	G	G	ABC sugar (glycerol) transporter, ATPase subunit		-0.247497	0.109654	-0.202479	-0.075426	0.0726947	0.00907394	-0.0980813
RSP_2673	G	G	Glucose dehydrogenase( EC:1.1.5.2,EC:1.1.99.17 )		0.836646	0.302046	0.377027	0.0759283	0.377594	0.717062	0.61715	RSP_2673	YP_352728.1 quinoprotein glucose dehydrogenase [Rhodobacter sphaeroides 2.4.1]	YP_352728.1	0.397395	0.261601	0.394175	0.0125745	-0.578921
RSP_2734	G	G	glucose-6-phosphate 1-dehydrogenase( EC:1.1.1.49 )	zwf	0.138862	0.00710741	0.0489842	-0.262821	0.132949	0.634242	0.363713	RSP_2734	YP_352789.1 glucose-6-phosphate 1-dehydrogenase [Rhodobacter sphaeroides 2.4.1]	YP_352789.1	0.364265	0.618727	0.683206	1.24334	1.23864	1.05726	0.875271
RSP_2735	G	G	6-phosphogluconolactonase( EC:3.1.1.31 )	pgl	-0.0788605	0.403606	0.0256689	-0.221771	0.730383	-0.342294	-0.39179	RSP_2735	YP_352790.1 6-phosphogluconolactonase [Rhodobacter sphaeroides 2.4.1]	YP_352790.1	0.475301	0.575133	0.479137	1.38841	1.55466	1.58087	1.49007
RSP_2736	G	G	glucose-6-phosphate isomerase( EC:5.3.1.9 )	pgi	0.0280569	0.153689	0.112765	-0.0457425	-0.0326516	-0.045134	0.0389945	RSP_2736	YP_352791.1 glucose-6-phosphate isomerase [Rhodobacter sphaeroides 2.4.1]	YP_352791.1	0.0239932	0.031477	-0.123426	0.236034	0.232197	0.668958	0.70553
RSP_2740	G	G	putative Glucose/sorbosone dehydrogenase		0.157206	-0.116723	-0.00959754	-0.0162311	-0.0879545	0.266766	0.273362	RSP_2740	YP_352796.1 putative Glucose/sorbosone dehydrogenase [Rhodobacter sphaeroides 2.4.1]	YP_352796.1	-0.166703	1.2387	0.247231	3.84507	3.67554	1.83517	1.35503
RSP_2782	G	G	aquaporin z, Major Intrinsic Protein (MIP) Family	aqpZ	0.487955	-0.0393513	-0.0852787	-0.121026	-0.104246	0.23511	0.28213
RSP_2851	G		multidrug (bicyclomycin) efflux pump, Major facilitator superfamily (MFS)		0.159	-0.0939717	0.291243	0.196394	-0.0670174	0.241718	0.400114	RSP_2851	YP_352860.1 multidrug (bicyclomycin) efflux pump, Major facilitator superfamily (MFS) [Rhodobacter sphaeroides 2.4.1]	YP_352860.1						0.00705147	0.382994
RSP_2864	G	G	Pentose-5-phosphate-3-epimerase( EC:5.1.3.1 )	cbbE	-0.507162	0.019218	-0.730208	-0.618877	-0.180039	-0.0852879	-0.355349	RSP_2864	YP_352848.1 Pentose-5-phosphate-3-epimerase [Rhodobacter sphaeroides 2.4.1]	YP_352848.1	1.69422	1.44619	1.45669	1.77808	1.26398	1.65353	1.40924
RSP_2870	G	E	ABC alpha-glucoside transporter, ATPase subunit AglK	aglK	-0.00934485	0.0188444	-0.177579	-0.184577	0.0873677	0.0328509	-0.108031
RSP_2871	G	G	ABC alpha-glucoside transporter, inner membrane subunit AglG	aglG	0.284304	0.177897	0.209815	0.011176	0.208424	0.117699	0.153363
RSP_2872	G	G	ABC alpha-glucoside transporter, inner membrane subunit AglF	aglF	0.0609443	-0.27241	-0.0596875	-0.0448324	-0.353761	--	--
RSP_2873	G	G	ABC alpha-glucoside transporter, perplasmic substrate-binding protein	aglE	-0.113864	0.0185318	-0.106279	-0.183657	-0.0216492	--	--
RSP_2874	G	G	Putative Beta-glucosidase A( EC:3.2.1.21 )		0.445436	0.407863	0.226219	0.203984	0.317983	0.0978873	0.0922444
RSP_2875	G	G	putative glucokinase( EC:2.7.1.2 )	glk	0.0114613	0.0316074	0.251836	0.335781	-0.105679	-0.0108615	0.220249	RSP_2875	YP_352937.1 putative glucokinase [Rhodobacter sphaeroides 2.4.1]	YP_352937.1	0.112857	-0.470236	-0.598515	-0.029932	-0.217581	0.340137	0.378002
RSP_2883	G	G	phosphoglucomutase( EC:5.4.2.2 )	pgm	-0.358449	-0.0663258	-0.248336	-0.141354	-0.292498	-0.555117	-0.424783	RSP_2883	YP_352945.1 phosphoglucomutase [Rhodobacter sphaeroides 2.4.1]	YP_352945.1	-0.28127	-0.521145	-0.543209	-0.55615	-0.517244	-0.025032	-0.0809911
RSP_2884	G	G	glycogen debranching enzyme( EC:3.2.1.- )	glgX	-0.170069	0.183211	-0.0372936	-0.0871923	0.454333	0.0692961	0.0456424	RSP_2884	YP_352946.1 glycogen debranching enzyme [Rhodobacter sphaeroides 2.4.1]	YP_352946.1	-0.0741069	0.129858	0.0190652	-0.331424	-0.332462		-1.03923
RSP_2885	G	G	glycogen synthase( EC:2.4.1.21 )	glgA	0.0462137	0.290412	-0.202127	-0.220767	0.0555216	-0.0856753	-0.152427	RSP_2885	YP_352947.2 glycogen synthase [Rhodobacter sphaeroides 2.4.1]	YP_352947.2	-0.393966	0.204784	0.182814	0.337278	0.588281	-0.322526	-0.326372
RSP_2886	G	G	glucose-1-phosphate adenylyltransferase( EC:2.7.7.27 )	glgC	-0.308868	0.372427	-0.599048	-0.407795	0.516077	-0.543484	-0.494456	RSP_2886	YP_352948.1 glucose-1-phosphate adenylyltransferase [Rhodobacter sphaeroides 2.4.1]	YP_352948.1	0.306094	0.416542	0.0968361	1.267	1.05876	1.791	1.91119
RSP_2887	G	G	glycogen phosphorylase( EC:2.4.1.1 )	glgP	-0.421206	-0.0224064	-0.52135	-0.503696	-0.0599297	-0.17569	-0.37409	RSP_2887	YP_352949.1 glycogen phosphorylase [Rhodobacter sphaeroides 2.4.1]	YP_352949.1	-0.0223808	-0.408808	-0.504819	-0.463182	-0.337468	-0.15751	-0.0285581
RSP_2941	G	G	Putative Glycoside hydrolase		-0.646554	-0.163451	0.0798323	0.0646132	-0.0234773	-1.14982	-1.06843	RSP_2941	YP_353002.1 Putative Glycoside hydrolase [Rhodobacter sphaeroides 2.4.1]	YP_353002.1	-0.0204614	0.0142117	0.111984	0.331126	0.383233	-0.780928	-0.545142
RSP_2956	G	G	transketolase( EC:2.2.1.1 )	tktA	-0.618006	-0.207853	-0.284622	-0.106211	-0.218359	-0.409013	-0.395991	RSP_2956	YP_353017.1 transketolase [Rhodobacter sphaeroides 2.4.1]	YP_353017.1	-0.103821	-0.222651	-0.0810877	-0.155345	-0.322431	-1.55003	-1.20335
RSP_2959	G	G	glyceraldehyde-3-phosphate dehydrogenase( EC:1.2.1.12 )	gapB	-0.75463	-0.3869	-0.32353	0.0178471	-0.261605	-1.57173	-1.22032	RSP_2959	YP_353020.1 glyceraldehyde-3-phosphate dehydrogenase (NAD+) [Rhodobacter sphaeroides 2.4.1]	YP_353020.1	-0.0439682	-0.258373	-0.0181402	-0.0852852	-0.274381	-0.0951475	-0.00921122
RSP_2967	G		Probable transporter, Major facilitator superfamily (MFS)		-0.0229958	0.0540528	0.266515	0.0870307	0.0547142	-0.0735471	-0.063716
RSP_2970	G		Transporter, Major facilitator superfamily (MFS)		0.160808	-0.143993	0.211618	0.10454	-0.143246	0.78953	0.64796
RSP_3014	G	G	putative aldolase protein( EC:4.1.2.- )		0.302629	0.089733	0.160359	0.155723	0.0548085	0.225136	0.226391
RSP_3035	G	GEPR	Putative transporter, major facilitator superfamily (MFS)		0.131383	0.173497	0.0165698	-0.00555929	-0.0178032	0.16383	0.188968
RSP_3064	KG	KG	transcriptional regulator, DeoR family		0.202628	0.256815	0.0119121	0.00202003	0.427212	0.0319638	0.155881
RSP_3065	G		Putative transporter, Major facilitator superfamily (MFS)		0.170947	0.177137	0.12838	0.101782	0.468529	-0.0182057	0.0368647
RSP_3070	MG	R	hypothetical protein		-0.22622	-0.622481	-0.42413	-0.363936	-0.636311	0.243877	0.138603	RSP_3070	YP_354588.1 nucleoside-diphosphate-sugar epimerase [Rhodobacter sphaeroides 2.4.1]	YP_354588.1	1.73403	1.38037	1.06637	1.29711	0.993059	0.380145	0.413951
RSP_3071	G	G	putative hydroxypyruvate reductase/glycerate kinase( EC:1.1.1.81 )		0.851836	0.0509903	-0.0559622	0.158371	0.0801758	0.336411	0.248112	RSP_3071	YP_354587.1 putative hydroxypyruvate reductase/glycerate kinase [Rhodobacter sphaeroides 2.4.1]	YP_354587.1	0.1979	1.95732	1.70296	1.89689	1.91995	2.20514	2.33464
RSP_3072	G	G	putative L-sorbosone dehydrogenase( EC:1.1.1.- )	sndh	-0.0504912	-0.0296065	-0.164442	0.0268023	-0.144223	0.458872	0.252811	RSP_3072	YP_354589.1 putative L-sorbosone dehydrogenase [Rhodobacter sphaeroides 2.4.1]	YP_354589.1	0.366993	0.14908	0.080094	0.423018	0.42285	0.665462	0.725908
RSP_3074	EG	EG	Dihydroxy-acid and 6-phosphogluconate dehydratase( EC:4.2.1.9 )	ilvD	-0.325613	-0.200492	-0.304309	-0.0392819	-0.238495	-0.160226	-0.228218	RSP_3074	YP_354591.1 dihydroxyacid dehydratase [Rhodobacter sphaeroides 2.4.1]	YP_354591.1	-0.127505	-0.1345	-0.132052	-0.423545	-0.480596	-0.4709	-0.402175
RSP_3138	G	G	Smp-30/Cgr1 family protein		0.606847	0.563797	0.330132	0.300174	0.476919	0.503697	0.442949	RSP_3138	YP_354655.1 gluconolactonase [Rhodobacter sphaeroides 2.4.1]	YP_354655.1	-0.563426	-0.198815	-0.452028	1.66542	0.978669	1.46065	0.918238
RSP_3228	G	R	Predicted mannose-6-phosphate isomerase		0.165155	0.163455	0.0369161	0.0338101	-0.0566758	0.450197	0.567132	RSP_3228	YP_354743.1 putative mannose-6-phosphate isomerase [Rhodobacter sphaeroides 2.4.1]	YP_354743.1		1.82035	0.880528	1.75566	2.11519		2.88898
RSP_3266	G	G	fructose-1,6-bisphosphatase( EC:3.1.3.11 )	fbpB	-1.17521	-0.249664	-1.29681	-1.26042	-0.170955	-0.204611	-0.26808	RSP_3266	YP_354775.1 D-fructose 1,6-bisphosphatase [Rhodobacter sphaeroides 2.4.1]	YP_354775.1	1.67079		0.99306	-0.0851065	0.544461		0.712105
RSP_3268	G	G	transketolase( EC:2.2.1.1 )	tklB	-0.368337	-0.120466	-0.431732	-0.436485	-0.234061	-0.323867	-0.302749	RSP_3268	YP_354777.1 transketolase [Rhodobacter sphaeroides 2.4.1]	YP_354777.1	1.4954	0.821683	0.458243	0.634193	0.394009	-0.11048	-0.127391
RSP_3269	G	G	glyceraldehyde-3-phosphate dehydrogenase( EC:1.2.1.12 )	gapB	-0.443469	0.33398	-0.30091	-0.11218	0.60828	-0.85834	-0.678442	RSP_3269	YP_354778.1 glyceraldehyde-3-phosphate dehydrogenase [Rhodobacter sphaeroides 2.4.1]	YP_354778.1	0.094937	-0.1164	0.134155	0.35467	0.226274	-0.143614	0.159314
RSP_3270	G	G	Fructose-bisphosphate aldolase II( EC:4.1.2.13 )	cfxB	-0.0137169	-0.166437	-0.16029	-0.195776	-0.12625	-0.11821	-0.1394	RSP_3270	YP_354779.1 fructose-bisphosphate aldolase [Rhodobacter sphaeroides 2.4.1]	YP_354779.1	1.05433	0.501168	0.064586	0.424667	0.252965	-0.0678711	-0.33134
RSP_3271	G	G	Ribulose bisphosphate carboxylase, large chain, form II( EC:4.1.1.39 )	rbpL	-0.172412	-0.0307735	-0.248085	-0.369704	-0.0526449	-0.360905	-0.371488	RSP_3271	YP_354780.1 ribulose 1,5-bisphosphate carboxylase large subunit [Rhodobacter sphaeroides 2.4.1]	YP_354780.1	1.27918	1.05626	0.64698	0.760335	0.563031	0.564306	0.842386
RSP_3285	G	G	possible sugar phosphate isomerase/epimerase, IolE	iolE	0.213301	0.0553046	0.0258611	-0.080957	-0.0121402	0.535191	0.470674
RSP_3286	G	G	Uncharacterized enzyme involved in inositol metabolism, IolB	iolB	0.490215	0.128261	0.229807	0.107178	0.350572	0.219567	0.208244
RSP_3287	G	G	ABC glycerol-3-phosphate transporter, ATPase subunit UpgC	upgC	0.0149561	0.372736	0.00597807	-0.0426167	0.638357	--	--
RSP_3288	G	G	ABC glycerol-3-phosphate transporter, inner membrane subunit UgpE	ugpE	--	0.0844714	--	--	0.122847	0.0326589	0.039231
RSP_3289	G	G	ABC glycerol-3-phosphate transporter, inner membrane subunit UgpA	ugpA	--	0.0651837	--	0.0137936	0.158254	-0.0108136	-0.0355324
RSP_3290	G		ABC glycerol-3-phosphate transporter, periplasmic binding protein, UgpB	ugpB	-0.298801	0.0372607	-0.12604	-0.021635	0.0334362	0.178754	0.0614116	RSP_3290	YP_354798.1 carbohydrate ABC transporter substrate-binding protein, CUT1 family [Rhodobacter sphaeroides 2.4.1]	YP_354798.1	0.766928	0.546548	-0.0450312	1.83247	1.19541	2.49838	2.1976
RSP_3301	G	G	keto-hydroxyglutarate-aldolase/keto-deoxy- phosphogluconate aldolase( EC:4.1.2.14 )	eda	0.125619	-0.140551	0.0513107	-0.00574882	-0.0466978	0.258595	0.30917	RSP_3301	YP_354810.1 2-keto-3-deoxy-phosphogalactonate aldolase [Rhodobacter sphaeroides 2.4.1]	YP_354810.1	0.186988	0.938909	0.336936	1.80392	1.65367	2.51051	2.48684
RSP_3451	G	G	TRAP-T family transporter, large (12TMs) inner membrane subunit		1.40111	0.145427	-0.0101433	0.0153894	0.16504	1.60372	0.964501
RSP_3453	G	G	TRAP-T family transporter, periplasmic binding protein		1.86067	-0.137787	0.146778	0.179158	0.173803	2.93837	2.24514	RSP_3453	YP_354958.1 TRAP-T family transporter, periplasmic binding protein [Rhodobacter sphaeroides 2.4.1]	YP_354958.1	-0.183723	2.01705	1.46771	3.05311	3.51516	3.88045	3.76452
RSP_3500	G		ABC sugar transporter, periplasmic binding protein		0.23505	0.0463335	-0.00192752	0.229554	0.172224	0.163481	0.250661	RSP_3500	YP_355005.1 monosaccharide ABC transporter substrate-binding protein, CUT2 family [Rhodobacter sphaeroides 2.4.1]	YP_355005.1		-0.473673	-0.958708	-0.476669	-0.332821	0.465339	0.558462
RSP_3501	G		ABC sugar transporter, inner membrane subunit		-0.0200818	-0.188268	-0.124705	0.0387736	-0.394988	-0.130843	-0.142703
RSP_3502	G	G	ABC sugar transporter, inner membrane subunit		0.0459091	0.119877	-0.0487719	0.0875449	0.300574	0.373898	0.314116
RSP_3503	G	G	ABC sugar transporter, fused ATPase domains		0.0580525	0.126575	-0.0679854	0.0953284	0.174126	0.0443149	0.0199866	RSP_3503	YP_355008.1 monosaccharide ABC transporter ATP-binding protein, CUT2 family [Rhodobacter sphaeroides 2.4.1]	YP_355008.1	0.274666	-0.0345637	-0.123374
RSP_3506	G	G	probable sugar kinase, EGGY family protein		0.213436	0.217029	0.0174746	0.163378	-0.32146	0.257621	0.173999	RSP_3506	YP_355010.1 putative sugar kinase, EGGY family protein [Rhodobacter sphaeroides 2.4.1]	YP_355010.1			-0.84927
RSP_3572	G	G	putative aldose 1-epimerase protein	galM	0.422605	0.381194	-0.286711	-0.380721	0.390907	-0.436473	-0.526587	RSP_3572	YP_355073.1 aldose 1-epimerase [Rhodobacter sphaeroides 2.4.1]	YP_355073.1		1.02283	0.291505	0.94021	1.20176	1.63816	1.47375
RSP_3613	G	G	Glycosyltransferase		0.202471	0.291804	0.0762055	0.0162684	0.427181	0.101569	0.219262
RSP_3658	G	G	putative 2,4-dihydroxyhept-2-ene-1,7-dioic acid aldolase( EC:4.1.2.- )	hpcH	0.489006	0.167866	-0.0633548	-0.155659	0.164314	1.22273	0.937956
RSP_3661	G	G	TRAP-T family transporter, periplasmic binding protein		0.0951723	-0.0992643	0.0424653	0.047475	-0.044043	0.234256	0.147458	RSP_3661	YP_355171.1 TRAP-T family transporter, periplasmic binding protein [Rhodobacter sphaeroides 2.4.1]	YP_355171.1	-0.123835	-1.7468	-1.08914	-0.878929	-1.19589	1.0252	0.083931
RSP_3662	G	G	TRAP-T family transporter, large (12TMs) inner membrane subunit		0.0788485	-0.13585	-0.0505437	-0.0609021	-0.127549	0.534833	0.492575
RSP_3663	G	G	TRAP-T family transporter, small (4TMs) inner membrane subunit		0.215379	-0.18351	0.0601547	0.00688266	-0.116985	0.827369	0.666594
RSP_3671	G	G	putative D-tagatose 3-epimerase		0.196895	0.16354	0.017859	0.11186	0.337227	-0.13886	-0.0922861	RSP_3671	YP_355181.1 D-tagatose 3-epimerase [Rhodobacter sphaeroides 2.4.1]	YP_355181.1		-0.924418				-0.329807	-0.713536
RSP_3672	G	G	ABC sugar transporter, inner membrane subunit		0.282794	-0.355027	0.131498	0.110064	-0.300997	0.115968	0.0656143
RSP_3673	G	G	ABC sugar transporter, inner membrane subunit		0.287961	0.199899	0.0977068	0.057699	0.213377	-0.0180591	-0.0708828
RSP_3674	G		ABC sugar transporter, periplasmic binding protein		0.0302289	-0.194639	-0.0867886	-0.00552412	-0.0450023	0.570956	0.457229	RSP_3674	YP_355184.1 carbohydrate ABC transporter substrate-binding protein, CUT1 family [Rhodobacter sphaeroides 2.4.1]	YP_355184.1	-0.030536	-0.0754458	-0.312578	1.57491	1.10448	2.12781	2.04062
RSP_3677	G	G	ABC sugar transporter, ATPase subunit		0.40138	0.0704663	0.0523363	0.0389753	0.235037	1.11033	0.816723
RSP_3687	G		ABC sugar transporter, periplasmic binding protein		0.195382	0.156795	-0.0902822	-0.028911	0.359865	0.427982	0.3863	RSP_3687	YP_355198.1 monosaccharide ABC transporter substrate-binding protein, CUT2 family [Rhodobacter sphaeroides 2.4.1]	YP_355198.1	0.712644	0.626886	0.15212	1.38895	1.14312	1.76564	1.51342
RSP_3689	G	G	ABC sugar transporter, inner membrane subunit	yphD	-0.136363	-0.106624	-0.27879	-0.138764	-0.209959	0.185971	0.135853
RSP_3692	G		Carbohydrate kinase, PfkB/Ribokinase( EC:2.7.1.15 )		0.140328	0.100975	0.148765	0.138814	0.0401514	--	--	RSP_3692	YP_355203.1 Carbohydrate kinase, PfkB/Ribokinase [Rhodobacter sphaeroides 2.4.1]	YP_355203.1	0.671144	0.123542	-0.100684	-0.339912	-0.314721	0.0286446
RSP_3701	G	G	ABC sugar transporter, periplasmic binding protein		-0.220242	0.0351404	-0.239702	-0.13495	0.181071	1.73484	0.854699	RSP_3701	YP_355212.1 monosaccharide ABC transporter substrate-binding protein, CUT2 family [Rhodobacter sphaeroides 2.4.1]	YP_355212.1	0.341075	-0.157845	-0.704128	1.3152	1.03943	2.00664	1.75709
RSP_3703	G	G	ABC sugar transporter, inner membrane subunit		-0.119262	-0.0393792	-0.156076	-0.19567	-0.0233687	0.703777	0.0892529
RSP_3731	KG	KG	transcriptional regulator, DeoR family		0.188824	0.0511221	0.0922442	0.118096	0.0641142	0.428522	0.373251
RSP_3732	G		ABC sugar transporter, periplasmic binding protein		-0.02634	-0.258351	-0.109627	0.171412	-0.303547	0.501685	0.176436	RSP_3732	YP_355241.1 monosaccharide ABC transporter substrate-binding protein, CUT2 family [Rhodobacter sphaeroides 2.4.1]	YP_355241.1	-0.0424557	-0.759351	-0.702157	0.520176	0.383634	1.47368	1.1508
RSP_3733	G	G	ABC sugar transporter, fused ATPase domains		-0.293474	0.232843	-0.0506836	0.283173	0.466472	-0.179104	-0.347907	RSP_3733	YP_355242.1 monosaccharide ABC transporter ATP-binding protein, CUT2 family [Rhodobacter sphaeroides 2.4.1]	YP_355242.1	-0.0162722	-0.53348	-0.441498	-0.283298	-0.294999	-0.545505	-0.222462
RSP_3734	G		ABC sugar transporter, inner membrane subunit		-0.366858	-0.0133771	-0.220348	0.163839	0.0973212	-0.263467	-0.374769
RSP_3735	G		ABC sugar transporter, inner membrane subunit		-0.188288	-0.0657009	0.059505	0.283807	-0.0459749	-0.0638825	-0.148468
RSP_3738	G	G	Carbohydrate kinase, PfkB family		0.0205555	0.146266	0.0521247	0.20624	0.259777	-0.0991986	-0.124272	RSP_3738	YP_355246.1 Carbohydrate kinase, PfkB family [Rhodobacter sphaeroides 2.4.1]	YP_355246.1	-0.161426	-0.763721	-0.780318	-0.807149	-0.842724	-1.27053	-1.22451
RSP_3839	GM		ABC polysaccharide export transporter, ATPase subunit	rkpS	-0.51271	-0.0396747	0.0864142	0.114298	0.228215	-0.540339	-0.493166	RSP_3839	YP_001033801.1 ABC polysaccharide export transporter, ATPase subunit (plasmid) [Rhodobacter sphaeroides 2.4.1]	YP_001033801.1	0.337308	-0.422475	0.10401	-0.901819	-1.12726
RSP_3917	GM		ABC polysaccharide export transporter, inner membrane subunit	rkpT1	0.0464137	-0.648982	-0.0555256	-0.109715	-0.620185	0.00890818	0.0967211
RSP_3941	G		ABC sugar transporter, periplasmic ligand binding protein	yurO	0.0885192	-0.0231553	-0.784602	-0.810121	-0.0130492	-0.697662	-0.69664	RSP_3941	YP_345264.1 carbohydrate ABC transporter substrate-binding protein, CUT1 family (plasmid) [Rhodobacter sphaeroides 2.4.1]	YP_345264.1	0.922884	1.60014	0.97047	2.01444	1.89448	1.0775	0.633947
RSP_3942	G		ABC sugar transporter, inner membrane subunit	yurN	0.11239	-0.0808413	-0.394359	-0.342494	-0.227123	-0.206954	-0.19103
RSP_3943	G		ABC sugar transporter, inner membrane subunit	yurM	0.222925	-0.00244972	-0.0282782	4.77752e-06	0.186008	0.245754	0.221638
RSP_3944	G		AP endonuclease, family 2	frlC	0.178276	0.0878277	-0.121494	-0.153531	0.0662767	-0.00473728	-0.0973498	RSP_3944	YP_345261.1 AP endonuclease, family 2 (plasmid) [Rhodobacter sphaeroides 2.4.1]	YP_345261.1	0.555527	1.10172
RSP_3945	G		Carbohydrate kinase, PfkB		0.478716	0.213047	0.204003	0.242296	0.244761	0.035047	0.0992036	RSP_3945	YP_345260.1 Carbohydrate kinase, PfkB (plasmid) [Rhodobacter sphaeroides 2.4.1]	YP_345260.1	1.57612	1.53245	0.791332	1.92176	1.37879	-0.322966
RSP_3948	G		ABC sugar transporter, ATPase subunit		-0.0903778	0.110128	-0.319625	-0.228613	0.238893	-0.0357698	-0.251106	RSP_3948	YP_345258.1 maltose ABC transporter ATP-binding protein;trehalose ABC transporter ATP-binding protein;sucrose ABC transporter ATP-binding protein (plasmid) [Rhodobacter sphaeroides 2.4.1]	YP_345258.1	1.90487	2.11026	1.41184	0.978592	0.830067	1.22027	1.7986
RSP_4014	G		TRAP-T family transporter, large inner membrane subunit DctM		0.510848	0.423213	0.531432	0.299839	0.308353	0.120345	0.0737543
RSP_4015	G		TRAP-T family transporter, periplasmic ligand binding protein, DctQ	dctQ	0.269234	0.15202	0.175392	0.22787	0.139953	0.119895	0.104141
RSP_4016	G		TRAP-T family transporter, DctP subunit	dctP	0.211957	0.00572315	0.00428934	-0.0248458	0.180207	0.856781	0.727597
RSP_4025	G		Major facilitator superfamily, Fosmidomycin resistant protein	fsr	0.0211182	0.263212	-0.459322	-0.14153	0.34153	-0.191144	-0.203275
RSP_4029	G		Carbohydrate kinase, PfkB	yihV	0.248976	-0.121102	0.0919772	0.125623	-0.147466	0.815147	0.738345	RSP_4029	YP_345177.1 Carbohydrate kinase, PfkB (plasmid) [Rhodobacter sphaeroides 2.4.1]	YP_345177.1		-0.244495	-0.389155
RSP_4030	G		Tagatose 1,6-diphosphate aldolase	yihT	0.335993	-0.0532779	0.220455	0.179191	0.0450954	0.127926	0.152118	RSP_4030	YP_345176.1 Tagatose 1,6-diphosphate aldolase (plasmid) [Rhodobacter sphaeroides 2.4.1]	YP_345176.1	-0.0544516	-0.713652	-0.500271	-0.560427	-0.807964	-1.55008
RSP_4034	G		ABC sugar transporter, ATPase subunit		-0.166943	-0.14584	-0.390399	-0.147977	-0.183645	0.341238	-0.043628
RSP_4035	G		ABC sugar transporter, inner membrane subunit		0.260725	-0.215315	0.0641733	0.0889239	-0.276352	1.2225	1.09268
RSP_4037	G		ABC sugar transporter, periplasmic lignad binding protein		0.0537151	-0.047036	-0.0347713	0.103628	-0.0291179	0.835563	0.5841	RSP_4037	YP_345169.1 carbohydrate ABC transporter substrate-binding protein, CUT1 family (plasmid) [Rhodobacter sphaeroides 2.4.1]	YP_345169.1	-0.38316	-0.847719	-0.7988	0.035553	0.167985	0.737405	0.7425
RSP_4038	KG		transcriptional regulator, DeoR family	glpR	0.292	0.344615	0.116689	0.0776927	0.0197877	0.554228	0.541926	RSP_4038	YP_345168.2 transcriptional regulator, DeoR family (plasmid) [Rhodobacter sphaeroides 2.4.1]	YP_345168.2	-0.00405439	0.858732	0.586687
RSP_4044	G	G	phosphoglycerate kinase( EC:2.7.2.3 )	pgk	-0.818257	-0.156439	-0.534081	-0.173346	-0.158446	-0.636562	-0.502387	RSP_4044	YP_352549.1 phosphoglycerate kinase [Rhodobacter sphaeroides 2.4.1]	YP_352549.1	0.516956	0.114624	0.0209681	0.157967	-0.101092	0.296923	0.28732
RSP_4045	G	G	fructose-bisphosphate aldolase( EC:4.1.2.13 )	fbaB	-1.27364	-0.644349	-0.407284	-0.203948	-0.662004	-1.37257	-1.42343	RSP_4045	YP_352548.1 fructose-bisphosphate aldolase [Rhodobacter sphaeroides 2.4.1]	YP_352548.1	-0.0594037	-0.199618	-0.00699615	-0.139695	-0.209353	-1.05357	-1.01289
RSP_4052	G		Phosphoglucomutase/phosphomannomutase( EC:5.4.2.8 )	noeK	0.118749	0.143656	0.00835566	-0.0810455	0.16367	0.33292	0.356958
RSP_4108	MG		putative nucleotide di-P-sugar epimerase or dehydratase( EC:1.1.1.271 )	wcaG	--	0.756255	--	--	1.23196	--	--
RSP_4200	G		Major facilitator superfamily (MFS) transporter		0.138258	-0.0328458	-0.0291355	-0.0400822	-0.125879	0.586982	0.417555
RSP_4211	G		Glyceraldehyde-3-phosphate dehydrogenase, type I( EC:1.2.1.12 )	gapA-1	0.277839	0.21438	0.040007	-0.0371885	0.323189	0.433211	0.410252
RSP_6150	G	G	ABC sugar (ribose) transporter, inner membrane subunit		-0.059699	0.571068	-0.161179	-0.165431	0.844663	-0.0944405	-0.137952
RSP_6216	G		putative carbohydrate kinase, PfkB family		-0.00879108	-0.10936	-0.118768	0.00933623	-0.186162	-0.0396401	-0.015994	RSP_6216	YP_352852.2 putative carbohydrate kinase, PfkB family [Rhodobacter sphaeroides 2.4.1]	YP_352852.2	0.668818	0.813669	0.250295	1.14851	1.09386	-0.536488	-0.287302
RSP_7366	G		ABC sugar transporter, inner membrane subunit		0.290482	-0.062147	0.169457	0.176411	-0.230247	0.0941965	0.1183

## Sheet: COG I
RSP	COG funct	new FunCats	function	gene	trans	stat 28h	out 28h 20‘	out 28h 90‘	stat 72h	out 72h 20‘	out 72h 90‘	RSP	Fasta headers	ID	protein ratio Trans/Exp (log2)	protein ratio Stat24/Exp (log2)	protein ratio Lag24/Exp (log2)	protein ratio Stat72/Exp (log2)	protein ratio Lag72/Exp (log2)	protein ratio Stat144/Exp (log2)	protein ratio Lag144/Exp (log2)
RSP_0007	I	I	putative outer membrane protein		-1.06486	-0.0561016	-0.788608	-0.700986	-0.169635	-0.480603	-0.670086	RSP_0007	YP_353077.1 putative outer membrane protein [Rhodobacter sphaeroides 2.4.1]	YP_353077.1	0.709339	0.440793	-0.029815	1.12949	0.322613	1.63059	1.23321
RSP_0095	IQR		sorbitol dehydrogenase( EC:1.1.1.14 )	smoS	0.214845	-0.153651	0.0195551	-0.013327	-0.144178	0.681574	0.589283	RSP_0095	YP_353171.1 sorbitol dehydrogenase [Rhodobacter sphaeroides 2.4.1]	YP_353171.1	0.162908	-0.529016	-0.454158	0.197854	-0.0800311	0.00445875	0.173576
RSP_0113	I	I	Phospholipase D/Transphosphatidylase( EC:3.1.4.4 )		-0.277015	-0.147786	-0.149223	-0.432524	-0.113814	-0.903381	-0.904669
RSP_0119	I	I	PA-phosphatase related phosphoesterase		0.104932	0.240848	0.165038	0.0500236	0.231093	0.309302	0.350519
RSP_0154	I	I	3-hydroxyisobutyrate dehydrogenase( EC:1.1.1.31 )		-1.39446	-0.269405	-0.722706	-0.689921	-0.23592	-1.30364	-1.39747	RSP_0154	YP_353227.1 3-hydroxyisobutyrate dehydrogenase [Rhodobacter sphaeroides 2.4.1]	YP_353227.1	1.16896	0.527374	0.0633564	0.533923	0.298905	-0.472183	-0.232883
RSP_0155	I	I	enoyl-CoA hydratase( EC:4.2.1.17 )		-0.735362	0.034019	-0.514166	-0.511387	-0.0737291	-0.841977	-0.972116	RSP_0155	YP_353228.1 enoyl-CoA hydratase [Rhodobacter sphaeroides 2.4.1]	YP_353228.1	0.960494	0.397804	0.376405	0.244284	0.127806	-0.676227	-0.265582
RSP_0156	I	I	Acyl-CoA dehydrogenase( EC:1.3.99.2 )		-0.711056	-0.194623	-0.598999	-0.363658	-0.234489	0.14485	-0.204136	RSP_0156	YP_353229.1 Acyl-CoA dehydrogenase [Rhodobacter sphaeroides 2.4.1]	YP_353229.1	0.0495447	-0.14302	-0.0394605	0.0676022	-0.0408319	-0.545828	-0.516125
RSP_0174	IQR		short-chain dehydrogenase( EC:1.- )	ucpA	-0.268506	0.251904	-0.279391	-0.0472613	0.369971	0.101615	0.110663	RSP_0174	YP_353248.1 short-chain dehydrogenase [Rhodobacter sphaeroides 2.4.1]	YP_353248.1	-0.256356	0.395679	0.166729	1.13328	0.839624	0.758514	0.765024
RSP_0190	I	HI	Biotin carboxyl carrier protein, AccB	accB	-0.241819	-0.249194	-0.347562	-0.237135	-0.287689	0.0734729	0.140186	RSP_0190	YP_353262.2 Biotin carboxyl carrier protein, AccB [Rhodobacter sphaeroides 2.4.1]	YP_353262.2	0.380081	-0.045503	0.0717303	0.0491651	0.280563	1.20912	0.895362
RSP_0191	I	I	acetyl-CoA carboxylase( EC:6.3.4.14 )	accC	-0.719256	-0.18331	0.112309	0.109937	-0.203015	-1.30432	-1.22969	RSP_0191	YP_353263.1 acetyl-CoA carboxylase [Rhodobacter sphaeroides 2.4.1]	YP_353263.1	-0.322241	-0.535408	-0.281869	-0.514743	-0.39099	-1.3528	-1.34932
RSP_0198	I	I	Phosphatidylglycerophosphate synthase		0.255167	-0.0441957	0.102368	0.117692	-0.0297729	0.433741	0.371242
RSP_0254	HI	HI	1-deoxy-D-xylulose-5-phosphate synthase( EC:2.2.1.7 )	dxsA	-0.939791	-0.986335	-1.51344	-1.72753	-1.13985	-1.59979	-1.78338	RSP_0254	YP_353327.1 1-deoxy-D-xylulose-5-phosphate synthase [Rhodobacter sphaeroides 2.4.1]	YP_353327.1	0.727446	0.284355	-0.666645	-1.44441	-1.90526	-3.28716	-2.97637
RSP_0270	I	I	Squalene/phytoene synthase( EC:2.5.1.32 )	crtB	-1.05092	-0.61388	-1.03339	-1.28541	-0.562253	-1.23127	-1.36193	RSP_0270	YP_353344.1 phytoene synthase [Rhodobacter sphaeroides 2.4.1]	YP_353344.1	0.0914065	-0.435734
RSP_0276	I	I	Isopentenyl-diphosphate delta-isomerase( EC:5.3.3.2 )		-1.42184	-0.146927	-1.66323	-1.966	-0.167381	-1.46576	-1.60731	RSP_0276	YP_353350.1 isopentenyl-diphosphate delta-isomerase [Rhodobacter sphaeroides 2.4.1]	YP_353350.1	0.0382067	-0.934581	-2.07892
RSP_0338	IR	IR	hypothetical protein		0.345063	0.00132122	0.258133	0.276209	-0.1315	--	-0.0153025
RSP_0382	I	I	poly-beta-hydroxybutyrate polymerase		-0.255247	-0.469176	-0.475845	-0.243421	-0.44095	-0.120764	-0.302567	RSP_0382	YP_353458.1 poly-beta-hydroxybutyrate polymerase [Rhodobacter sphaeroides 2.4.1]	YP_353458.1	0.346502	0.0593923	-0.0904783	-0.65512	-0.932297	-1.7713	-1.45411
RSP_0383	I	I	hypothetical protein		0.0565009	0.0702657	-0.798751	-0.201499	-0.0149086	-1.16909	-1.04018	RSP_0383	YP_353459.1 polyhydroxyalkanoate depolymerase, intracellular [Rhodobacter sphaeroides 2.4.1]	YP_353459.1	-0.346256	-0.520771	-0.333893	-1.3305	-1.03452	-2.10099	-1.78788
RSP_0384	I	HR	hypothetical protein		0.0425406	-0.323626	-0.357994	-0.211541	-0.340882	0.216312	0.203722	RSP_0384	YP_353460.2 putative hydrolase or acyltransferase of alpha/beta superfamily [Rhodobacter sphaeroides 2.4.1]	YP_353460.2	0.31147	0.281828	0.0633119	0.513469	0.290217	0.816259	0.890599
RSP_0466	I	I	hypothetical protein		-1.3561	-1.2156	-1.51439	-1.37911	-1.35357	-0.617585	-0.852209	RSP_0466	YP_353539.1 putative lipid carrier protein [Rhodobacter sphaeroides 2.4.1]	YP_353539.1	0.542155	-0.784906	-1.40386			-2.82843	-3.12199
RSP_0473	I	I	phospholipase-D family protein		0.212425	0.351769	0.356679	0.125887	0.308611	0.176947	0.170792	RSP_0473	YP_353546.1 phospholipase-D family protein [Rhodobacter sphaeroides 2.4.1]	YP_353546.1	-0.357742	-0.0915966	-0.267789	-0.264076	-0.52519	0.14171
RSP_0481	IQR		possible 2-deoxy-D-gluconate 3-dehydrogenase( EC:1.1.1.125 )		-0.0511678	-0.185298	-0.144301	-0.152702	-0.204879	0.120672	0.133151	RSP_0481	YP_353554.1 putative 2-deoxy-D-gluconate 3-dehydrogenase [Rhodobacter sphaeroides 2.4.1]	YP_353554.1					-0.356784
RSP_0565	I	I	putative phosphatidylcholine synthase		-0.365483	-0.244783	-0.274553	-0.112393	-0.164949	-0.514467	-0.486476
RSP_0579	I	I	Acetyl-coenzyme A synthetase( EC:6.2.1.1 )		-0.962762	0.0663012	-1.13015	-0.780006	0.133947	-0.175523	-0.940206	RSP_0579	YP_353654.1 acetyl-coenzyme A synthetase [Rhodobacter sphaeroides 2.4.1]	YP_353654.1	-0.370031	-0.455779	-0.215403	1.12984	1.42765	1.05011	1.10554
RSP_0592	I	I	Putative lipase/esterase		-0.0291951	-0.00275999	-0.0199079	0.0107547	-0.0796916	-0.508366	-0.405968
RSP_0610	IQR		Putative 3-oxoacyl-(acyl-carrier-protein) reductase		0.123478	0.18218	-0.0660831	-0.0577409	0.280962	0.771458	0.81354
RSP_0684	IQR	IQR	Possible oxidoreductase; Short-chain dehydrogenase/reductase SDR		-0.0996649	0.468216	0.180246	0.00681161	0.649319	-0.40066	-0.306985	RSP_0684	YP_353761.1 putative oxidoreductase;Short-chain dehydrogenase/reductase SDR [Rhodobacter sphaeroides 2.4.1]	YP_353761.1	0.303616	-0.479503	0.0405095	-0.479413	-1.09368	0.342066	0.543689
RSP_0719	I	I	phosphatidylserine decarboxylase		-0.500873	-0.0860684	0.221791	0.128094	-0.141761	0.804756	0.452288	RSP_0719	YP_353796.1 phosphatidylserine decarboxylase [Rhodobacter sphaeroides 2.4.1]	YP_353796.1	-0.197546	-0.379037	-0.195838	0.00792631	-0.281406	0.17391	0.172518
RSP_0720	I	I	CDP-alcohol phosphatidyltransferase	pssA	-0.518479	-0.0768395	0.162274	0.0427391	0.0624312	0.00506273	-0.20087
RSP_0735	I	I	Phospholipid/glycerol acyltransferase		-0.415292	-0.270231	-0.338029	-0.23735	-0.282728	-0.279105	-0.214244	RSP_0735	YP_353812.1 Phospholipid/glycerol acyltransferase [Rhodobacter sphaeroides 2.4.1]	YP_353812.1	0.329116	0.174122	0.252858	0.617435	-0.13397	0.300833	0.0920048
RSP_0742	I	I	probable acyl-CoA dehydrogenase		-0.942804	0.167962	-0.958653	-1.13493	0.230162	-0.652606	-0.794594	RSP_0742	YP_353821.1 putative acyl-CoA dehydrogenase [Rhodobacter sphaeroides 2.4.1]	YP_353821.1	1.39168	1.3656	1.2262	1.65702	1.57519	1.13729	1.32862
RSP_0745	I	I	acetyl-CoA acetyltransferase( EC:2.3.1.9 )		-0.986913	-0.0538368	-1.00499	-0.265771	-0.131772	-1.10378	-1.17669	RSP_0745	YP_353824.2 acetyl-CoA acetyltransferase [Rhodobacter sphaeroides 2.4.1]	YP_353824.2	-0.0675774	-0.305735	-0.428454	-0.281437	-0.450417	0.018748	-0.103467
RSP_0747	IQR		Short-chain dehydrogenase/reductase( EC:1.1.1.36 )		-0.980669	-0.0656461	-1.00733	-0.483062	-0.0848851	-1.42016	-1.36158	RSP_0747	YP_353825.1 3-oxoacyl-(acyl-carrier-protein) reductase [Rhodobacter sphaeroides 2.4.1]	YP_353825.1	0.240491	-0.0829811	-0.0323868	0.814996	0.603612	0.44325	0.319677
RSP_0856	I	I	S-adenosylmethionine-diacylglycerol 3-amino-3-carboxypropyl transferase	btaA	0.415765	0.176988	0.260134	0.235609	0.205248	0.156208	0.157459
RSP_0913	I	I	Enoyl-CoA hydratase/isomerase	crt	0.285994	0.184146	-0.0335807	0.15365	0.15627	0.45344	0.313142	RSP_0913	YP_353996.1 Enoyl-CoA hydratase [Rhodobacter sphaeroides 2.4.1]	YP_353996.1	0.574251	0.32492	0.177218	0.481816	0.747811	1.15382	1.07935
RSP_0914	IQR	IQR	Short-chain dehydrogenase/reductase SDR		0.0161654	0.0533295	-0.273832	-0.102521	0.130185	0.792961	0.649384	RSP_0914	YP_353997.1 Short-chain dehydrogenase/reductase SDR [Rhodobacter sphaeroides 2.4.1]	YP_353997.1	-0.252543	0.324673	0.237816	1.05091	0.974574	1.47405	1.33765
RSP_0919	IQR		Short-chain dehydrogenase/reductase SDR		0.0314996	-0.0451722	-0.0134516	-0.0784268	-0.0424078	0.164599	0.142564
RSP_0929	I	I	Acetyl-CoA carboxylase carboxyl transferase, beta subunit	accD	-0.328691	-0.0545794	-0.155032	0.0320068	-0.121179	0.624747	0.56241	RSP_0929	YP_354012.1 acetyl-CoA carboxylase carboxyltransferase subunit alpha [Rhodobacter sphaeroides 2.4.1]	YP_354012.1	0.05417	-0.234919	-0.155005	-0.340149	-0.194038	-0.825353	-0.570396
RSP_0961	I	II	similiar to methylmalonyl-CoA mutase	MeaA	0.100159	0.0906532	-0.0692738	-0.0800801	0.103826	0.227629	0.0790117	RSP_0961	YP_354045.1 (R)-ethylmalonyl-CoA mutase [Rhodobacter sphaeroides 2.4.1]	YP_354045.1	0.11294	0.173911	0.337442	3.22021	3.16883	3.17056	3.24073
RSP_0973	I	I	MaoC family protein		-0.479329	-0.188527	-0.541708	-0.315888	1.21911e-05	-0.870707	-0.58515	RSP_0973	YP_354057.1 L-erythro-3-methylmalyl-CoA dehydratase [Rhodobacter sphaeroides 2.4.1]	YP_354057.1	-0.378942	-0.599344	-0.303974	-0.680945	-0.478926	-0.00881704	0.213978
RSP_1010	I	I	possible esterase/lipase/thioesterase		0.0675332	0.0531582	-0.12616	-0.102915	0.0666897	0.197516	0.18514	RSP_1010	YP_354095.1 putative esterase/lipase/thioesterase [Rhodobacter sphaeroides 2.4.1]	YP_354095.1	0.35041	0.265927	-0.0467186	0.64113	0.162118	-0.754187	-0.364147
RSP_1041	IQ	IQ	malonyl-CoA synthase		-0.216535	-0.157584	-0.0229706	0.225436	-0.461161	-0.179775	-0.21724	RSP_1041	YP_354126.1 malonyl-CoA synthase [Rhodobacter sphaeroides 2.4.1]	YP_354126.1	-0.564742	-1.91716	-0.820864	-3.53429	-3.75247		-3.20185
RSP_1067	IQR		Short-chain alcohol dehydrogenase	fixR	0.144893	0.092486	-0.172344	-0.0808286	0.153041	0.171965	0.209983	RSP_1067	YP_354152.2 Short-chain alcohol dehydrogenase [Rhodobacter sphaeroides 2.4.1]	YP_354152.2			0.137074		0.0748291
RSP_1073	I	I	Phosphatidylglycerol phosphate synthase	pgsA	-0.502856	-0.0615693	-0.274653	-0.164095	0.01449	0.014382	0.00332511	RSP_1073	YP_354158.1 Phosphatidylglycerol phosphate synthase [Rhodobacter sphaeroides 2.4.1]	YP_354158.1	0.203002	0.377823	0.55456	0.692225	0.775096	1.16905	1.06748
RSP_1075	IQR	IQR	short chain dehydrogenase		-0.0306748	0.0767459	0.0659856	0.0804045	0.0594601	0.675522	0.454952	RSP_1075	YP_354160.2 short chain dehydrogenase [Rhodobacter sphaeroides 2.4.1]	YP_354160.2	0.00299263	-0.0246677	-0.230874	-0.120322	-0.491648	0.247737	0.368762
RSP_1134	HI	HI	1-deoxy-D-xylulose-5-phosphate synthase( EC:2.2.1.7 )	Dxs	-0.922012	-0.360998	-0.975291	-0.897163	-0.334412	-1.07045	-1.13608	RSP_1134	YP_354219.1 1-deoxy-D-xylulose-5-phosphate synthase [Rhodobacter sphaeroides 2.4.1]	YP_354219.1	0.14776	-0.273589	-0.450673	-1.26703	-1.20275	-2.78972	-2.24637
RSP_1256	I	I	enoyl-(acyl carrier protein) reductase( EC:1.3.1.9 )		-1.58936	-0.649272	-1.71399	-1.99061	-0.698013	-1.63795	-1.69487	RSP_1256	YP_354336.1 Enoyl-(acyl-carrier-protein) reductase (NADH) [Rhodobacter sphaeroides 2.4.1]	YP_354336.1	0.0418154	-0.0237643	-0.431285	-0.107053	-0.238767	-1.04522	-0.896119
RSP_1257	I	I	putative polyhydroxyalkanoic synthase, PHA synthase	phbC	-1.57275	-0.549421	-1.90614	-1.78431	-0.508277	-0.605423	-0.641882	RSP_1257	YP_354337.1 putative polyhydroxyalkanoic synthase, PHA synthase [Rhodobacter sphaeroides 2.4.1]	YP_354337.1	-0.268163	-0.549613	-0.928918	-1.78383	-1.7914	-3.27902	-2.92761
RSP_1293	I		putative acyl-carrier protein		0.052068	-0.0204494	-0.0338749	-0.0850498	0.0701431	-0.180712	-0.164237	RSP_1293	YP_354375.1 putative acyl-carrier protein [Rhodobacter sphaeroides 2.4.1]	YP_354375.1		-0.0444743	0.0410976	0.277611
RSP_1295	I	I	putative acyl-CoA dehydrogenase( EC:1.3.99.7 )		0.127681	-0.0265564	-0.152359	-0.110551	-0.0144366	-0.14207	-0.145683	RSP_1295	YP_354377.1 putative acyl-CoA dehydrogenase [Rhodobacter sphaeroides 2.4.1]	YP_354377.1	0.548677	0.267457	0.0507393	0.828562	0.670697	0.643433	0.809847
RSP_1340	I	I	Enoyl-CoA hydratase/isomerase( EC:4.2.1.17 )		-0.417093	-0.276931	-0.156042	0.11666	-0.137333	-0.152336	-0.165842	RSP_1340	YP_354422.1 Enoyl-CoA hydratase/isomerase [Rhodobacter sphaeroides 2.4.1]	YP_354422.1	0.6064	0.277495	0.332507	0.136628	0.0733426	0.439673	0.402826
RSP_1354	I	I	beta-ketothiolase( EC:2.3.1.9 )		-1.3138	-0.0374136	-0.884681	-0.96185	-0.118809	-1.12487	-1.1959	RSP_1354	YP_354435.1 beta-ketothiolase [Rhodobacter sphaeroides 2.4.1]	YP_354435.1	0.970865	0.920914	0.807774	1.34076	1.30415	1.82574	1.84065
RSP_1369	IQR		Short-chain dehydrogenase/reductase SDR		0.0923494	-0.352035	-0.0579196	0.0793077	-0.3232	0.393796	0.3682	RSP_1369	YP_354450.1 Short-chain dehydrogenase/reductase SDR [Rhodobacter sphaeroides 2.4.1]	YP_354450.1	-0.174666	-0.506505	-0.558022	-0.453108	-0.42495	-0.353797	-0.23017
RSP_1534	IQ		putative acyl carrier protein		0.0149785	0.143803	-0.104814	-0.236789	0.250916	0.629238	0.432871	RSP_1534	YP_351576.1 putative acyl carrier protein [Rhodobacter sphaeroides 2.4.1]	YP_351576.1							-1.233
RSP_1536	I	I	conserved hypothetical protein that may be involved in lipid metabolism		0.0155776	0.0737519	-0.176101	-0.222389	0.130821	0.088516	-0.0637315
RSP_1561	IQ	IQ	AMP-forming acyl-CoA synthetase/ligase		-0.100201	-0.102003	-0.173762	-0.080001	-0.115594	0.0653137	0.112951	RSP_1561	YP_351604.1 AMP-forming acyl-CoA synthetase/ligase [Rhodobacter sphaeroides 2.4.1]	YP_351604.1	-0.282719	0.431353	0.118419	0.947897	1.1727	0.754828	0.906473
RSP_1592	I	I	Possible acyl-CoA sythetase( EC:6.2.1.1 )	acsA	-0.896988	-0.0236292	-0.581103	-0.302359	-0.166673	-0.882764	-0.993802	RSP_1592	YP_351637.2 propionyl-CoA synthetase [Rhodobacter sphaeroides 2.4.1]	YP_351637.2	-0.230214	-0.386504	-0.622161	1.01075	1.10752	-0.0495256	0.453636
RSP_1599	IQ	IQ	AMP-binding protein		0.139641	0.068846	0.0742487	0.324153	-0.00373269	0.103539	0.118861	RSP_1599	YP_351646.1 AMP-binding protein [Rhodobacter sphaeroides 2.4.1]	YP_351646.1	0.145201	-0.109619	-0.289865	0.705218	0.697788	-1.42573	-0.741144
RSP_1666	IM	I	4-hydroxy-3-methylbut-2-enyl diphosphate reductase( EC:1.17.1.2 )	LytB	-0.484687	-0.0151983	-0.44091	-0.413143	0.0192708	-0.329988	-0.413181	RSP_1666	YP_351715.1 4-hydroxy-3-methylbut-2-enyl diphosphate reductase [Rhodobacter sphaeroides 2.4.1]	YP_351715.1	0.930199	1.01668	0.706638	-1.71099	-1.8097	-2.33546	-1.97731
RSP_1673	I	I	4'-phosphopantetheinyl transferase( EC:2.7.8.7 )		-0.0770305	0.1041	0.102378	0.197204	0.299433	0.0748896	-0.0116604
RSP_1679	I	I	acyl-CoA dehydrogenase( EC:1.3.99.3 )		-0.15235	0.431129	-0.117357	-0.0073154	0.292634	-0.405214	-0.538836	RSP_1679	YP_351728.2 (2S)-methylsuccinyl-CoA dehydrogenase [Rhodobacter sphaeroides 2.4.1]	YP_351728.2	-0.160689	-0.78353	-0.419178	0.750918	0.682196	0.419308	0.598059
RSP_1687	I	I	3-hydroxybutyryl-CoA dehydrogenase( EC:1.1.1.157 )	hbdA	-0.208979	0.0662541	-0.384141	-0.249149	-0.0271443	-0.498225	-0.390455	RSP_1687	YP_351737.1 3-hydroxyacyl-CoA dehydrogenase [Rhodobacter sphaeroides 2.4.1]	YP_351737.1	0.0980593	0.234042	0.0412877	0.426802	0.512353	1.08244	0.795146
RSP_1688	I		possible acyltransferase		-0.466151	-0.185966	-0.141611	-0.103004	-0.258653	-0.344419	-0.422673
RSP_1772	I	I	acetyl-CoA carboxylase alpha subunit( EC:6.4.1.2 )	accA	-0.37927	-0.732239	-0.0800596	0.0990369	-0.815038	-0.0159242	0.310817	RSP_1772	YP_351821.1 acetyl-CoA carboxylase carboxyltransferase subunit alpha [Rhodobacter sphaeroides 2.4.1]	YP_351821.1	0.432824	0.316465	0.238469	0.209634	0.1289	-0.437567	-0.311648
RSP_1779	I	I	Putative 4-diphosphocytidyl-2C-methyl-D-erythritol kinase( EC:2.7.1.148 )	ispE	0.148566	-0.0592347	0.147161	0.108199	-0.0261679	-0.135942	-0.0661871
RSP_1913	I	I	3-oxoadipate CoA-transferase, beta subunit		-0.874663	-0.371889	-0.892659	-0.142424	-0.676761	-1.1865	-1.18403	RSP_1913	YP_351963.1 3-oxoadipate CoA-transferase, beta subunit [Rhodobacter sphaeroides 2.4.1]	YP_351963.1	0.444859	0.23835	0.338589	0.555514	0.400655	0.599824	0.44116
RSP_1914	I	I	3-ketoacid CoA transferase alpha subunit		-0.873462	-0.239572	-0.794249	-0.119686	-0.36496	-0.980751	-1.12431	RSP_1914	YP_351964.1 3-ketoacid CoA transferase alpha subunit [Rhodobacter sphaeroides 2.4.1]	YP_351964.1	0.521537	0.132001	0.0488688	0.771525	0.532246	0.13456	0.0548058
RSP_2029	IQR		short chain dehydrogenase( EC:1.- )	ucpA	0.283991	-0.017379	0.06	-0.0697486	-0.101298	0.608756	0.511085	RSP_2029	YP_352081.1 short chain dehydrogenase [Rhodobacter sphaeroides 2.4.1]	YP_352081.1	0.383144
RSP_2039	IQR		short chain dehydrogenase( EC:1.1.1.- )	linC	0.296919	-0.0105306	0.0926368	0.0622308	-0.0850402	0.651127	0.549267
RSP_2160	IQR		Short-chain dehydrogenase/reductase( EC:1.1.1.69 )	gno	0.0264058	0.535459	-0.0595394	-0.0454086	0.418433	-0.0794571	-0.0415881	RSP_2160	YP_352214.1 Short-chain dehydrogenase/reductase [Rhodobacter sphaeroides 2.4.1]	YP_352214.1	0.796199	0.545914	0.257582	0.859163	0.913434	0.966678	0.563407
RSP_2189	I	I	propionyl-CoA carboxylase beta chain( EC:6.4.1.3 )	pccB	-0.0868219	0.378408	-0.0115328	-0.0678357	0.370983	-0.199015	-0.232554	RSP_2189	YP_352242.1 propionyl-CoA carboxylase carboxyltransferase subunit [Rhodobacter sphaeroides 2.4.1]	YP_352242.1	-0.398949	-0.907833	-0.764338	-0.37251	-0.532756	-0.343544	-0.0359631
RSP_2191	I	I	Propionyl-CoA carboxylase alpha subunit( EC:6.4.1.3 )	pccA	-0.185738	0.0628266	0.138682	-0.0254167	-0.0801594	-0.178521	-0.186822	RSP_2191	YP_352246.2 biotin carboxyl carrier protein;biotin carboxylase [Rhodobacter sphaeroides 2.4.1]	YP_352246.2	0.0566127	-0.58686	-0.252202	-0.195942	-0.423241	-0.769948	-0.602067
RSP_2192	I	II	methylmalonyl-CoA mutase( EC:5.4.99.2 )	mcmA	-0.555981	-0.190963	0.212019	0.0485016	-0.120942	-0.442827	-0.413864	RSP_2192	YP_352248.1 methylmalonyl-CoA mutase [Rhodobacter sphaeroides 2.4.1]	YP_352248.1	-0.190285	-0.572601	-0.161341	-0.554234	-0.642253	-0.0156263	-0.308341
RSP_2196	I	I	enoyl-CoA hydratase / 3-hydroxyacyl-CoA dehydrogenase / 3-hydroxybutyryl-CoA epimerase( EC:1.1.1.35,EC:4.2.1.17,EC:5.1.2.3 )		-0.253867	0.232987	-0.357056	-0.502362	0.369202	0.257205	-0.18551	RSP_2196	YP_352252.1 3-hydroxyacyl-CoA dehydrogenase [Rhodobacter sphaeroides 2.4.1]	YP_352252.1	1.23128	0.647923	0.633277	1.10848	0.887197	0.92956	1.19361
RSP_2197	I	I	acetyl-CoA acetyltransferase		-0.398494	0.151047	-0.417902	-0.404255	0.320976	0.161043	-0.146466	RSP_2197	YP_352253.1 acetyl-CoA acetyltransferase [Rhodobacter sphaeroides 2.4.1]	YP_352253.1	0.880938	0.605697	0.538581	0.955433	0.833314	0.874215	0.771322
RSP_2199	I	I	putative acyl-CoA dehydrogenase		-0.506074	-0.27745	-0.520457	-0.634824	-0.346528	0.236736	-0.508144	RSP_2199	YP_352255.1 putative acyl-CoA dehydrogenase [Rhodobacter sphaeroides 2.4.1]	YP_352255.1	1.12853	0.0344022	0.118991	-0.0402946	-0.0713247	-0.278242	-0.134425
RSP_2255	IQ	IQ	acyl-CoA synthase( EC:6.2.1.3 )		-0.442703	0.0852436	-0.345556	-0.368908	0.226095	0.03529	-0.107219	RSP_2255	YP_352310.1 acyl-CoA synthase [Rhodobacter sphaeroides 2.4.1]	YP_352310.1	0.174324	0.169207	-0.244438	0.768528	1.25503	-0.30468	0.22022
RSP_2279	I	I	Long chain acyl-CoA synthetase( EC:6.2.1.3 )		0.159062	0.69763	0.217667	0.57235	0.173949	-0.589207	-0.534691	RSP_2279	YP_352335.1 Long chain acyl-CoA synthetase [Rhodobacter sphaeroides 2.4.1]	YP_352335.1			-1.14101	2.32057	2.60184	2.74988	2.7047
RSP_2305	I	I	MaoC family protein		-0.130672	0.992195	-0.0178348	-0.150323	0.254652	0.00883072	-0.138552
RSP_2344	I	I	enoyl-(acyl carrier protein) reductase( EC:1.3.1.9 )	fabI1	-0.390521	-0.357768	-0.381737	-0.0817673	-0.534493	-0.64584	-0.435486	RSP_2344	YP_352401.1 Enoyl-(acyl-carrier-protein) reductase (NADH) [Rhodobacter sphaeroides 2.4.1]	YP_352401.1	0.242577	0.104534	-0.0871862	0.375825	0.204628	-0.0702184	-0.0427869
RSP_2363	IQR		Short-chain dehydrogenase/reductase( EC:1.1.1.-,EC:1.1.1.269 )		0.208448	0.195355	0.246145	0.0296687	0.265453	2.05115	1.40927	RSP_2363	YP_352423.1 Short-chain dehydrogenase/reductase [Rhodobacter sphaeroides 2.4.1]	YP_352423.1	1.08402			0.571744	0.969762	0.594985	0.881911
RSP_2371	IQR		3-oxoacyl-(acyl-carrier protein) reductase / Short-chain dehydrogenase/reductase SDR( EC:1.1.1.100 )		-0.0258399	0.142375	0.297649	0.176639	0.0932347	0.17692	0.167175	RSP_2371	YP_352430.1 3-oxoacyl-(acyl-carrier protein) reductase / Short-chain dehydrogenase/reductase SDR [Rhodobacter sphaeroides 2.4.1]	YP_352430.1	0.915879	0.0762742	-0.0300617	0.0454489	0.616596	1.02694	1.2262
RSP_2418	I	I	putative Esterase/lipase/thioesterase( EC:3.1.1.5 )	pldB	-0.322166	-0.229726	-0.158795	-0.243895	-0.257749	-0.00967741	-0.0936779	RSP_2418	YP_352481.1 putative Esterase/lipase/thioesterase [Rhodobacter sphaeroides 2.4.1]	YP_352481.1	0.552949	0.167712	0.223237	0.498355	0.364187	0.537279	0.898811
RSP_2461	IQR		3-oxoacyl-(acyl-carrier protein) reductase( EC:1.1.1.100 )	fabG	-0.411867	-0.151695	-0.0232927	0.0143696	0.0603459	-0.495876	-0.286489	RSP_2461	YP_352522.1 3-oxoacyl-(acyl-carrier-protein) reductase [Rhodobacter sphaeroides 2.4.1]	YP_352522.1	0.567436	0.125221	-0.0495478	0.329909	0.10481	0.695478	0.581168
RSP_2463	IQ	IQ	acyl carrier protein	acpP	-1.04748	-0.66463	0.256208	0.382611	-0.709322	-1.18871	-0.868896	RSP_2463	YP_352523.1 acyl carrier protein [Rhodobacter sphaeroides 2.4.1]	YP_352523.1	-0.507854	-0.428336	-0.330799	-0.660422	-0.571507	0.275284	-0.110662
RSP_2464	IQ	IQ	3-oxoacyl-(acyl carrier protein) synthase( EC:2.3.1.41 )	fabF	-0.137181	0.111896	0.0926096	0.108868	0.201353	0.10509	0.418248	RSP_2464	YP_352524.1 3-oxoacyl-(acyl-carrier-protein) synthase II [Rhodobacter sphaeroides 2.4.1]	YP_352524.1	-0.0483348	-0.411822	-0.20195	0.0891571	0.0764109	0.324291	0.24839
RSP_2506	I	I	Isovaleryl-CoA dehydrogenase( EC:1.3.99.10 )	ivdH	-1.54498	0.0522212	-0.947539	-1.37287	-0.24892	-2.5735	-2.28056	RSP_2506	YP_352568.1 isovaleryl-CoA dehydrogenase [Rhodobacter sphaeroides 2.4.1]	YP_352568.1	1.80303	1.5979	1.57395	1.97576	1.83315	1.71844	1.8365
RSP_2508	I	I	Methylcrotonyl-CoA carboxylase beta chain( EC:6.4.1.4 )	mccB	-1.27861	0.00815079	-0.41528	-1.04838	-0.104805	-1.40183	-1.41653	RSP_2508	YP_352570.2 Methylcrotonyl-CoA carboxylase beta chain [Rhodobacter sphaeroides 2.4.1]	YP_352570.2	2.00437	1.90972	1.74447	1.59912	1.73848	2.13097	2.14884
RSP_2509	I	I	Methylcrotonyl-CoA carboxylase alpha chain( EC:6.4.1.4 )	mccA	-1.20849	-0.234449	-0.390226	-0.916316	-0.331743	-1.31591	-1.30117	RSP_2509	YP_352571.1 3-methylcrotonoyl-CoA carboxylase, alpha subunit [Rhodobacter sphaeroides 2.4.1]	YP_352571.1	2.13755	1.82935	1.55547	1.58976	1.53682	2.20441	2.43606
RSP_2511	I	I	enoyl-CoA hydratase		-0.503406	0.430639	-0.137958	-0.437911	0.620196	-0.760297	-0.502899	RSP_2511	YP_352573.1 methylglutaconyl-CoA hydratase [Rhodobacter sphaeroides 2.4.1]	YP_352573.1	2.48754	2.27701	2.26663	2.19289	2.2207	2.73152	2.91035
RSP_2538	IQR	IQR	Short-chain dehydrogenase/reductase( EC:1.1.1.100 )	fabG	0.0485362	-0.0405793	0.597211	0.55822	0.079225	0.216866	0.420534	RSP_2538	YP_352597.1 Short-chain dehydrogenase/reductase [Rhodobacter sphaeroides 2.4.1]	YP_352597.1	0.0141176	-0.390162	-0.253925	0.0783068	-0.237082	-0.623628	-0.674404
RSP_2612	I	I	3-oxoacyl-(acyl-carrier-protein) synthase III( EC:2.3.1.41 )	fabH	-0.705454	-0.0469769	0.269876	0.0402412	-0.178579	-1.09884	-0.976875	RSP_2612	YP_352670.1 3-oxoacyl-(acyl-carrier-protein) synthase III [Rhodobacter sphaeroides 2.4.1]	YP_352670.1	-0.772807	-0.884193	-0.637458	-1.04118	-0.515879	-0.588777	-0.522116
RSP_2613	I	I	fatty acid/phospholipid synthesis protein	plsX	-0.675231	-0.87327	0.610132	0.346921	-1.22464	-0.943704	-0.463452	RSP_2613	YP_352671.1 phosphate:acyl-(acyl carrier protein) acyltransferase [Rhodobacter sphaeroides 2.4.1]	YP_352671.1	-0.0697098	-0.425087	-0.370923	-0.450895	-0.680191	-0.0903161	-0.426566
RSP_2682	I	I	acyl-carrier-protein S-malonyltransferase( EC:2.3.1.39 )	fabD	-0.580858	-0.320045	-0.364113	-0.181258	-0.473965	-0.77277	-0.549479	RSP_2682	YP_352738.1 acyl-carrier-protein S-malonyltransferase [Rhodobacter sphaeroides 2.4.1]	YP_352738.1	0.470244	0.2097	-0.0213992	0.317822	-0.0681025	0.0184568	-0.209699
RSP_2692	I	M	acyltransferase domain (LPS)		0.161936	0.359863	0.466435	0.262026	0.570533	0.0794383	0.310246
RSP_2707	I	I	Undecaprenyl pyrophosphate synthase( EC:2.5.1.31 )	uppS	-0.460471	0.185174	0.34795	0.190673	0.235084	-0.925155	-0.867371	RSP_2707	YP_352762.1 Undecaprenyl pyrophosphate synthetase [Rhodobacter sphaeroides 2.4.1]	YP_352762.1	0.170132	-0.263745	-0.0672963	-0.656658	-0.723028	-0.913478	-0.888516
RSP_2708	I	I	Phosphatidate cytidylyltransferase( EC:2.7.7.41 )	cdsA	-0.632406	-0.157007	-0.0908609	-0.213245	-0.107367	-1.06217	-1.05333
RSP_2709	I	I	1-deoxy-D-xylulose 5-phosphate reductoisomerase( EC:1.1.1.267 )	dxr	-0.929516	-0.584179	-0.372236	-0.579497	-0.690733	-1.00609	-0.960142	RSP_2709	YP_352764.1 1-deoxy-D-xylulose 5-phosphate reductoisomerase [Rhodobacter sphaeroides 2.4.1]	YP_352764.1	0.492211	0.378215	0.109324	0.479085	0.330386	-0.404232	-0.184097
RSP_2712	I	I	probable 3-hydroxymyristoyl/3-hydroxydecanoyl-(acyl carrier protein) dehydratase( EC:4.2.1.- )	fabZ	-0.472775	-0.151257	-0.301188	-0.136555	-0.185455	-0.93295	-0.833602	RSP_2712	YP_352769.1 3-hydroxyacyl-(acyl-carrier-protein) dehydratase [Rhodobacter sphaeroides 2.4.1]	YP_352769.1	-0.775082	-0.0643603	-0.436933	0.0751349	0.668074	-0.00671132	0.741166
RSP_2725	I	I	Probable Phytoene/squalene synthetase		0.370998	0.200907	0.107764	0.069107	0.293752	0.279031	0.448186	RSP_2725	YP_352781.1 putative Phytoene/squalene synthetase [Rhodobacter sphaeroides 2.4.1]	YP_352781.1	0.637967	1.0125	0.934408	1.06996	1.31684	0.184397	0.322128
RSP_2776	IQ		Acyl carrier protein, AcpP	acpP	0.120661	-0.132551	-0.00427352	0.0801659	-0.215565	0.90598	0.919009	RSP_2776	YP_352834.1 Acyl carrier protein, AcpP [Rhodobacter sphaeroides 2.4.1]	YP_352834.1		-0.440922	-0.457449	-0.0909952	0.132325	0.612172	0.410253
RSP_2777	IQ	IQ	3-oxoacyl-(acyl-carrier-protein) synthase( EC:2.3.1.- )		-0.0869424	-0.269578	0.0109936	0.112499	-0.309918	0.321141	0.252465	RSP_2777	YP_352835.1 3-oxoacyl-(acyl-carrier-protein) synthase [Rhodobacter sphaeroides 2.4.1]	YP_352835.1	-0.859032	-0.650904	-0.991472	-0.700799	-0.310927	-0.458314	-0.439917
RSP_2787	I	J	hypothetical protein		-0.446685	0.0849051	-0.153304	-0.127283	0.246678	-0.409417	-0.306878	RSP_2787	YP_352845.1 oligoketide cyclase/lipid transport protein [Rhodobacter sphaeroides 2.4.1]	YP_352845.1	-1.25063	-0.441176	-0.349496	-0.339759	-0.0215003	1.20701	0.771497
RSP_2834	I	I	Putative Phosphatidylglycerophosphatase A( EC:3.1.3.27 )	pgpA	-0.615185	-0.012469	-0.238887	-0.317877	0.249058	-0.659963	-0.679459
RSP_2835	I	I	Probable 4-diphosphocytidyl-2C-methyl-D-erythritol synthase (YgbP)( EC:2.7.7.60 )	ispD	-0.225847	0.106101	-0.151765	-0.259071	0.057742	-0.506547	-0.452572	RSP_2835	YP_352876.1 putative 4-diphosphocytidyl-2C-methyl-D-erythritol synthase (YgbP) [Rhodobacter sphaeroides 2.4.1]	YP_352876.1	0.305616	0.54401	0.350653	0.674868	0.553686	0.865828	0.848278
RSP_2846	I	I	putative 3-hydroxyisobutyrate dehydrogenase( EC:1.1.1.31 )		-0.126402	-0.256524	-0.416118	-0.210529	-0.112547	-0.285648	-0.263117	RSP_2846	YP_352865.2 putative 3-hydroxyisobutyrate dehydrogenase [Rhodobacter sphaeroides 2.4.1]	YP_352865.2	-0.0655111	0.220374	0.378247	1.35646	1.21842	1.80125	1.6911
RSP_2857	IQR		D-beta-hydroxybutyrate dehydrogenase( EC:1.1.1.30 )		-0.152934	-0.070692	-0.137553	-0.0773499	0.0220861	-0.350715	-0.243195	RSP_2857	YP_352854.2 D-beta-hydroxybutyrate dehydrogenase [Rhodobacter sphaeroides 2.4.1]	YP_352854.2	-0.536294	-0.191154	-0.0257632	0.719	0.68121	1.10908	1.11006
RSP_2982	I	I	4-hydroxy-3-methylbut-2-en-1-yl diphosphate synthase( EC:1.17.4.3 )	gcpE	-0.405987	-0.200701	-0.546063	-0.554711	-0.141259	-0.169206	-0.295047	RSP_2982	YP_353044.1 4-hydroxy-3-methylbut-2-en-1-yl diphosphate synthase [Rhodobacter sphaeroides 2.4.1]	YP_353044.1	1.01995	0.751249	0.482571	-1.6395	-1.45595	-1.81088	-2.00388
RSP_3018	I		putative acyl-CoA dehydrogenase		0.418865	0.101421	0.247126	0.240896	-0.0460711	0.269915	0.269101
RSP_3037	IQR		Putative short-chain dehydrogenase/reductase		0.230116	0.199628	0.027854	0.0157686	0.321925	-0.0247167	--	RSP_3037	YP_354553.1 Putative short-chain dehydrogenase/reductase [Rhodobacter sphaeroides 2.4.1]	YP_354553.1		0.286223		0.0553595
RSP_3062	IQR		3-oxoacyl-(acyl-carrier-protein) reductase( EC:1.1.1.100 )	fabG	0.315521	-0.139941	0.175727	0.139738	-0.0672116	0.660566	0.602751
RSP_3063	IQ	IQ	AMP-dependent synthetase and ligase		0.317075	-0.0142511	0.176161	0.0290627	-0.081168	0.225372	0.203647
RSP_3171	I	I	3-hydroxyisobutyrate dehydrogenase		0.230715	0.180657	0.0918392	0.1384	0.259259	0.937722	0.889165	RSP_3171	YP_354688.1 3-hydroxyisobutyrate dehydrogenase [Rhodobacter sphaeroides 2.4.1]	YP_354688.1	0.417035	0.581613	0.0813796	1.62657	1.43016	0.74717	0.885342
RSP_3176	I	I	enoyl-(acyl-carrier protein) reductase (NADH)( EC:1.3.1.9 )	fabI	-0.840553	-0.0197762	-0.268337	-0.1418	0.051487	-0.938252	-0.860724	RSP_3176	YP_354692.1 Enoyl-(acyl-carrier-protein) reductase (NADH) [Rhodobacter sphaeroides 2.4.1]	YP_354692.1	0.0814991	-0.432304	-0.368337	-0.210496	-0.390004	-0.111053	0.0572948
RSP_3177	IQ	IQ	3-oxoacyl-(Acyl-carrier-protein) synthase( EC:2.3.1.41 )	fabB	-0.52915	-0.167994	-0.137704	-0.0273281	-0.233828	-0.785847	-0.738489	RSP_3177	YP_354693.1 3-oxoacyl-(acyl-carrier-protein) synthase I [Rhodobacter sphaeroides 2.4.1]	YP_354693.1	-0.175618	-0.18617	-0.423098	-0.238734	-0.209349	-0.23578	-0.19136
RSP_3178	I	I	3-hydroxydecanoyl-ACP dehydratase( EC:4.2.1.60 )	fabA	-0.936341	-0.104046	-0.238443	-0.0767554	-0.0659705	-1.44914	-1.36504	RSP_3178	YP_354694.1 3-hydroxydecanoyl-(acyl-carrier-protein) dehydratase [Rhodobacter sphaeroides 2.4.1]	YP_354694.1	0.176535	-0.157063	-0.116222	-0.233121	-0.259686	0.242229	0.0107346
RSP_3182	I	I	Acyl-CoA dehydrogenase( EC:1.3.99.- )		-0.509217	0.205234	-0.409694	-0.533489	0.245079	-0.576871	-0.665612	RSP_3182	YP_354698.1 Acyl-CoA dehydrogenase [Rhodobacter sphaeroides 2.4.1]	YP_354698.1	1.65719	1.30358	1.16657	1.71698	1.18942	0.175776	0.584665
RSP_3183	IQR		3-hydroxyacyl-CoA dehydrogenase type II		-0.0983879	0.237831	-0.164393	-0.135649	0.295387	0.593935	0.471969	RSP_3183	YP_354699.1 3-hydroxyacyl-CoA dehydrogenase type II [Rhodobacter sphaeroides 2.4.1]	YP_354699.1	1.50457	0.886613	0.526405	1.54208	1.30839	1.30412	1.18603
RSP_3184	I	I	putative Thiolase( EC:2.3.1.9 )		-0.358084	-0.0650387	-0.37333	-0.344303	-0.0195379	-0.111637	-0.123619	RSP_3184	YP_354700.1 putative Thiolase [Rhodobacter sphaeroides 2.4.1]	YP_354700.1	1.01936	0.342018	0.255022	0.477484	0.511436	1.39251	1.12932
RSP_3424	IQR	IQR	hypothetical protein		0.243169	0.0329341	0.106276	0.112998	0.103995	0.110942	0.139977	RSP_3424	YP_354929.2 dehydrogenase of unknown specificity, short-chain alcohol dehydrogenase like protein [Rhodobacter sphaeroides 2.4.1]	YP_354929.2	0.741491	0.927835	0.858981	1.13133	1.53231	0.594215	1.12195
RSP_3440	IQR	IQR	Putative short chain dehydrogenase		0.281963	0.277768	0.145922	0.147596	0.52069	0.189485	0.167918	RSP_3440	YP_354945.1 Putative short chain dehydrogenase [Rhodobacter sphaeroides 2.4.1]	YP_354945.1	0.0964546	0.271707	0.00342178	0.616072	0.770978	1.42693	1.49045
RSP_3468	IQ	IQ	3-oxoacyl-(acyl carrier protein) synthase		0.071181	0.398205	-0.107045	-0.149605	0.525638	0.88167	0.817023
RSP_3532	IQ	IQ	AMP-binding enzyme		0.120012	-0.109633	-0.0554404	0.0182169	-0.105055	0.126884	0.241266
RSP_3535	I	II	enoyl-CoA hydratase/3-hydroxyacyl-CoA dehydrogenase bifunctional enzyme( EC:4.2.1.17 )		0.398642	0.697622	0.3757	0.284248	0.335218	0.214249	0.217481	RSP_3535	YP_355037.1 3-hydroxyacyl-CoA dehydrogenase;short chain enoyl-CoA hydratase [Rhodobacter sphaeroides 2.4.1]	YP_355037.1		-0.00264804		-0.227102	-0.880505		0.32159
RSP_3536	I	I	acetyl-CoA acetyltransferase( EC:2.3.1.-,EC:2.3.1.9 )		0.155025	0.165047	0.0695584	-0.0234028	0.160817	0.0830395	0.111714
RSP_3675	I	I	Esterase/lipase/thioesterase( EC:3.1.1.- )		0.514785	0.797608	0.390761	0.359706	0.93457	0.688713	0.212853
RSP_3723	I	M	hypothetical protein		0.290012	0.103499	-0.14908	-0.315921	0.218541	-0.366586	-0.154253
RSP_3728	I	C	putative acyl carrier protein phosphodiesterase		0.064007	-0.201647	-0.0310481	-0.0378941	-0.289309	0.153615	0.185672
RSP_3827	I	I	Phospholipid/glycerol acyltransferase		-0.182174	0.123888	0.152053	0.276134	0.0250049	-0.299506	-0.270409	RSP_3827	YP_354512.2 lyso-ornithine lipid acyltransferase [Rhodobacter sphaeroides 2.4.1]	YP_354512.2			-0.175872
RSP_3833	I	I	enoyl-CoA hydratase	fadB	-0.0942142	0.126602	-0.299948	-0.199758	0.150963	0.81664	0.645388	RSP_3833	YP_354518.1 enoyl-CoA hydratase [Rhodobacter sphaeroides 2.4.1]	YP_354518.1	0.321861	0.592311	0.527111	1.67688	1.53401	2.20894	2.06969
RSP_3888	IQR		Short-chain dehydrogenase/reductase SDR( EC:1.1.1.100 )	fabG	0.322849	0.00684483	0.21281	0.105255	0.119968	--	0.144553
RSP_3889	IQR		Short-chain dehydrogenase/reductase		0.111961	-0.0550938	0.0513952	0.0138661	-0.0698142	-0.129586	-0.0629137
RSP_3959	I		hypothetical protein		0.0558667	-0.0635297	-0.113304	-0.0124722	0.045661	-0.0559186	0.0018738	RSP_3959	YP_345246.2 transcriptional regulator, LysR family (plasmid) [Rhodobacter sphaeroides 2.4.1]	YP_345246.2	-0.32101	0.349363	-0.0243257	0.679794	0.716375	0.240105	0.547567
RSP_3963	IQR		Short-chain dehydrogenase/reductase SDR( EC:1.1.1.36 )		0.194679	-0.0348338	0.0896094	0.0472931	-0.0494438	0.0403531	0.0519095
RSP_3970	I		3-hydroxybutyryl-CoA dehydrogenase		0.214751	0.212816	0.0694835	0.0929805	0.368964	0.194226	0.150664
RSP_3972	IQR		short chain dehydrogenase		0.227437	0.145099	0.16376	0.165596	0.0788581	-0.0414399	0.00541766
RSP_4004	IQR		Short-chain dehydrogenase/reductase SDR( EC:1.1.1.100 )		0.128015	0.0212674	-0.0019395	-0.0473682	0.015375	0.905695	0.711122
RSP_4006	IQR		Short-chain dehydrogenase/reductase SDR		0.327834	0.328829	0.141954	0.0974349	0.331908	0.420916	0.404647
RSP_4028	I		Acyltransferase 3 family		--	0.0803133	--	--	-0.0208518	--	--
RSP_4209	I		Acyltransferase 3 family		0.41536	-0.136671	0.167441	0.130513	-0.0150753	0.220697	0.249256
RSP_6005	IQR		Putative short chain dehydrogenase		-0.0217932	0.0713654	-0.032464	-0.0286047	0.145995	0.546233	0.303796
RSP_6071	I	I	Putative IspD/ispF bifunctional enzyme (or YgbB)( EC:4.6.1.12 )	ispF	-0.799838	-0.347263	-0.474211	-0.637488	-0.301333	-1.07085	-0.95719	RSP_6071	YP_352877.1 2-C-methyl-D-erythritol 2,4-cyclodiphosphate synthase [Rhodobacter sphaeroides 2.4.1]	YP_352877.1	0.604272	0.171559	0.340947	0.381196	-0.226763	0.972153	0.954932
RSP_7246	I		Acyltransferase 3 family		0.0149967	0.127156	--	--	0.0653535	0.139358	0.140294
RSP_7370	IQR		short-chain alcohol dehydrogenase		0.304256	0.279247	0.141762	0.112857	0.657644	0.561206	0.521651
RSP_7371	IQR		short-chain alcohol dehydrogenase		-0.013046	0.0388576	-0.102303	-0.0670869	0.202919	1.17989	1.04292

## Sheet: COG L
RSP	COG funct	new FunCats	function	gene	trans	stat 28h	out 28h 20‘	out 28h 90‘	stat 72h	out 72h 20‘	out 72h 90‘	RSP	Fasta headers	ID	protein ratio Trans/Exp (log2)	protein ratio Stat24/Exp (log2)	protein ratio Lag24/Exp (log2)	protein ratio Stat72/Exp (log2)	protein ratio Lag72/Exp (log2)	protein ratio Stat144/Exp (log2)	protein ratio Lag144/Exp (log2)
RSP_0003	L	L	putative site-specific recombinase		0.170568	-0.205206	0.130741	0.0437098	-0.138474	0.0596506	0.155757	RSP_0003	YP_353073.2 putative site-specific recombinase [Rhodobacter sphaeroides 2.4.1]	YP_353073.2	0.664129	-0.210856	-0.349675	-1.40414
RSP_0217	L		possible phage-related integrase	int	0.300051	-0.250324	-0.0349898	0.0334143	-0.248082	2.39601	2.03148	RSP_0217	YP_353289.1 putative phage-related integrase [Rhodobacter sphaeroides 2.4.1]	YP_353289.1	0.600562	0.0168336	-0.299902	-0.358127	-0.288308
RSP_0397	L	L	DNA primase	dnaG	-0.200324	-0.0444576	0.0364309	-0.065873	-0.106514	-0.165612	-0.153277	RSP_0397	YP_353472.1 DNA primase [Rhodobacter sphaeroides 2.4.1]	YP_353472.1	0.402312	-0.406956	-0.367687	-1.30401	-1.15576
RSP_0405	L	L	probable single-stranded DNA-specific exonuclease		-0.137021	-0.033466	0.303308	0.261544	-0.0646867	-0.17772	-0.111274	RSP_0405	YP_353480.1 putative single-stranded DNA-specific exonuclease [Rhodobacter sphaeroides 2.4.1]	YP_353480.1	-0.00136757	-0.335771	-0.474903		-2.22636
RSP_0452	L	L	recombinase A	recA	-0.397686	-0.190108	-0.185845	-0.202868	-0.107168	0.17196	0.0336568	RSP_0452	YP_353525.1 recombinase A [Rhodobacter sphaeroides 2.4.1]	YP_353525.1	0.0660782	0.0359955	0.0679194	0.224902	0.11109	-0.0758845	-0.0926526
RSP_0553	L	L	Holliday junction DNA helicase RuvB	ruvB	-0.0574163	-0.133581	-0.00956078	-0.0158723	-0.0738603	0.566837	0.269388	RSP_0553	YP_353627.1 Holliday junction DNA helicase subunit RuvB [Rhodobacter sphaeroides 2.4.1]	YP_353627.1	-0.133549	-0.310087	-0.23211	-0.687541	-0.597866	0.180605	0.140736
RSP_0555	L	L	Holliday junction DNA helicase motor protein	ruvA	-0.161003	-0.215524	0.0905013	0.0641319	-0.189447	-0.0847802	-0.0218804	RSP_0555	YP_353629.1 Holliday junction DNA helicase subunit RuvA [Rhodobacter sphaeroides 2.4.1]	YP_353629.1	0.474248	-0.0989424	-0.196205	0.344688	0.454947	0.624513	0.57509
RSP_0556	L	L	Holliday junction resolvase	ruvC	-0.216685	0.0187688	-0.02118	-0.0674773	0.160375	0.0204257	0.235233
RSP_0560	L	L	Probable pimosomal protein N'	priA	0.234593	-0.0497403	0.184636	0.164031	-0.065873	0.638338	0.478198	RSP_0560	YP_353634.1 replication restart DNA helicase PriA [Rhodobacter sphaeroides 2.4.1]	YP_353634.1	0.751375	0.220689	0.266789	-0.08273	-0.684559	-0.308316	-0.670236
RSP_0563	L	LX	tyrosine recombinase		0.194054	-0.373572	0.362849	0.366249	-0.346453	0.359393	0.362455
RSP_0567	L	L	Probable Methylated-DNA-(protein)-cysteine S-methyltransferase		-0.00700259	-0.17212	0.244513	0.246968	-0.186892	-0.420871	-0.250556	RSP_0567	YP_353641.1 putative Methylated-DNA-(protein)-cysteine S-methyltransferase [Rhodobacter sphaeroides 2.4.1]	YP_353641.1		-0.667472	-0.882608	-0.780694	-1.06076
RSP_0621	LKJ	LL	Possible DNA helicase		0.0398343	-0.0498477	-0.117633	-0.0459154	-0.147011	-0.155618	-0.0513805
RSP_0674	L	L	DNA polymerase III subunit delta		-0.127133	-0.494526	-0.19192	-0.18611	-0.456059	-0.117833	-0.13935	RSP_0674	YP_353750.1 DNA polymerase III, delta prime subunit [Rhodobacter sphaeroides 2.4.1]	YP_353750.1	0.279623	-0.19658	-0.297265	-0.367943	-0.4545	-1.04368	-0.755459
RSP_0675	L	N	putative TatD-related deoxyribonuclease		-0.246841	-0.253725	0.0721526	0.147913	-0.288538	-0.101054	-0.0348763	RSP_0675	YP_353751.1 putative TatD-related deoxyribonuclease [Rhodobacter sphaeroides 2.4.1]	YP_353751.1	-0.358945	-0.736909	-0.646364	-2.36236	-2.61319	-3.54665	-4.10154
RSP_0708	L	F	NUDIX hydrolase		0.230652	-0.0772953	0.139422	0.170758	0.0441069	0.34381	0.349169	RSP_0708	YP_353785.1 NUDIX hydrolase [Rhodobacter sphaeroides 2.4.1]	YP_353785.1	-0.293292	-0.487658	-0.269135	-0.684944	-0.578511	-0.773827	-0.730182
RSP_0710	L	L	DNA polymerase III subunits gamma and tau	dnaX	-0.313574	-0.0367042	-0.200221	-0.159553	0.221874	0.000359605	-0.0635553	RSP_0710	YP_353787.1 DNA polymerase III subunits gamma and tau [Rhodobacter sphaeroides 2.4.1]	YP_353787.1	0.241503	-0.0460943	0.0660197	-0.626556	-0.43797	-2.10774	-1.19459
RSP_0712	L	L	recombination protein RecR	recR	-0.443913	-0.130962	0.0017457	-0.0297221	-0.121963	-0.464161	-0.385063
RSP_0744	L	L	DNA-3-methyladenine glycosylase I( EC:3.2.2.20 )		-0.037225	-0.198705	-0.0196133	0.0291451	-0.219454	-0.0267396	-0.0534021	RSP_0744	YP_353823.1 DNA-3-methyladenine glycosylase I [Rhodobacter sphaeroides 2.4.1]	YP_353823.1			-0.522664
RSP_0772	L	L	DNA topoisomerase IV subunit B	parE	-0.131521	-0.0709427	-0.166943	-0.125273	-0.167548	-0.242159	-0.173949	RSP_0772	YP_353850.2 DNA topoisomerase IV subunit B [Rhodobacter sphaeroides 2.4.1]	YP_353850.2	-0.53266	-0.805327	-0.908785	-1.74083	-1.40832	-3.11465	-2.52307
RSP_0819	LKJ	L	DEAD/DEAH box helicase	rhlE2	-0.967277	0.216486	0.0785818	-0.559912	0.244154	-0.311894	-0.517756	RSP_0819	YP_353898.1 DEAD/DEAH box helicase [Rhodobacter sphaeroides 2.4.1]	YP_353898.1	0.109168	-0.873878	0.321164	-1.86155	-0.83431	-1.42764	-1.35485
RSP_0838	L	L	putative DNA polymerase III, delta subunit / DNA binding( EC:2.7.7.7 )		0.339295	0.058821	0.260326	0.171526	0.109223	0.314866	0.277129	RSP_0838	YP_353919.1 DNA polymerase III, delta subunit [Rhodobacter sphaeroides 2.4.1]	YP_353919.1	-0.569976	0.131897	0.352919	-0.800258	-0.293477
RSP_0848	L	L	Exodeoxyribonuclease III( EC:3.1.11.2 )	xthA1	-0.202509	0.0326852	-0.0339355	0.00426681	0.0486094	-0.204393	-0.228234	RSP_0848	YP_353930.1 Exodeoxyribonuclease III [Rhodobacter sphaeroides 2.4.1]	YP_353930.1	-0.0489311	-0.237285	-0.0100911	-0.0276413	0.115115	-1.88985	-1.78974
RSP_0867	L	L	ribonuclease H( EC:3.1.26.4 )	rnhA	-0.0937349	-0.0881093	0.208013	0.225343	-0.134083	-0.0353905	-0.178953
RSP_0901	L	J	N-6 Adenine-specific DNA methylase		0.104608	0.0226019	0.273586	0.263347	-0.216528	0.843867	0.760018	RSP_0901	YP_353984.1 N-6 Adenine-specific DNA methylase [Rhodobacter sphaeroides 2.4.1]	YP_353984.1		-0.601034	0.105146		-0.000703176
RSP_0931	LR	V	NUDIX hydrolase( EC:3.6.1.- )	ialA	-0.267723	-0.232041	-0.139782	-0.105748	-0.313342	-0.117272	-0.137743	RSP_0931	YP_354014.1 NUDIX hydrolase [Rhodobacter sphaeroides 2.4.1]	YP_354014.1	-0.695981	-0.352537	-0.449874	-0.896975	-0.811578	-1.83771	-1.86165
RSP_0946	L	L	putative DNA topoisomerase I protein( EC:5.99.1.2 )		0.0851559	-0.231638	-0.0894947	-0.200902	-0.22729	0.476476	0.314317
RSP_1001	L	L	hypothetical protein		-0.06985	-0.30941	-0.0628911	-0.0210542	-0.294947	0.14553	0.153261	RSP_1001	YP_354085.1 uracil-DNA glycosylase, family 4 [Rhodobacter sphaeroides 2.4.1]	YP_354085.1		0.0911738	0.277714
RSP_1028	L	LL	DNA polymerase I		-0.0325073	-0.0452508	-0.0190054	0.0598551	0.0675331	0.437373	0.375057	RSP_1028	YP_354113.1 DNA polymerase I [Rhodobacter sphaeroides 2.4.1]	YP_354113.1	0.081665	-0.00626628	-0.0102844	0.313725	0.073782	-0.0344569	0.20516
RSP_1031	L	L	Endonuclease III( EC:4.2.99.18 )		-0.381168	0.0752569	-0.111244	-0.0616514	-0.123094	-0.378747	-0.405668	RSP_1031	YP_354116.1 endonuclease III;DNA-(apurinic or apyrimidinic site) lyase [Rhodobacter sphaeroides 2.4.1]	YP_354116.1	0.922773	0.412164	0.19053	0.193181	-0.0546093	-0.36272	-0.534095
RSP_1032	L	L	possible O6-methylguanine-DNA methyltransferase		0.134449	0.301524	0.0682703	0.042778	0.286208	0.0594347	0.0752896	RSP_1032	YP_354117.1 putative O6-methylguanine-DNA methyltransferase [Rhodobacter sphaeroides 2.4.1]	YP_354117.1		0.257903	0.257947
RSP_1074	L	L	excinuclease ABC subunit C	uvrC	-0.160085	-0.187597	0.191474	0.0957288	-0.254966	-0.147353	-0.212625	RSP_1074	YP_354159.1 Excinuclease ABC subunit C [Rhodobacter sphaeroides 2.4.1]	YP_354159.1	0.190633	-0.239061	-0.778077	-2.16221	-1.49714
RSP_1095	L	L	DNA mismatch repair protein	mutL	-0.0577964	-0.0749267	-0.168146	-0.0692468	-0.0410939	-0.150277	-0.131768
RSP_1123	L	L	DNA polymerase III, alpha subunit	DnaE	0.204972	-0.084933	-0.0753387	0.00508959	0.00108263	-0.0148511	0.133089
RSP_1136	L	L	exonuclease VII small subunit( EC:3.1.11.6 )	xseB	-0.0235579	-0.0250898	-0.283067	-0.201916	-0.174461	-0.402725	-0.572007	RSP_1136	YP_354221.1 Exodeoxyribonuclease VII small subunit [Rhodobacter sphaeroides 2.4.1]	YP_354221.1	0.515835	-0.700886	-0.836672	-0.35944	-0.233052	0.40382	0.508426
RSP_1171	L	L	DNA repair protein	radC	0.151038	-0.164438	0.173217	0.0238229	-0.036548	0.120953	0.124475
RSP_1206	LR	V	putative phosphohydrolase (mutT/nudix family protein)		-0.163215	-0.0820067	0.0557658	-0.0113188	-0.000570364	0.907565	0.828913
RSP_1218	L	L	DNA mismatch repair protein	mutS	-0.0640299	0.231263	-0.0347072	0.116266	0.279322	-0.21439	-0.103094	RSP_1218	YP_354300.1 DNA mismatch repair protein MutS [Rhodobacter sphaeroides 2.4.1]	YP_354300.1	0.27323	-0.107604	-0.252388	-0.44202	-0.64666	-2.29782	-1.74013
RSP_1236	L	L	putative DNA polymerase III, epsilon subunit and related 3'-5' exonuclease	dnaQ	-0.320918	0.0403706	0.0916845	0.0761463	0.149207	-0.303041	-0.242582	RSP_1236	YP_354318.1 putative DNA polymerase III, epsilon subunit-related 3-5 exonuclease [Rhodobacter sphaeroides 2.4.1]	YP_354318.1		-0.939689	-0.134904		-1.61536
RSP_1339	L	L	Formamidopyrimidine-DNA glycolase( EC:3.2.2.23 )		0.17053	0.24406	0.0652589	0.0893831	0.408234	0.689261	0.760688	RSP_1339	YP_354421.1 DNA-(apurinic or apyrimidinic site) lyase [Rhodobacter sphaeroides 2.4.1]	YP_354421.1			-1.68079
RSP_1342	L	L	chromosomal replication initiation protein	dnaA	0.107626	-0.504896	-0.438868	-0.273288	-0.531043	-1.07438	-1.08065	RSP_1342	YP_354424.1 chromosomal replication initiator protein DnaA [Rhodobacter sphaeroides 2.4.1]	YP_354424.1	0.872659	-0.044934	-1.25779	-1.09062	-1.03111		-1.88339
RSP_1343	L	L	DNA polymerase III subunit beta		-0.486605	-0.342567	-0.559755	-0.383803	-0.580735	-0.679885	-0.48331	RSP_1343	YP_354425.1 DNA polymerase III, beta subunit [Rhodobacter sphaeroides 2.4.1]	YP_354425.1	0.159705	0.148151	0.0282313	0.388489	0.346948	0.962257	0.737918
RSP_1344	L	L	recombination protein F	recF	-0.396341	-0.0872399	-0.248333	-0.206253	-0.200273	-0.717381	-0.543985
RSP_1346	L	L	DNA gyrase subunit B		-0.298251	-0.446141	-0.190994	-0.00989844	-0.516568	-0.620261	-0.619978	RSP_1346	YP_354428.1 DNA gyrase subunit B [Rhodobacter sphaeroides 2.4.1]	YP_354428.1	0.056001	-0.125927	-0.167135	-0.396495	-0.482773	-1.41366	-1.19186
RSP_1359	L	L	DEAD/DEAH box helicase	recQ	-0.0738602	-0.454529	-0.0217987	0.120175	-0.42903	0.818886	0.601236	RSP_1359	YP_354440.1 ATP-dependent DNA helicase RecQ [Rhodobacter sphaeroides 2.4.1]	YP_354440.1	-1.23739	-2.14371	-0.858514		-3.99195
RSP_1388	L	L	DNA-binding protein HU, form N		-0.35227	-0.675031	0.0855311	0.316306	-1.02633	-0.943941	-0.494137	RSP_1388	YP_354468.1 DNA-binding protein HU, form N [Rhodobacter sphaeroides 2.4.1]	YP_354468.1	0.394147	0.0552699	0.264875	0.142008	-0.00416311	0.0957108	-0.462592
RSP_1400	L	L	DNA polymerase IV		0.123738	-0.235506	0.0675895	0.112518	-0.21383	-0.0472697	-0.0552722
RSP_1458	L	L	Putative DNA repair enzyme		0.366286	0.125842	0.181154	0.0996093	0.179323	0.231437	0.304054
RSP_1466	L	L	Putative mutY, A/G-specific adenine glycosylase( EC:3.2.2.- )		0.313255	0.424744	0.219585	0.188942	0.466115	0.556329	0.730029
RSP_1468	L	L	Site-specific DNA-methyltransferase( EC:2.1.1.72 )		-0.269809	-0.246809	-1.07948	-0.7607	-0.315942	-2.01096	-2.0533	RSP_1468	YP_351511.1 Site-specific DNA-methyltransferase [Rhodobacter sphaeroides 2.4.1]	YP_351511.1	-0.535946	-0.868278	0.724112
RSP_1470	L	L	ribonuclease HII( EC:3.1.26.4 )	rnhB	0.0707281	-0.0187146	0.0859857	0.0700957	-0.0267224	0.0972221	0.0924651
RSP_1485	LKJ		ATP-dependent RNA helicase		-0.606716	0.0149696	0.573072	-0.143102	0.155507	-0.512325	-0.72589
RSP_1525	L	LL	putative Helicase/Exonuclease		-0.0304075	0.253364	-0.00584922	0.0294516	0.324796	-0.218609	-0.214763	RSP_1525	YP_351569.1 putative Helicase/Exonuclease [Rhodobacter sphaeroides 2.4.1]	YP_351569.1	0.585551	0.250835	0.073534	-0.177881	-0.0652453	-0.979469	-0.694313
RSP_1527	L	L	Helicase, UvrD/Rep family		0.167083	0.152935	0.0774271	0.0252816	0.11027	-0.12216	-0.0624055	RSP_1527	YP_351570.1 DNA helicase/exodeoxyribonuclease V, subunit A [Rhodobacter sphaeroides 2.4.1]	YP_351570.1	0.454992	0.18318	0.248473	-0.376532	-0.56465	-1.86992	-1.82904
RSP_1627	L	L	Putative N-6 adenine-specific DNA methylase		0.0290349	0.0217313	-0.0121845	-0.0704582	0.085255	-0.0289967	-0.0110608
RSP_1651	L		hypothetical protein		0.59563	0.201731	0.242704	0.162606	0.274431	0.368805	0.315918
RSP_1662	L		Integrase/recombinase		0.158669	-0.153475	-0.0518757	-0.108097	-0.128249	0.532034	0.673223
RSP_1678	L	L	DNA repair protein RecO	recO	0.179908	0.387966	0.350956	0.207724	0.520618	-0.0757094	-0.00177445
RSP_1696	L	L	DNA topoisomerase IV subunit A		-0.0647699	0.253389	0.130444	0.164467	0.315239	-0.174597	-0.169329	RSP_1696	YP_351745.1 DNA topoisomerase IV subunit A [Rhodobacter sphaeroides 2.4.1]	YP_351745.1	0.0302315	-0.308515	-0.233907	-0.413881	-0.450139	-1.00023	-0.672378
RSP_1743	L	L	ATPase, AAA family		0.0145829	0.117917	-0.119854	-0.156396	0.322945	0.648871	0.474406	RSP_1743	YP_351791.1 Recombination protein MgsA [Rhodobacter sphaeroides 2.4.1]	YP_351791.1	0.41829	0.358056	0.307737	0.850779	0.803642	0.987063	0.974634
RSP_1793	L	L	Single-strand DNA binding protein		-0.393075	-0.322218	-0.0174706	-0.0781614	-0.291124	-0.523022	-0.302877	RSP_1793	YP_351841.1 single-strand binding protein [Rhodobacter sphaeroides 2.4.1]	YP_351841.1	0.48877	0.437806	0.48789	0.556432	0.291646	1.04761	0.519586
RSP_1814	L		hypothetical protein		0.208933	0.20839	0.106809	0.0891868	0.349986	0.315403	0.306541
RSP_1845	L	L	Exonuclease VII, large subunit	xseA	-0.0576663	-0.10433	-0.0231475	0.0593651	-0.0304535	-0.416769	-0.313313	RSP_1845	YP_351895.1 Exodeoxyribonuclease VII large subunit [Rhodobacter sphaeroides 2.4.1]	YP_351895.1	0.318114	0.219232	0.0484441	0.374266	0.374064	0.215364	0.257306
RSP_1928	L	L	replicative DNA helicase	dnaB	-0.00524889	-0.188942	-0.0183778	-0.104714	-0.155427	-0.509381	-0.505624	RSP_1928	YP_351979.1 replicative DNA helicase [Rhodobacter sphaeroides 2.4.1]	YP_351979.1	-0.161017	-0.435996	0.0640367	-1.42131	-1.23578	-1.93166	-1.61096
RSP_1966	L		possible ISSod13, transposase		0.0739448	0.0952454	-0.433387	-0.278087	0.140593	0.480524	0.277442
RSP_1968	L		Possible integrase/recombinase		0.254757	-0.0584559	0.107449	0.0713269	0.0417739	0.226268	0.239612
RSP_1981	L		Deoxyribodipyrimidine photolyase		0.508027	0.275511	0.392975	0.345626	0.65365	-0.0466143	-0.00835569
RSP_2012	LR		NUDIX hydrolase, MutT		0.210041	0.0903228	0.238634	0.300384	0.146381	0.58002	0.647683
RSP_2013	L	J	DEAD/DEAH box helicase		0.0181317	0.0342744	0.092641	0.0789737	0.152689	-0.00205777	0.0218793	RSP_2013	YP_352064.1 DEAD/DEAH box helicase [Rhodobacter sphaeroides 2.4.1]	YP_352064.1	-0.115807	-0.380274	-0.708463	-0.294152	-0.382753	-1.1341	-1.6799
RSP_2052	L	L	N6 adenine-specific DNA methyltransferase, D12 class		0.0904001	-0.0383803	0.0364317	0.0208521	0.0843131	0.0360511	0.0403371
RSP_2080	L		Putative Tyrosine recombinase		0.249257	0.00925984	0.00941713	0.010517	0.0901644	0.420703	0.360179
RSP_2083	L	L	excinuclease ABC subunit B	uvrB	0.164063	0.264691	0.164347	-0.0199917	0.436294	0.657411	0.487386	RSP_2083	YP_352139.1 Excinuclease ABC subunit B [Rhodobacter sphaeroides 2.4.1]	YP_352139.1	0.320029	0.76111	0.358185	1.04215	1.00459	-0.0235011	0.202211
RSP_2092	L	L	Putative uvrD/DNA Helicase II( EC:3.6.1.- )		0.0294999	-0.18179	-0.0444867	-0.143753	-0.089728	0.542573	0.320972	RSP_2092	YP_352147.1 ATP-dependent DNA helicase, Rep family [Rhodobacter sphaeroides 2.4.1]	YP_352147.1	0.33895	0.195189	0.44626	-0.443263	-0.299394	-2.14003	-1.73297
RSP_2118	L	L	DNA repair protein RecN	recN	-0.19108	-0.250446	0.151459	0.180706	-0.141459	-0.0996029	-0.0575622	RSP_2118	YP_352173.1 DNA replication and repair protein RecN [Rhodobacter sphaeroides 2.4.1]	YP_352173.1	0.669811	0.0620251	-0.070865	-0.0586135	-0.323828	-0.0938555	0.0996443
RSP_2123	L	L	Radical SAM domain protein		0.0762788	0.12731	0.0141738	-0.170503	0.12211	0.0663046	0.0740223
RSP_2143	L	L	DNA photolyase, Cryptochrome 1 apoprotein (Blue light photoreceptor)( EC:4.1.99.3 )		-0.172506	-0.259176	-0.702299	-0.716971	-0.0453586	0.487337	-0.0112157	RSP_2143	YP_352197.2 DNA photolyase, Cryptochrome 1 apoprotein (Blue light photoreceptor) [Rhodobacter sphaeroides 2.4.1]	YP_352197.2	0.242685	0.227787	0.043396	-0.076416	-0.00235685	-0.408868	-0.516343
RSP_2177	LU	L	hypothetical protein		0.360907	-0.0148189	0.0652697	-0.0443816	-0.00221799	0.51219	0.367246
RSP_2178	L	LS	DNA topoisomerase I( EC:5.99.1.2 )	topA	-0.150395	-0.501317	0.41485	0.0269125	-0.521326	0.0253891	0.347481	RSP_2178	YP_352231.1 DNA topoisomerase I [Rhodobacter sphaeroides 2.4.1]	YP_352231.1	0.332031	0.101252	0.0760307	-1.21443	-1.16019	-1.59267	-1.61163
RSP_2185	L	L	nuclease (SNase-like)		0.260947	-0.0206971	0.212491	0.168378	0.0815046	0.0841468	0.0501421
RSP_2232	L	L	putative uracil-DNA glycosylase		0.0490478	0.0875211	-0.102108	-0.102252	0.190795	0.764739	0.529084	RSP_2232	YP_352289.2 putative uracil-DNA glycosylase [Rhodobacter sphaeroides 2.4.1]	YP_352289.2	0.237073	0.294166	-0.0395692	0.0202077	-0.180378
RSP_2353	L		hypothetical protein		0.999113	0.103648	-0.257282	-0.312522	0.0564008	-0.228873	-0.295366
RSP_2361	L		putative integrase/resolvase recombinase protein phage-related integrase		0.182555	0.00280165	0.0494927	0.0928222	-0.0115261	0.476512	0.39389	RSP_2361	YP_352421.1 putative integrase/resolvase recombinase protein phage-related integrase [Rhodobacter sphaeroides 2.4.1]	YP_352421.1		-0.397235	-0.721186
RSP_2381	L	L	3-methyladenine DNA glycosylase( EC:3.2.2.21 )		0.142765	-0.242787	0.0100917	-0.0220143	-0.25319	0.677111	0.606189
RSP_2413	L	L	DNA ligase( EC:6.5.1.1 )	lig2	0.1216	0.277547	0.228409	0.000469912	0.427855	0.316804	0.216558
RSP_2482	L		TonB-dependent receptor protein		0.208692	0.0282609	0.0461483	-0.024604	-0.0600645	0.1398	0.191946
RSP_2497	L		ATPase		-0.0187951	0.208351	-0.0678668	-0.141222	0.293104	--	--
RSP_2536	LKJ	L	ATP-dependent helicase, DEAD-box	rhlE	-0.737497	-0.295106	0.140349	-0.306891	-0.12808	-1.14905	-1.26693	RSP_2536	YP_352595.1 ATP-dependent helicase, DEAD-box [Rhodobacter sphaeroides 2.4.1]	YP_352595.1	-0.259361	-0.782336	-0.548195	-1.68377	-1.50975	-1.75333	-1.56277
RSP_2611	L	L	Histone-like DNA-binding protein (IHF)	ihfA	0.0857943	-0.0577666	-0.254757	-0.148633	0.0551169	-0.884366	-0.708946	RSP_2611	YP_352669.1 Histone-like DNA-binding protein (IHF) [Rhodobacter sphaeroides 2.4.1]	YP_352669.1	-0.613913	-0.342192	-0.730623	-0.784313	-0.00996526	0.426418	-0.0935198
RSP_2622	L	L	DNA ligase( EC:6.5.1.2 )	ligA	-0.122716	-0.13807	0.0831	0.110157	-0.141408	-0.36651	-0.160406	RSP_2622	YP_352680.1 DNA ligase [Rhodobacter sphaeroides 2.4.1]	YP_352680.1	0.00539462	-0.0525004	-0.140909	0.112343	-0.0665455	-0.222038	-0.247744
RSP_2623N	LK		Haem peroxidase( EC:3.6.1.- )	recG	-0.0587704	-0.215611	0.108285	0.0170627	-0.107923	-0.0587803	-0.164881
RSP_2630	L	L	DNA gyrase subunit A	gyrA	-0.230016	-0.38698	-0.0195619	-0.0693335	-0.584032	-0.983685	-0.716151	RSP_2630	YP_352687.1 DNA gyrase subunit A [Rhodobacter sphaeroides 2.4.1]	YP_352687.1	0.15693	-0.227313	-0.285641	-0.497677	-0.584007	-0.317172	-0.188349
RSP_2657	L	L	Exodeoxyribonuclease III( EC:3.1.11.2 )	xthA	-0.113921	-0.210469	-0.34182	-0.330702	-0.356758	1.76535	1.42963	RSP_2657	YP_352713.1 Exodeoxyribonuclease III [Rhodobacter sphaeroides 2.4.1]	YP_352713.1	0.240404	0.0465234	-0.114538	0.455137	0.47002	0.505786	0.437211
RSP_2679	L	L	ATP-dependent DNA ligase		0.156357	-0.0582576	-0.000249542	-0.0251228	-0.0891611	0.56494	0.529032
RSP_2684	L	K	putative endonuclease involved in recombination		-0.381101	-0.140098	0.14791	0.0366482	-0.0660642	0.796899	0.540152	RSP_2684	YP_352740.1 putative endonuclease involved in recombination [Rhodobacter sphaeroides 2.4.1]	YP_352740.1	0.592634	0.297871	0.511705	0.442719	0.339239	1.03161	0.557391
RSP_2727	L	L	probable 3-methyladenine DNA glycosylase/8-oxoguanine DNA glycosylase		0.266449	0.04887	0.197722	0.114191	0.0890104	-0.00403257	0.137181
RSP_2749	L	LX	putative P4-family integrase		0.0386457	-0.00706496	0.0145969	-0.00189398	-0.0276105	-0.0614488	-0.0255641	RSP_2749	YP_352805.1 putative P4-family integrase [Rhodobacter sphaeroides 2.4.1]	YP_352805.1	0.314273	-0.0930335	-0.780781	-1.08323			-1.27871
RSP_2815	L	L	Probable integrase/recombinase XerD	xerD	-0.261701	-0.212053	0.0307318	-0.155834	-0.094279	-0.606982	-0.508737
RSP_2850	LK	LK	transcription-repair coupling factor (helicase)	mfd	-0.0329035	-0.21991	0.193721	0.165612	-0.258369	0.33118	0.26399	RSP_2850	YP_352861.1 transcription-repair coupling factor [Rhodobacter sphaeroides 2.4.1]	YP_352861.1	0.115685	-0.246498	-0.22197	-0.470411	-0.710176	-1.71447	-1.10883
RSP_2898	L	L	DNA polymerase III subunit chi		-0.0615682	0.114044	-0.176807	-0.128472	0.23887	-0.247765	-0.19766	RSP_2898	YP_352959.1 DNA polymerase III, chi subunit [Rhodobacter sphaeroides 2.4.1]	YP_352959.1	0.125094	0.423851			0.136146	0.60869	0.646025
RSP_2966	L	L	excinuclease ABC subunit A	uvrA	0.135105	-0.0341516	0.160128	0.0316503	-0.0702845	1.37924	1.31015	RSP_2966	YP_353028.1 excinuclease ABC subunit A [Rhodobacter sphaeroides 2.4.1]	YP_353028.1	0.240156	-0.748895	-0.319925	-1.37751	-1.45636	-2.16166	-2.28192
RSP_3012	L	X	Probable transposase		0.234159	0.129802	0.107768	0.150046	0.142049	0.572765	0.495374
RSP_3129	RTKL	T	serine/threonine protein kinase		0.0441621	0.0920927	-0.0671635	-0.0846814	0.290861	--	--
RSP_3134	RTKL	T	Serine/threonine protein kinase( EC:2.7.1.- )		0.450391	0.239788	0.294834	0.268849	0.302755	0.601565	0.525624
RSP_3216	L	L	putative DNA repair exonuclease		0.0657354	0.0124482	-0.179613	-0.0528881	-0.0130747	0.295227	0.267621	RSP_3216	YP_354733.1 putative DNA repair exonuclease [Rhodobacter sphaeroides 2.4.1]	YP_354733.1	-0.029995	0.424315	0.130345	0.440322	0.0699997	-0.772406
RSP_3313	L		possible phage integrase family protein		0.00200251	-0.0138065	0.164994	0.190305	0.0467373	-0.115962	0.0614519	RSP_3313	YP_354820.1 putative phage integrase family protein [Rhodobacter sphaeroides 2.4.1]	YP_354820.1	0.441626	-0.384094	0.104127	-1.45374	-1.13962	-1.90362	-2.41426
RSP_3360	L	L	Adenine specific DNA methyltransferase, D12 class		0.106461	0.076833	0.0973036	0.0439614	0.187148	0.0441967	0.0435577
RSP_3423	L	L	Probable exodeoxyribonuclease III( EC:3.1.11.2 )	xthA1	0.161144	0.154949	0.141533	-0.047862	0.365042	0.242157	0.323263
RSP_3475	RTKL	T	Serine/Threonine protein kinase		0.260931	0.0998341	0.0802999	0.155655	0.137133	0.162034	0.0707239
RSP_3553	L	L	DNA polymerase III subunit alpha( EC:2.7.7.7 )	dnaE	-0.119582	-0.48023	-0.113141	-0.0223165	-0.594775	-0.38242	-0.217305	RSP_3553	YP_355055.1 DNA polymerase III, alpha subunit [Rhodobacter sphaeroides 2.4.1]	YP_355055.1	-0.603507	-0.98597	-0.314482	-1.82354	-1.79513		-3.34226
RSP_3589	L	L	integration host factor beta subunit	ihfB	-0.599478	-0.438687	-0.997369	-0.612627	-0.37334	-1.74618	-1.6681	RSP_3589	YP_355093.1 integration host factor beta subunit [Rhodobacter sphaeroides 2.4.1]	YP_355093.1	0.101583	-0.0296815	0.409908	0.0213312	-0.0491301	0.776238	0.404809
RSP_3608	L	L	hypothetical protein		0.22386	0.171862	-0.0282634	-0.0432576	0.299882	0.30557	0.287441
RSP_3635	L	L	putative adenine-specific DNA methyltransferase( EC:2.1.1.72 )		0.194155	-0.0351872	0.10641	0.0215598	0.0179598	0.0610035	0.0631215
RSP_3757	L		hypothetical protein		-0.305788	-0.338297	-0.975297	-0.639214	-0.348752	-0.56817	-0.606342	RSP_3757	YP_355264.1 hypothetical protein RSP_3757 [Rhodobacter sphaeroides 2.4.1]	YP_355264.1	1.12657	1.29142	1.07539	1.14686	1.02289	1.64748	1.76385
RSP_3758	L	L	Cytosine-specific DNA methylase		-0.158466	-0.22308	-0.171496	-0.00825764	-0.310517	0.165705	0.0984935	RSP_3758	YP_355266.1 Cytosine-specific DNA methylase [Rhodobacter sphaeroides 2.4.1]	YP_355266.1	0.161362	-0.917334	0.0680269	-2.29283	-1.98174
RSP_3762	L	L	patch repair protein		0.268255	0.186199	0.18423	0.152203	0.263191	0.324096	0.311741
RSP_3769	L	L	Adenine-specific DNA methyltransferase		0.190033	0.0868357	0.0395513	0.0310847	0.104254	0.10803	0.100587
RSP_3780	L		hypothetical protein		--	-0.0811678	--	--	0.0568086	--	--
RSP_3805	L	LX	possible integrase		0.323671	0.0135514	0.119048	0.0945612	0.177721	0.526413	0.40105
RSP_3812	L	L	recombinase		--	-0.127813	0.0727618	-0.00881723	-0.125119	--	--
RSP_4107	L		Site-specific recombinase and resolvase superfamily		0.20715	0.200065	0.0782614	0.0921023	0.309577	0.150379	0.181523
RSP_4165	L		Transposase IS66		-0.0893763	0.115764	-0.118724	-0.191619	0.204099	0.660678	0.516562
RSP_4166	L		Transposase, IS66 Orf2 like		0.19147	0.244037	0.106052	0.0700846	0.266987	0.328863	0.321917
RSP_4182	L		Transposase IS66		0.187793	-0.167094	0.0371323	-0.0217303	-0.199127	0.203705	0.204537
RSP_4189	L		TonB-dependent receptor protein		0.0673875	0.228139	-0.0119051	-0.0474476	0.0652937	0.192552	0.17482
RSP_6018	L		hypothetical protein		-0.246661	0.248805	-0.441035	-0.498927	0.200359	-0.0865208	-0.151606	RSP_6018	YP_351820.1 DNA gyrase inhibitor [Rhodobacter sphaeroides 2.4.1]	YP_351820.1		2.58028	1.57648	1.95949	2.40398	1.66323	1.46716
RSP_6257	L		Plasmid replication initiator protein RepA		-0.26203	-0.0633492	-0.432086	-0.327996	-0.171505	-0.714924	-0.679699

## Sheet: COG M
RSP	COG funct	new FunCats	function	gene	trans	stat 28h	out 28h 20‘	out 28h 90‘	stat 72h	out 72h 20‘	out 72h 90‘	RSP	Fasta headers	ID	protein ratio Trans/Exp (log2)	protein ratio Stat24/Exp (log2)	protein ratio Lag24/Exp (log2)	protein ratio Stat72/Exp (log2)	protein ratio Lag72/Exp (log2)	protein ratio Stat144/Exp (log2)	protein ratio Lag144/Exp (log2)
RSP_0024	M	M	Putative dTDP-4-dehydrorhamnose 3,5-epimerase (dTDP-L-rhamnose synthetase)( EC:5.1.3.13 )	rfbC	-0.296462	-0.209853	-0.0902618	-0.0903551	-0.226043	0.242476	0.283087	RSP_0024	YP_353093.1 dTDP-4-dehydrorhamnose 3,5-epimerase [Rhodobacter sphaeroides 2.4.1]	YP_353093.1	-0.292769	-0.328769	-0.661801	-0.175652	-0.210351	0.773078	0.934042
RSP_0026	MG	M	Probable epimerase/dehydratase		-0.204309	-0.0676661	-0.0876259	-0.168278	-0.0532811	-0.338082	-0.17641	RSP_0026	YP_353095.1 putative epimerase/dehydratase [Rhodobacter sphaeroides 2.4.1]	YP_353095.1	-0.0266895	-0.185966	-0.0216128	-1.08344	-0.829809	-1.40095	-1.03878
RSP_0127	M	MG	Glycosyl transferase, family 2	opgH	-0.534827	-0.350967	-0.49971	-0.330802	-0.397869	-0.474573	-0.285316	RSP_0127	YP_353203.1 Glycosyl transferase, family 2 [Rhodobacter sphaeroides 2.4.1]	YP_353203.1	-0.154318	0.00772731	-0.0223446	-1.66071	-1.51026	-0.961974	-0.876033
RSP_0158	M	N	cellulose synthase-like protein( EC:2.4.1.12 )		0.655177	0.234708	0.139397	0.102876	0.238582	0.346454	0.297693
RSP_0159	M	M	UDP-glucose 4-epimerase( EC:5.1.3.2 )	galE-2	0.135054	0.129347	0.259829	0.181988	0.0985537	0.0718205	0.165704
RSP_0160	MG	M	NAD-dependent epimerase/dehydratase family protein( EC:4.2.1.46 )		--	-0.180722	--	--	-0.0518677	--	--
RSP_0231	M	N	flagellar MotB protein	motB	0.226284	0.0332944	0.117384	0.0757467	0.349934	0.68655	0.66914
RSP_0251	MU	M	Outer membrane efflux protein		-0.073781	-0.168075	-0.390449	-0.194874	-0.290669	-1.75538	-1.7185	RSP_0251	YP_353324.1 Outer membrane efflux protein [Rhodobacter sphaeroides 2.4.1]	YP_353324.1	0.00748571	-0.261935	-0.192703	-0.234742	-0.521687	0.559495	0.25996
RSP_0333	M	N	possible cellulose synthase		-0.0102164	0.0152859	-0.000273366	0.0880745	-0.125936	-0.162358	-0.266848	RSP_0333	YP_353410.1 putative cellulose synthase [Rhodobacter sphaeroides 2.4.1]	YP_353410.1	-0.491994	-1.58972	-0.255522
RSP_0461	M		multidrug/cation efflux pump, membrane fusion protein (MFP) family		0.485214	0.26708	0.226268	0.199902	0.354074	2.14974	1.76117	RSP_0461	YP_353534.1 multidrug/cation efflux pump, membrane fusion protein (MFP) family [Rhodobacter sphaeroides 2.4.1]	YP_353534.1	1.63689	2.23258	1.57468	2.62972	2.50088	2.96688	3.05933
RSP_0514	MG	M	dTDP-glucose 4,6-dehydratase protein( EC:4.2.1.46 )		0.347376	0.0146925	0.255265	0.214014	0.0200014	0.963421	0.848191
RSP_0518	M	M	putative glycosyltransferase protein		0.501471	0.294776	0.431467	0.340336	0.323614	0.293029	0.322633
RSP_0519	M	M	NAD-dependent epimerase/dehydratase		0.397221	-0.143322	0.348519	0.241784	-0.0994158	-0.0120421	-0.00252483
RSP_0520	M	M	NAD-dependent dehydratase/epimerase		0.138016	-0.234311	-0.0282792	-0.104501	-0.261033	0.527252	0.380288
RSP_0550	M	M	putative D-alanyl-D-alanine carboxypeptidase		0.533765	-0.0761625	-0.252147	-0.0523148	-0.105712	-0.361986	0.0870192	RSP_0550	YP_353623.2 putative D-alanyl-D-alanine carboxypeptidase [Rhodobacter sphaeroides 2.4.1]	YP_353623.2	-0.0944824	-0.2063	-0.0913073	0.113059	-0.0767441	-0.269503	-0.379988
RSP_0582	M	M	possible penicillin binding protein		0.329183	0.0534082	-0.0124494	0.0559522	0.166617	0.0266607	0.0260242
RSP_0595	M	M	hypothetical protein		0.514475	0.132017	0.254363	0.113724	0.0931523	0.373367	0.238721	RSP_0595	YP_353670.1 bacterial lipocalin [Rhodobacter sphaeroides 2.4.1]	YP_353670.1	0.833899	0.448131	0.225025	1.27144	0.798308	2.02304	1.7055
RSP_0613	M		hypothetical protein		0.0944861	0.186264	-0.048572	-0.00454606	0.449137	-0.00973278	-0.0775836
RSP_0633	M	M	UDP-N-acetylglucosamine enolpyruvyl transferase( EC:2.5.1.7 )		-0.0489017	0.12839	-0.134375	-0.0144425	0.208371	-0.180262	0.031377	RSP_0633	YP_353708.1 UDP-N-acetylglucosamine 1-carboxyvinyltransferase [Rhodobacter sphaeroides 2.4.1]	YP_353708.1	-0.00458527	-0.077493	-0.111401	0.479093	0.41113	-1.31618	-0.731074
RSP_0652	M	M	UDP-glucose 4-epimerase		-0.621111	-0.304568	0.0340772	0.0416435	-0.282748	-0.670452	-0.56427	RSP_0652	YP_353727.1 UDP-galactose 4-epimerase [Rhodobacter sphaeroides 2.4.1]	YP_353727.1	-0.959141	-0.387849	-0.470195	-3.29762	-1.80002	-4.62733
RSP_0653	M	M	UDP-glucose 6-dehydrogenase( EC:1.1.1.22 )		-0.502127	-0.513875	0.0429287	0.202999	-0.532123	-0.662083	-0.525494	RSP_0653	YP_353728.1 UDP-glucose 6-dehydrogenase [Rhodobacter sphaeroides 2.4.1]	YP_353728.1	-0.0143433	-0.109108	0.212488	-0.0791372	-0.226206	-1.59585	-1.33824
RSP_0668	M	M	OmpA/MotB family protein		-0.0964742	-0.280607	-0.0501168	0.0295896	-0.342717	-1.12133	-0.917257	RSP_0668	YP_353743.1 OmpA/MotB family protein [Rhodobacter sphaeroides 2.4.1]	YP_353743.1	0.676802	0.278568	-0.0319061	0.853252	0.04761	1.20631	1.02533
RSP_0688	M	M	Probable penicillin-binding protein		0.155802	-0.453341	-0.908865	-0.619099	-1.21717	-1.31604	-1.12492	RSP_0688	YP_353765.2 putative penicillin-binding protein [Rhodobacter sphaeroides 2.4.1]	YP_353765.2		-2.50003	-0.0944061
RSP_0700	M	M	probable glycosyltransferase		0.0432597	0.0907399	0.249469	0.148705	-0.0986477	-0.124381	-0.110401
RSP_0724	M	M	Large-conductance mechanosensitive channel	mscL	0.492183	-0.179182	-0.428464	-0.0425625	-0.115753	-0.273697	-0.300089	RSP_0724	YP_353801.1 Large-conductance mechanosensitive channel [Rhodobacter sphaeroides 2.4.1]	YP_353801.1	0.0564995	-0.195643	-0.376775	0.697442	0.448526	0.797206	1.00268
RSP_0753	M		Salt-stress induced outer membrane protein	SspA	0.36409	-0.219449	-0.0972288	-0.10916	-0.278246	-0.233096	-0.282539	RSP_0753	YP_353832.1 Salt-stress induced outer membrane protein [Rhodobacter sphaeroides 2.4.1]	YP_353832.1	2.05801	1.86379	1.27726	2.24526	1.67256	2.74281	2.35064
RSP_0759	M	M	putative capsule polysaccharide exporter		0.0645278	-0.422747	-0.551326	-0.262201	-0.617977	-1.2388	-1.3096	RSP_0759	YP_353839.1 putative capsule polysaccharide exporter [Rhodobacter sphaeroides 2.4.1]	YP_353839.1	0.98717	0.857763	0.298753	1.21732	0.588149	1.87459	1.6908
RSP_0777	M	M	ABC lipoprotein efflux transporter, inner membrane subunit, LolE	LolE	-0.182085	-0.38111	-0.0368446	0.0254895	-0.32415	-0.363734	-0.3657	RSP_0777	YP_353855.1 ABC lipoprotein efflux transporter, inner membrane subunit, LolE [Rhodobacter sphaeroides 2.4.1]	YP_353855.1	0.409736	0.0139796	0.0733032	0.188075	0.105144	0.525272	0.472219
RSP_0784	M	E	putative acetyltransferase, GNAT family		-0.0185547	-0.110211	0.211315	0.0819455	-0.0364357	0.16816	0.104216
RSP_0834	M	GM	mannose-6-phosphate isomerase / mannose-1-phosphate guanylyltransferase( EC:2.7.7.22 )	xanB	0.147298	0.252341	0.120179	0.129161	0.346377	-0.0239806	-0.0217155	RSP_0834	YP_353914.1 mannose-6-phosphate isomerase / mannose-1-phosphate guanylyltransferase [Rhodobacter sphaeroides 2.4.1]	YP_353914.1	0.654395	0.411166	0.196552	0.710084	0.305106		-0.176988
RSP_0881	M	M	Putative soluble lytic transglycosylase		0.277108	-0.438434	-0.0299667	0.126264	-0.490284	0.168178	0.315333	RSP_0881	YP_353965.1 Putative soluble lytic transglycosylase [Rhodobacter sphaeroides 2.4.1]	YP_353965.1			0.5968
RSP_0882	EM	EM	dihydrodipicolinate synthase( EC:4.2.1.52 )	dapA	-0.436844	-0.609473	0.117356	0.172223	-0.569329	-0.817152	-0.323838	RSP_0882	YP_353966.2 dihydrodipicolinate synthase [Rhodobacter sphaeroides 2.4.1]	YP_353966.2	-0.0478414	-0.17593	0.00175603	0.35531	0.365955	0.962041	0.513742
RSP_0887	M	M	Glycosyl transferase, family 51	MrcB	0.108432	-0.0864459	0.0245228	-0.0329577	-0.167209	-0.456652	-0.305011	RSP_0887	YP_353972.2 Glycosyl transferase, family 51 [Rhodobacter sphaeroides 2.4.1]	YP_353972.2	-0.681481	-1.46584	-0.331863	-1.52001	-2.05362
RSP_0891	M	M	putative lipoprotein	vacJ	-0.267122	-0.123984	-0.327693	-0.203539	-0.0946661	-0.222739	-0.154576	RSP_0891	YP_353974.1 putative lipoprotein [Rhodobacter sphaeroides 2.4.1]	YP_353974.1	0.305021	0.237431	-0.0892703	0.16105	-0.255132	-0.0541725	-0.191174
RSP_0922	M		Putative TonB protein		0.445787	0.00296758	0.289185	0.19674	-0.116102	0.803486	0.597953
RSP_0926	M	M	OmpA/MotB family protein		-0.214956	0.231377	-0.0102042	0.0181657	0.274322	-0.301416	-0.317784	RSP_0926	YP_354009.1 OmpA/MotB family protein [Rhodobacter sphaeroides 2.4.1]	YP_354009.1		-0.33869	-0.142715	-0.225528	-0.387845	-0.371576	0.0505314
RSP_0932	M	O	Peptidase family S41( EC:3.4.21.102 )	ctpA	-0.155842	-0.151274	-0.112166	-0.0168243	-0.180315	-0.0493721	-0.018689	RSP_0932	YP_354015.1 Peptidase family S41 [Rhodobacter sphaeroides 2.4.1]	YP_354015.1	0.127154	0.00749842	-0.135813	-0.298183	-0.551811	-0.742613	-0.868515
RSP_1033	M	M	OmpA family protein		-0.0886285	-0.256921	-0.652916	-0.261526	-0.238244	-0.698752	-0.27721	RSP_1033	YP_354118.1 OmpA family protein [Rhodobacter sphaeroides 2.4.1]	YP_354118.1	0.690052	0.645859	0.180623	1.22793	0.65303	1.64924	1.30344
RSP_1084	M	M	putative glycosyl transferase, group 1 family protein		--	-0.121923	--	0.0988287	-0.11169	-0.0201278	-0.00569842
RSP_1099	MU	MU	signal peptidase II	LspA	-0.505967	-0.14765	0.180513	0.224801	-0.259524	-0.604055	-0.434566
RSP_1116	M		glycosyltransferase		0.503091	-0.0159014	0.31798	0.270411	0.0391956	0.797382	0.668954
RSP_1118	M		group 1 glycosyltransferase		0.23832	-0.00509607	0.0328703	0.0153512	-0.0676487	-0.0290255	0.0128936
RSP_1125	M	M	Membrane bound lytic murein transglycosylase B	MltB	0.460528	0.023802	-0.390787	-0.100386	0.211428	-0.144798	-0.106979	RSP_1125	YP_354210.1 Membrane bound lytic murein transglycosylase B [Rhodobacter sphaeroides 2.4.1]	YP_354210.1	-1.579	-2.24897	-0.751354	-4.64102	-3.51385
RSP_1151	MG	R	NADH-ubiquinone oxidoreductase( EC:1.6.5.3 )		-0.275001	-0.0521368	0.229679	0.223455	-0.208303	-0.323322	-0.297046	RSP_1151	YP_354236.1 NADH-ubiquinone oxidoreductase [Rhodobacter sphaeroides 2.4.1]	YP_354236.1	-0.206609	-0.49674	-0.346073	-0.907195	-0.946672	-0.368585	-0.405632
RSP_1153	M	GM	Sugar phosphate Isomerase( EC:5.3.1.13 )	GutQ	-0.327522	0.0609043	0.34652	0.392669	-0.0514477	0.349463	0.313395	RSP_1153	YP_354238.2 Sugar phosphate Isomerase [Rhodobacter sphaeroides 2.4.1]	YP_354238.2	-0.372382	-0.668379	-0.238754	-0.685122	-0.664522	-0.431633	-0.481308
RSP_1159	M	M	UDP-glucose pyrophosphate( EC:2.7.7.9 )	galU	-0.146363	-0.616696	-0.307778	-0.226634	-0.612483	-0.774338	-0.368815	RSP_1159	YP_354244.1 UDP-glucose pyrophosphorylase [Rhodobacter sphaeroides 2.4.1]	YP_354244.1	0.41605	0.307283	0.0689163	0.122805	0.0403239	-1.22962	-0.962161
RSP_1160	M	M	3-deoxy-manno-octulosonate cytidylyltransferase	kdsB	0.0762489	-0.29668	0.0219355	0.0684177	-0.383939	-0.25026	-0.210182	RSP_1160	YP_354245.1 3-deoxy-manno-octulosonate cytidylyltransferase [Rhodobacter sphaeroides 2.4.1]	YP_354245.1	0.152505	0.172769	0.154706	0.0450255	-0.151969	0.449449	0.683601
RSP_1182	M	M	putative outer membrane protein		-0.0632527	0.0493213	-0.845971	-0.411871	0.0533088	-1.12422	-1.14425	RSP_1182	YP_354267.1 autotransporter secretion outer membrane protein TamA [Rhodobacter sphaeroides 2.4.1]	YP_354267.1	0.664341	0.7754	0.284359	0.821532	0.483373	1.49918	1.2234
RSP_1188	MG	MO	Nucleotide sugar epimerase/dehydratase	wcaG	-0.361292	-0.309097	-1.17768	-0.429739	-0.403262	-1.40798	-1.53551	RSP_1188	YP_354273.1 Nucleotide sugar epimerase/dehydratase [Rhodobacter sphaeroides 2.4.1]	YP_354273.1	-0.0251986	0.358326	0.56795	-0.0159537	-0.15364
RSP_1189	M	M	sugar transferase	wcaJ	-0.243957	0.391661	0.161795	0.0236502	0.18911	-0.592426	-0.5738
RSP_1190	MG		hypothetical protein		0.107911	0.355725	0.216634	0.194275	0.398682	0.165094	0.017473	RSP_1190	YP_354275.1 nucleoside-diphosphate-sugar epimerase [Rhodobacter sphaeroides 2.4.1]	YP_354275.1	0.523116	0.211644	0.149707	0.0630938	0.155457	-0.155617	-0.0634047
RSP_1228	M	J	putative GidB, Glucose inhibited division protein	gidB	-0.506191	0.0611629	-0.00322548	0.0379426	0.133571	-0.571006	-0.569239	RSP_1228	YP_354310.1 16S rRNA m(7)G-527 methyltransferase [Rhodobacter sphaeroides 2.4.1]	YP_354310.1	0.285666	-0.159304	0.0398687	-0.847466	-0.853956		-1.87885
RSP_1240	M	M	putative membrane-bound lytic murein transglycosylase A transmembrane protein		0.0959631	-0.158552	0.170662	0.159907	-0.201949	0.263519	0.122769
RSP_1355	M	M	Glycosyl transferase, family 51		0.10418	0.0557378	-0.15279	-0.151211	-0.138436	-0.465714	-0.464575
RSP_1363	M	M	penicillin-insensitive murein endopeptidase	mepA	0.187943	-0.0976133	-0.599438	-0.298767	-0.218863	0.0566629	0.100323
RSP_1374	M	M	putative lipopolysaccharide core biosynthesis mannosyltransferase protein	lpsB	-0.0850761	-0.0411695	0.010218	0.0847227	0.0889664	-0.286851	-0.116813	RSP_1374	YP_354455.1 putative lipopolysaccharide core biosynthesis mannosyltransferase protein [Rhodobacter sphaeroides 2.4.1]	YP_354455.1	-0.233777	-0.0561326	-0.35493	0.152023	0.261981	0.506111	0.681213
RSP_1385	MG	M	hypothetical protein		0.0358284	0.160226	-0.205513	-0.0938762	0.259826	-0.0195983	0.046242	RSP_1385	YP_354466.1 NAD dependent epimerase/dehydratase family [Rhodobacter sphaeroides 2.4.1]	YP_354466.1	-0.342073	0.479977	0.107302	0.0844777	0.405292	0.823321	0.714952
RSP_1409	M	R	Beta-Ig-H3/Fasciclin		0.936275	0.607975	0.856923	-0.058926	0.618066	4.35161	2.80817
RSP_1447	M		possible glucosamine--fructose-6-phosphate aminotransferase (isomerizing)( EC:2.6.1.16 )		0.113704	0.0260938	-0.042336	-0.0715564	0.011569	0.606148	0.486329	RSP_1447	YP_351489.1 putative glucosamine--fructose-6-phosphate aminotransferase (isomerizing) [Rhodobacter sphaeroides 2.4.1]	YP_351489.1	0.843447	-0.445124	-0.0855408
RSP_1456	M		hypothetical protein		0.279231	0.24154	0.221849	0.213128	0.302317	-0.0206765	-0.00309098
RSP_1457	M	H	putative choline kinase( EC:2.7.1.32 )		0.0838649	-0.260719	-0.0165217	-0.0323047	-0.195233	0.564682	0.507678
RSP_1461	M	M	Putative 3-deoxy-D-manno-octulosonic-acid transferase	kdtA	-0.194725	-0.0259157	-0.00555394	0.157791	0.197072	-0.07692	-0.0708477	RSP_1461	YP_351504.1 Putative 3-deoxy-D-manno-octulosonic-acid transferase [Rhodobacter sphaeroides 2.4.1]	YP_351504.1	0.507779	-0.261821	0.200872
RSP_1462	M	M	Putative Tetraacyldisaccharide-1-P 4'-kinase( EC:2.7.1.130 )	lpxK	-0.140531	-0.122743	0.205323	0.310408	-0.188019	-0.16877	-0.0979488	RSP_1462	YP_351505.1 lipid-A-disaccharide kinase [Rhodobacter sphaeroides 2.4.1]	YP_351505.1	-0.500369	-0.919807	-1.18895	-1.33531	-1.54505	-1.52907	-1.24059
RSP_1497	M	M	Putative outer membrane lipoprotein carrier protein		-0.0940652	-0.355344	-0.409711	-0.247882	-0.394436	2.03055	1.38687	RSP_1497	YP_351538.1 Putative outer membrane lipoprotein carrier protein [Rhodobacter sphaeroides 2.4.1]	YP_351538.1	-0.153981	-0.296666	0.0216872	-1.01725	-0.870067	-0.701347	-1.01079
RSP_1524	MJ	JM	Nucleotidyltransferase family protein		-0.254766	-0.234363	-0.149109	-0.0825075	-0.214345	-0.214129	-0.105146
RSP_1533	M	M	putative alginate O-acetyltransferase		--	-0.28713	0.320169	--	-0.350722	--	--
RSP_1538	MJ	JM	probable glucose-1-phosphate cytidylyltransferase( EC:2.7.7.33 )		-0.0331248	-0.0141844	0.298271	0.220871	0.271241	0.20209	0.199271	RSP_1538	YP_351581.1 putative glucose-1-phosphate cytidylyltransferase [Rhodobacter sphaeroides 2.4.1]	YP_351581.1	-0.447171	-0.608089	-0.415809	-0.225456	0.187861	-0.137887	-0.318108
RSP_1580	M	M	Prolipoprotein diacylglyceryl transferase( EC:2.4.99.- )	lgt	0.0423838	-0.00442366	0.0567349	0.125727	-0.00131066	0.182541	0.312968
RSP_1666	IM	I	4-hydroxy-3-methylbut-2-enyl diphosphate reductase( EC:1.17.1.2 )	LytB	-0.484687	-0.0151983	-0.44091	-0.413143	0.0192708	-0.329988	-0.413181	RSP_1666	YP_351715.1 4-hydroxy-3-methylbut-2-enyl diphosphate reductase [Rhodobacter sphaeroides 2.4.1]	YP_351715.1	0.930199	1.01668	0.706638	-1.71099	-1.8097	-2.33546	-1.97731
RSP_1769	MR	MR	Mandelate racemase / muconate lactonizing enzyme( EC:5.1.2.2,EC:5.5.1.1 )		0.900002	0.0283383	0.106104	0.105933	-0.123532	0.227669	0.250365	RSP_1769	YP_351817.1 Mandelate racemase / muconate lactonizing enzyme [Rhodobacter sphaeroides 2.4.1]	YP_351817.1	0.154184	0.47753	0.097236	1.085	1.00579	0.0034879	0.0420068
RSP_1860	M	DM	hypothetical protein		0.371547	-0.741784	0.392725	-0.356323	-0.848122	-0.348798	0.112116
RSP_1872	M	N	Glycosyl transferase, family 2		0.228505	0.34889	0.0973861	0.0109718	0.364606	--	--
RSP_1895	M	M	Small-conductance mechanosensitive ion channel		-0.0961404	-0.202264	0.454385	-0.0453576	-0.144337	0.371802	0.12249	RSP_1895	YP_351944.1 Small-conductance mechanosensitive ion channel [Rhodobacter sphaeroides 2.4.1]	YP_351944.1	0.252072	0.167918	0.121422	-0.0897261	-0.0439987	0.527368	0.633107
RSP_1908	M	M	outer membrane protein, OmpA/MotB family		-0.000823475	-0.357251	-0.399293	-0.222839	-0.286733	-0.278294	-0.257726	RSP_1908	YP_351956.1 outer membrane protein, OmpA/MotB family [Rhodobacter sphaeroides 2.4.1]	YP_351956.1	-0.160213	-0.178753	-0.666686	0.77164	-0.0878684	1.51075	1.12007
RSP_1911	M	M	possible soluble lytic murein transglycosylase		-0.0168796	0.155107	-0.489102	-0.280947	0.211259	-0.327134	-0.415457
RSP_2006	M	M	hypothetical protein	amsA	0.521195	0.358508	-0.115869	0.0499607	0.321046	0.362003	0.317838	RSP_2006	YP_352057.1 uncharacterized protein involved in outer membrane biogenesis [Rhodobacter sphaeroides 2.4.1]	YP_352057.1	0.238285	0.0143859	-0.264501	-0.0831318	-0.566956	-0.384099	-0.669509
RSP_2088	M	J	GTP-binding protein LepA	lepA	-0.3121	0.173348	0.48971	0.434794	0.262071	0.202242	0.0125768	RSP_2088	YP_352145.2 GTP-binding protein LepA [Rhodobacter sphaeroides 2.4.1]	YP_352145.2	0.27815	-0.0933228	-0.208646	-0.252619	-0.269667	-0.106402	-0.250031
RSP_2098	M	DM	Cell division protein FtsI/penicillin-binding protein 2	ftsI	-0.493233	-0.374116	0.075482	0.0421918	-0.495534	-1.02296	-1.05082	RSP_2098	YP_352154.1 Cell division protein FtsI/penicillin-binding protein 2 [Rhodobacter sphaeroides 2.4.1]	YP_352154.1	-2.86056	-2.98274	-0.108401
RSP_2099	M	M	UDP-N-acetylmuramoylalanyl-D-glutamate--2, 6-diaminopimelate ligase( EC:6.3.2.13 )	murE	-0.194398	-0.278097	0.236367	0.189433	-0.366173	-0.327261	-0.319379	RSP_2099	YP_352155.1 UDP-N-acetylmuramoylalanyl-D-glutamate--2,6-diaminopimelate ligase [Rhodobacter sphaeroides 2.4.1]	YP_352155.1	0.213554	-0.245763	-0.360114	-0.516771	-0.802521	-0.174746	-0.231835
RSP_2100	M	M	UDP-N-acetylmuramoylalanyl-D-glutamyl-2, 6-diaminopimelate--D-alanyl-D-alanine ligase( EC:6.3.2.10 )	murF	-0.252535	-0.204267	0.176923	0.128845	-0.258589	-0.450389	-0.426856	RSP_2100	YP_352156.1 UDP-N-acetylmuramoyl-tripeptide--D-alanyl-D-alanine ligase [Rhodobacter sphaeroides 2.4.1]	YP_352156.1	-0.308265	-0.445485	-0.297004	-0.389832	-0.342799	-0.214748	-0.295422
RSP_2101	M	M	Phospho-N-acetylmuramoyl-pentapeptide transferase( EC:2.7.8.13 )	mraY	-0.828118	-0.0865571	0.22281	0.0572635	-0.0648375	-0.901134	-0.78481
RSP_2103	M	M	UDP-N-acetylmuramoylalanine--D-glutamate ligase( EC:6.3.2.9 )	murD	0.0972	-0.0460239	0.115438	0.032227	-0.0794126	0.266333	0.334198	RSP_2103	YP_352159.1 UDP-N-acetylmuramoylalanine--D-glutamate ligase [Rhodobacter sphaeroides 2.4.1]	YP_352159.1	0.145893	0.185874	0.0870272	0.421808	0.441629	0.63323	0.585442
RSP_2107	M	M	N-acetylglucosaminyl transferase( EC:2.4.1.227 )	murG	0.0357369	-0.178536	-0.242091	-0.0771335	-0.165557	-0.450709	-0.389	RSP_2107	YP_352163.1 UDP-N-acetylglucosamine--N-acetylmuramyl-(pentapeptide) pyrophosphoryl-undecaprenol N-acetylglucosamine transferase [Rhodobacter sphaeroides 2.4.1]	YP_352163.1	0.124172	0.808781	0.805642	1.20429	1.00544	1.04552	1.36587
RSP_2108	M	M	UDP-N-acetylmuramate--L-alanine ligase( EC:6.3.2.8 )	murC	-0.0260205	-0.420945	0.0305875	0.0568066	-0.568413	-0.839571	-0.718329	RSP_2108	YP_352164.1 UDP-N-acetylmuramate--L-alanine ligase [Rhodobacter sphaeroides 2.4.1]	YP_352164.1	-0.782694	-0.345901	0.013827	0.245632	0.206575	-0.653439	-0.202492
RSP_2110	M	M	UDP-N-acetylenolpyruvoylglucosamine reductase/dehydrogenase( EC:1.1.1.158 )	murB	-0.0456191	0.0762176	0.179788	0.214417	0.26399	-0.277198	-0.314615	RSP_2110	YP_352166.1 UDP-N-acetylmuramate dehydrogenase [Rhodobacter sphaeroides 2.4.1]	YP_352166.1	-0.260368	0.302908	0.613586	0.451614	0.366292	-0.348272	-0.535858
RSP_2111	M	MR	D-alanine--D-alanine ligase( EC:6.3.2.4 )	ddlA	-0.09108	-0.0159213	-0.249346	0.066833	-0.19989	-1.44324	-1.34582	RSP_2111	YP_352167.1 D-alanine--D-alanine ligase [Rhodobacter sphaeroides 2.4.1]	YP_352167.1	0.307	0.61747	0.314772	1.44405	1.39325	-0.0876465	0.187155
RSP_2112	M	D	cell division septal protein FtsQ	ftsQ	-0.18385	-0.402676	-0.359734	-0.0790717	-0.646801	-1.09275	-0.922121	RSP_2112	YP_352168.1 cell division septal protein FtsQ [Rhodobacter sphaeroides 2.4.1]	YP_352168.1		-2.8035	-0.396815		-1.08942
RSP_2115	M	M	putative UDP-3-O-acyl N-acetylglucosamine deacetylase( EC:3.5.1.- )	envA	0.0945947	-0.246319	0.33068	-0.00543345	-0.342393	0.757796	1.08585
RSP_2144	M	I	Cyclopropane-fatty-acyl-phospholipid synthase CfaS( EC:2.1.1.79 )	cfaS	-0.477357	-0.171337	-0.352153	-0.310402	-0.0989333	-0.177835	-0.493102	RSP_2144	YP_352198.1 unsaturated fatty acid methylase [Rhodobacter sphaeroides 2.4.1]	YP_352198.1	-1.55898	-2.0723	-0.661627
RSP_2148	M	M	Small Conductance Mechanosensitive Ion Channel		0.0825304	-0.212684	-0.0169811	-0.0639243	-0.229489	0.047162	0.177412	RSP_2148	YP_352202.1 Small Conductance Mechanosensitive Ion Channel [Rhodobacter sphaeroides 2.4.1]	YP_352202.1	0.584541	0.548581	0.287645	0.570035	0.404556	1.0212	1.20904
RSP_2152	M	N	putative ceramide glucosyltransferase( EC:2.4.1.80 )		0.00490514	-0.192928	-0.0959644	-0.119239	-0.112347	-0.197997	-0.1804
RSP_2163	M	M	lytic murein transglycosylase, putative		-0.0943096	-0.333088	-0.154168	-0.0401172	-0.335201	0.445199	0.353297	RSP_2163	YP_352216.1 lytic murein transglycosylase, putative [Rhodobacter sphaeroides 2.4.1]	YP_352216.1	-0.145566	-1.23359	-0.656645	-3.14659	-2.88447	-1.56608	-1.98924
RSP_2219	M	I	putative lipid A biosynthesis lauroyl acyltransferase( EC:2.3.1.- )		-0.0383609	0.0403556	0.0655928	0.0110114	0.150208	1.13149	0.936941	RSP_2219	YP_352275.1 putative lipid A biosynthesis lauroyl acyltransferase [Rhodobacter sphaeroides 2.4.1]	YP_352275.1	0.340622	0.0220788	-0.383822	0.408588	0.668915	0.956867	1.0468
RSP_2224	M	MV	multidrug efflux pump, membrane fusion protein (MFP) family		0.426656	0.498966	-0.242913	-0.273014	0.610099	0.786959	0.672909	RSP_2224	YP_352281.1 multidrug efflux pump, membrane fusion protein (MFP) family [Rhodobacter sphaeroides 2.4.1]	YP_352281.1	0.138653	-0.76082	-0.854206	-3.18049	-2.26328	-4.36311
RSP_2326	M	DM	Cell division protein FtsI	pbpA	-0.227041	0.0261739	0.202066	0.136293	0.0770826	-0.382724	-0.319676	RSP_2326	YP_352381.1 peptidoglycan glycosyltransferase [Rhodobacter sphaeroides 2.4.1]	YP_352381.1	0.198739	-1.42876	-0.812774	-4.0315	-3.25465
RSP_2328	M	D	Rod shape-determining protein, MreC	mreC	-0.0919929	-0.193879	0.392286	0.334919	-0.103582	-0.0354584	-0.0759914	RSP_2328	YP_352383.1 rod shape-determining protein MreC [Rhodobacter sphaeroides 2.4.1]	YP_352383.1	0.361952	-0.178584	0.0931002	-1.37829	-1.4529	-1.88623	-2.08619
RSP_2394	M	M	putative 3-deoxy-D-manno-octulosonic-acid transferase (KDO transferase)( EC:2.- )	kdtA	-0.105517	-0.404694	0.105406	0.183456	-0.473732	-0.193258	-0.158651	RSP_2394	YP_352456.1 putative 3-deoxy-D-manno-octulosonic-acid transferase (KDO transferase) [Rhodobacter sphaeroides 2.4.1]	YP_352456.1	0.171981	0.0671768	-0.00394567	-0.103364	-0.318844	-1.28631	-1.16907
RSP_2460	M	M	alanine racemase( EC:5.1.1.1 )	alr	-0.639645	-0.0618459	0.339477	0.344015	-0.0660038	-0.490357	-0.399158	RSP_2460	YP_352521.1 alanine racemase [Rhodobacter sphaeroides 2.4.1]	YP_352521.1	0.174393	-0.0981331	-0.0260131	0.0339343	-0.355817	0.338624	0.214723
RSP_2478	M	M	hypothetical protein		0.305191	0.252018	0.122587	0.131882	0.28062	0.316352	0.40285
RSP_2502	M	M	D-fructose-6-phosphate amidotransferase( EC:2.6.1.16 )	glmS	0.00462591	-0.189171	0.0953632	0.0261252	-0.282639	-0.314958	-0.176698	RSP_2502	YP_352564.1 glutamine--fructose-6-phosphate transaminase [Rhodobacter sphaeroides 2.4.1]	YP_352564.1	-0.475573	-0.609536	-0.363939	-0.705234	-0.609227	-1.74958	-1.07179
RSP_2503	M	M	Glucosamine-1-phosphate N-acetyltransferase; UDP-N-acetylglucosamine pyrophosphorylase( EC:2.3.1.57,EC:2.7.7.23 )	glmU	-0.0707926	-0.0418441	0.026381	0.019173	0.0459136	-0.287494	-0.122161	RSP_2503	YP_352565.1 glucosamine-1-phosphate N-acetyltransferase;UDP-N-acetylglucosamine pyrophosphorylase [Rhodobacter sphaeroides 2.4.1]	YP_352565.1	0.62151	-0.298943	-0.0283972	-0.056982	-0.235961	0.0969772	0.333456
RSP_2507	M	M	outer membrane protein	ompW	-1.54574	-1.6449	-1.65138	-1.3539	-1.56505	-1.64285	-1.67951	RSP_2507	YP_352569.2 outer membrane protein [Rhodobacter sphaeroides 2.4.1]	YP_352569.2	-0.65392	-1.02986	-1.41069	-0.505634	-0.633667	0.695449	0.367324
RSP_2543	M	M	Peptidoglycan-binding LysM (possible peptidase)		-0.0397575	0.00734747	-0.068771	-0.123714	-0.0389178	-0.427646	-0.256569	RSP_2543	YP_352603.1 Peptidoglycan-binding LysM (putative peptidase) [Rhodobacter sphaeroides 2.4.1]	YP_352603.1	0.729296	0.849457	0.471751	1.56979	0.936082	1.95589	1.56084
RSP_2547	M	M	exopolysaccharide production protein exoY	exoY	0.365134	-0.284142	-0.639332	-0.703854	-0.490651	-1.15984	-0.902922
RSP_2549	M	M	putative polysaccharide polymerase	exoQ	-0.0800192	-0.243994	-0.209576	-0.396905	-0.225867	-0.132778	-0.208748	RSP_2549	YP_352608.1 putative polysaccharide polymerase [Rhodobacter sphaeroides 2.4.1]	YP_352608.1	0.401137	1.00721	0.661235	0.715474	0.678027	1.13706	1.4872
RSP_2561	M	D	putative succinoglycan biosynthesis transport protein ExoP	exoP	-0.223698	-0.263209	0.154222	-0.223709	-0.199274	-0.345776	-0.252051	RSP_2561	YP_352620.2 putative succinoglycan biosynthesis transport protein ExoP [Rhodobacter sphaeroides 2.4.1]	YP_352620.2	0.275997	-0.588056	-0.326337	-1.48299	-1.48812	-1.37746	-1.35714
RSP_2563	M		Glycosyl transferase, family 2( EC:2.- )	exoA	0.104121	-0.367098	0.0661335	-0.10671	-0.282937	-0.576074	-0.513114	RSP_2563	YP_352622.1 Glycosyl transferase, family 2 [Rhodobacter sphaeroides 2.4.1]	YP_352622.1	0.441638	0.980479	0.488351	-0.692712	-0.563255	-1.05805
RSP_2565	M	M	UDPG-pyrophosphorylase( EC:2.7.7.9 )	ugpG	0.589042	0.175335	0.0114836	-0.209255	0.137739	-0.556027	-0.37336	RSP_2565	YP_352624.1 UDP-glucose pyrophosphorylase [Rhodobacter sphaeroides 2.4.1]	YP_352624.1	-0.125631	-0.541786	-0.0806249		-1.44401
RSP_2567	MG		putative sulfolipid biosynthesis protein	sqdC	-0.10006	0.327921	0.196454	-0.0316152	0.278867	-0.236231	-0.21784
RSP_2568	M	M	glycosyl transferase (sulfolipid biosynthesis) protein	sqdD	-0.308527	0.146315	0.0501396	-0.225407	0.167331	-0.189405	-0.182386
RSP_2569	M		sulfolipid (UDP-sulfoquinovose) biosynthesis protein( EC:1.1.1.271 )	sqdB	-0.334604	-0.367397	-0.243597	-0.411845	-0.288307	0.0280972	-0.0398973	RSP_2569	YP_352627.1 UDP-sulfoquinovose synthase [Rhodobacter sphaeroides 2.4.1]	YP_352627.1	0.0590763	-0.384366	-0.234933	-1.13197	-0.78961	-1.01873	-0.779883
RSP_2587	GM	V	ABC multidrug efflux transporter, inner membrane subunit		-0.0897681	0.310631	0.0267016	0.105243	0.337217	-0.197397	-0.260131
RSP_2710	M	OK	Putative membrane-associated zinc metalloprotease		-1.00271	-0.138999	-0.502224	-0.662404	-0.211773	0.838472	0.274529	RSP_2710	YP_352765.1 Putative membrane-associated zinc metalloprotease [Rhodobacter sphaeroides 2.4.1]	YP_352765.1	0.301933	-0.506313	-0.0651175	-0.320677	-0.569294	-0.66829	-0.521103
RSP_2711	M	M	putative outer membrane protein		-0.388885	-0.0973364	-0.592961	-0.317047	-0.198106	-1.624	-1.52435	RSP_2711	YP_352767.1 Beta-barrel assembly machine subunit BamA [Rhodobacter sphaeroides 2.4.1]	YP_352767.1	0.0381241	-0.113436	-0.318891	0.00840123	-0.478246	0.675217	0.339527
RSP_2714	M	M	UDP-N-acetylglucosamine acyltransferase( EC:2.3.1.129 )	lpxA	-0.593084	-0.495583	-0.201943	-0.150778	-0.438763	-0.848468	-0.821123	RSP_2714	YP_352770.2 acyl-(acyl-carrier-protein)--UDP-N-acetylglucosamine O-acyltransferase [Rhodobacter sphaeroides 2.4.1]	YP_352770.2	0.773635	0.646929	0.523538	0.835318	0.794129	0.703817	0.822812
RSP_2716	M	M	putative lipid-A-disaccharide synthase( EC:2.4.1.182 )	lpxB	-0.313308	-0.294469	0.172647	0.0773262	-0.341641	-0.600039	-0.549151	RSP_2716	YP_352772.1 lipid-A-disaccharide synthase [Rhodobacter sphaeroides 2.4.1]	YP_352772.1	0.576314	0.333938	0.0763117	0.687497	0.370748	0.565579	0.524801
RSP_2718	M		possible outer membrane protein		-0.196929	-0.846943	-0.268373	-1.03814	-1.28974	0.37478	1.24668	RSP_2718	YP_352774.1 putative outer membrane protein [Rhodobacter sphaeroides 2.4.1]	YP_352774.1	0.0230217	0.195033	-0.127139	-0.535961	-0.470123	-1.1276	-0.774434
RSP_2724	M		Probable Methylase involved in ubiquinone/menaquinone biosynthesis		0.395261	-0.0525189	0.00826452	-0.12242	-0.0228217	0.372662	0.48146	RSP_2724	YP_352780.1 putative Methylase involved in ubiquinone/menaquinone biosynthesis [Rhodobacter sphaeroides 2.4.1]	YP_352780.1	-0.0850105	0.803164	0.451645	1.17508	1.89271	0.610682	0.445986
RSP_2747	M		possible glycosyltransferase		-0.134887	-0.131889	0.132781	0.0272067	-0.165908	0.427693	0.6554	RSP_2747	YP_352803.2 putative glycosyltransferase [Rhodobacter sphaeroides 2.4.1]	YP_352803.2	0.542508	-0.00766754	0.00377909	0.138818	0.331504	-1.35255	-1.58213
RSP_2775	M	M	UDP-3-O-(3-hydroxymyristoyl) glucosamine N-acyltransferase( EC:2.3.1.- )	lpxD	-0.0394297	0.501087	0.0738597	0.000295124	0.775324	-0.212819	-0.315179	RSP_2775	YP_352833.1 UDP-3-O-(3-hydroxymyristoyl) glucosamine N-acyltransferase [Rhodobacter sphaeroides 2.4.1]	YP_352833.1	0.650572	0.540956	0.349915	0.839247	0.750828	1.29121	0.98696
RSP_2802	M	MV	multidrug/cation efflux pump, membrane fusion protein subunit		-0.0833796	0.31706	-0.0747992	-0.408661	0.170611	-0.348146	-0.705149	RSP_2802	YP_352913.1 multidrug/cation efflux pump, membrane fusion protein subunit [Rhodobacter sphaeroides 2.4.1]	YP_352913.1	0.121646	-0.573303	-0.381493	-1.7731	-2.02388	-1.81547	-1.87229
RSP_2854	M		Cation/multidrug efflux pump, Membrane fusion protein (MFP) family		-0.402257	-0.505403	0.0629332	0.149598	-0.434035	0.904296	0.367091	RSP_2854	YP_352857.1 Cation/multidrug efflux pump, Membrane fusion protein (MFP) family [Rhodobacter sphaeroides 2.4.1]	YP_352857.1	0.503034	-0.96689	-0.385671	-2.29973	-1.84836	-1.96565	-2.051
RSP_2902	M	M	Putative organic solvent tolerance protein		-0.320072	-0.175215	0.074382	-0.0982602	-0.156029	-0.701976	-0.568137	RSP_2902	YP_352963.1 Putative organic solvent tolerance protein [Rhodobacter sphaeroides 2.4.1]	YP_352963.1	0.404648	-0.0538489	-0.173375	0.357878	-0.106775	1.05758	0.724403
RSP_2947	M	M	Glutamate racemase( EC:5.1.1.3 )		-0.353203	-0.403648	0.197853	0.0130147	-0.692365	-0.775767	-0.71001	RSP_2947	YP_353009.1 glutamate racemase [Rhodobacter sphaeroides 2.4.1]	YP_353009.1	-0.179694	0.587121	0.618342	0.722029	0.868172	-0.310635	0.485177
RSP_2975	M	Z	hypothetical protein		-0.329954	-0.56857	-0.230333	-0.174474	-0.652657	-1.22372	-1.18969	RSP_2975	YP_353037.1 Integral membrane protein CcmA involved in cell shape determination [Rhodobacter sphaeroides 2.4.1]	YP_353037.1	0.526786	0.1211	0.242601	0.451084	-0.10744	1.00804	0.735106
RSP_2978	M	M	Penicillin-binding protein 1A (PBP-1a)( EC:2.4.2.- )	mrcA	0.00890148	0.00584552	0.208731	0.0380803	0.0726977	-0.278935	-0.354715	RSP_2978	YP_353040.1 Penicillin-binding protein 1A (PBP-1a) [Rhodobacter sphaeroides 2.4.1]	YP_353040.1	-0.968253	-2.74541	-1.13969	-4.95276	-3.73517
RSP_2979	M	M	Probable N-acetylmuramoyl-L-alanine amidase( EC:3.5.1.28 )	amiC	-0.115379	0.000305122	-0.00337355	-0.0585167	0.115176	0.072447	0.168955
RSP_3070	MG	R	hypothetical protein		-0.22622	-0.622481	-0.42413	-0.363936	-0.636311	0.243877	0.138603	RSP_3070	YP_354588.1 nucleoside-diphosphate-sugar epimerase [Rhodobacter sphaeroides 2.4.1]	YP_354588.1	1.73403	1.38037	1.06637	1.29711	0.993059	0.380145	0.413951
RSP_3080	M	M	Choline/carnitine/betaine transporter, BCCT family		0.00611439	-0.0303847	0.343442	0.424965	-0.0932666	-0.487751	0.0326437	RSP_3080	YP_354597.1 Choline/carnitine/betaine transporter, BCCT family [Rhodobacter sphaeroides 2.4.1]	YP_354597.1	0.0528749	-0.275911	-0.0954056	0.118962	-0.0354589	-0.0429255	0.236845
RSP_3087	M	I	diacylglycerol kinase( EC:2.7.1.107 )	dgkA	0.311009	0.171158	0.174168	0.103193	0.229032	0.226015	0.256935
RSP_3229	M	M	Membrane-bound lytic murein transglycosylase B		-0.146101	-0.0625377	-0.491011	-0.412594	-0.130207	0.126773	0.14203	RSP_3229	YP_354744.2 Membrane-bound lytic murein transglycosylase B [Rhodobacter sphaeroides 2.4.1]	YP_354744.2	0.688258	0.581378	0.114204	1.27483	1.11331	1.87172	1.40021
RSP_3321	M		Cation/multidrug efflux pump, membrane-fusion protein	acrA	0.160413	-0.238471	0.0944142	0.0166469	-0.213897	1.3924	1.24826	RSP_3321	YP_354825.1 Cation/multidrug efflux pump, membrane-fusion protein [Rhodobacter sphaeroides 2.4.1]	YP_354825.1	-1.50068	-3.67157	-0.456186		-2.23462		-5.93766
RSP_3332	M	M	putative transmembrane protein		-0.510441	-0.183643	-0.655326	-0.608549	-0.200373	0.162721	0.221991
RSP_3343	M		putative glycosyl transferase		0.446522	0.313458	0.0896625	0.0396913	0.302233	1.15894	0.929558
RSP_3375	M	MV	Membrane fusion protein, HlyD family		-0.202277	-0.165432	-0.160102	-0.0794083	0.0135025	0.16834	0.18142	RSP_3375	YP_354880.1 Membrane fusion protein, HlyD family [Rhodobacter sphaeroides 2.4.1]	YP_354880.1	-0.209022	-0.674467	-0.529233		-2.37558
RSP_3384	MR	MR	mandelate racemase/muconate lactonizing enzyme family protein		0.601696	0.108096	0.0213702	0.0228378	0.164296	0.133884	0.0874354	RSP_3384	YP_354889.1 mandelate racemase/muconate lactonizing enzyme family protein [Rhodobacter sphaeroides 2.4.1]	YP_354889.1	-0.0958646	1.51515	1.17899	1.45089	1.60283	1.4182	1.64733
RSP_3408	EM	EM	Dihydrodipicolinate synthetase	dapA	0.177038	0.234678	0.100668	0.0654681	0.226771	0.364735	0.470838	RSP_3408	YP_354913.1 Dihydrodipicolinate synthetase [Rhodobacter sphaeroides 2.4.1]	YP_354913.1		-0.189874	-0.295809	0.319501	0.267255
RSP_3456	EM		Putative dihydrodipicolinate synthase		1.40845	-0.0629253	0.136059	0.275671	-0.0263499	1.74028	1.40782	RSP_3456	YP_354961.1 Putative dihydrodipicolinate synthase [Rhodobacter sphaeroides 2.4.1]	YP_354961.1	-0.245756	0.970449	1.14703	2.39163	2.33987	2.68036	2.69318
RSP_3494	M	M	OmpA/MotB domain protein		0.176215	0.102602	-0.0411152	-0.130681	0.126411	0.614741	0.47156
RSP_3496	M		Zinc carboxypeptidase A metalloprotease (M14)		0.0397889	-0.161298	-0.191317	-0.142356	-0.0655379	-0.0916204	-0.0956869
RSP_3565	M	M	Glycoside hydrolase, family 25		0.0619476	0.293245	0.102522	0.280567	0.34805	-0.303854	-0.352863	RSP_3565	YP_355067.1 Glycoside hydrolase, family 25 [Rhodobacter sphaeroides 2.4.1]	YP_355067.1	-0.712773	-1.20034	-1.2311	-0.49774	-0.895691	-0.255468	-0.591384
RSP_3596	M	M	Nitrilase/cyanide hydratase and apolipoprotein N-acyltransferase	lnt	-0.130447	0.0338361	0.10909	0.201804	-0.0747871	0.137789	0.348329	RSP_3596	YP_355100.1 Apolipoprotein N-acyltransferase [Rhodobacter sphaeroides 2.4.1]	YP_355100.1	0.398204	-0.162509	-0.0477212	0.280899	0.0563393	0.56344	0.447182
RSP_3655	EM	EM	putative 5-dehydro-4-deoxyglucarate dehydratase( EC:4.2.1.41 )		0.166888	-0.115583	0.11405	0.151843	0.00868995	--	--
RSP_3721	M		hypothetical protein		-0.4638	-0.374857	-0.320825	-0.259888	-0.556446	-0.77897	-0.857016	RSP_3721	YP_355231.1 glycosyltransferase [Rhodobacter sphaeroides 2.4.1]	YP_355231.1	-0.22484	-1.54024	0.503424	-2.82289	-1.33462
RSP_3835	M		hypothetical protein		-0.109961	-0.0506256	-0.195214	0.0353085	0.0122871	-0.163395	0.39997	RSP_3835	YP_354520.1 Integral membrane protein CcmA involved in cell shape determination [Rhodobacter sphaeroides 2.4.1]	YP_354520.1	0.504547	0.284351	0.194083	0.300645	-0.316631	0.269857	0.0861715
RSP_3838	M		capsule polysaccharide export protein		0.359006	0.405489	0.267431	0.204341	0.518261	1.03572	1.02157	RSP_3838	YP_001033800.1 capsule polysaccharide export protein (plasmid) [Rhodobacter sphaeroides 2.4.1]	YP_001033800.1	-0.0376638	-1.1471	-0.707385	-2.3798	-2.72448	-2.18272	-2.70763
RSP_3839	GM		ABC polysaccharide export transporter, ATPase subunit	rkpS	-0.51271	-0.0396747	0.0864142	0.114298	0.228215	-0.540339	-0.493166	RSP_3839	YP_001033801.1 ABC polysaccharide export transporter, ATPase subunit (plasmid) [Rhodobacter sphaeroides 2.4.1]	YP_001033801.1	0.337308	-0.422475	0.10401	-0.901819	-1.12726
RSP_3842	M		Glycosyl transferase, family 2	rfbG	-0.00433363	-0.00132162	-0.0986817	-0.136164	0.0866173	-0.300665	-0.25713	RSP_3842	YP_001033805.1 glycosyl transferase family protein (plasmid) [Rhodobacter sphaeroides 2.4.1]	YP_001033805.1					-0.425011
RSP_3843	M		dTDP-4-dehydrorhamnose 3,5-epimerase related protein( EC:5.1.3.13 )	rfbC	-0.576174	-0.239911	-0.280949	-0.105913	-0.114511	-1.0141	-1.01302	RSP_3843	YP_001033806.1 dTDP-4-dehydrorhamnose 3,5-epimerase related protein (plasmid) [Rhodobacter sphaeroides 2.4.1]	YP_001033806.1	-0.613326	-0.71022	-0.498542	-0.624484	-0.282261	-1.35142	-1.5676
RSP_3844	M		dTDP-glucose 4,6-dehydratase( EC:4.2.1.46 )	rffG/rfbB	-0.330116	-0.0356997	-0.0369376	0.0289435	-0.11369	-0.539797	-0.577703	RSP_3844	YP_001033807.1 dTDP-glucose 4,6-dehydratase (plasmid) [Rhodobacter sphaeroides 2.4.1]	YP_001033807.1	0.0281105	-0.408646	-0.212892	-0.500642	-0.458511	-1.40811	-1.29498
RSP_3845	M		dTDP-4-dehydrorhamnose reductase( EC:1.1.1.133 )	rmlD/rfbD	-0.501429	-0.0557285	-0.0457096	-0.0612068	-0.0163935	-0.715832	-0.64336	RSP_3845	YP_001033808.1 dTDP-4-dehydrorhamnose reductase (plasmid) [Rhodobacter sphaeroides 2.4.1]	YP_001033808.1	-0.336457	-0.591279	-0.302266	-0.512511	-0.760196	-2.12538	-1.68759
RSP_3848	M		Glucose-1-phosphatethymidylyl transferase, long form( EC:2.7.7.24 )	rmlA/rfbA	-0.548597	0.108708	-0.140242	-0.0991267	0.248445	-1.24799	-1.05603	RSP_3848	YP_001033809.1 glucose-1-phosphate thymidylyltransferase (plasmid) [Rhodobacter sphaeroides 2.4.1]	YP_001033809.1	-0.148848	0.230888	0.252809	0.124107	0.266931	-0.891081	-0.727065
RSP_3849	M		2-dehydro-3-deoxyphosphooctonate aldolase( EC:2.5.1.55 )		-0.111431	-0.327647	-0.135	-0.0684195	-0.348325	-0.168708	-0.0812484	RSP_3849	YP_001033812.1 2-dehydro-3-deoxyphosphooctonate aldolase (plasmid) [Rhodobacter sphaeroides 2.4.1]	YP_001033812.1	-0.134391	-0.00498327	-0.21493	0.319267	0.443089	0.532358	0.470678
RSP_3884	MR		Mandelate racemase/muconate lactonizing enzyme/Enolase superfamily		0.162639	0.29469	0.00337293	-0.0265561	0.560931	0.281585	0.140257
RSP_3887	MR		Mandelate racemase/muconate lactonizing enzyme		0.363373	0.0642406	0.0806834	0.0170926	0.0823967	0.721784	0.726921
RSP_3917	GM		ABC polysaccharide export transporter, inner membrane subunit	rkpT1	0.0464137	-0.648982	-0.0555256	-0.109715	-0.620185	0.00890818	0.0967211
RSP_3926	M		NAD-dependent epimerase/dehydratase( EC:5.1.3.12 )		0.0165488	-0.0878566	0.0541306	0.0355459	-0.0534831	-0.36103	-0.209546	RSP_3926	YP_001033877.1 NAD-dependent epimerase/dehydratase (plasmid) [Rhodobacter sphaeroides 2.4.1]	YP_001033877.1	0.246644	0.640652	0.584838	0.783136	0.783723	1.27397	1.67227
RSP_3940	M		hypothetical protein		0.238148	0.366379	-0.308248	-0.291672	0.117094	0.248015	0.203948
RSP_3956	M		Sugar isomerase (SIS)		0.339763	-0.0196506	--	-0.183379	0.0911319	-0.19522	-0.202197	RSP_3956	YP_345249.1 Sugar isomerase (SIS) (plasmid) [Rhodobacter sphaeroides 2.4.1]	YP_345249.1	0.747043	1.08212	0.626467	1.32082	1.11683	1.59842	1.78969
RSP_3988	M		possible glycosyltransferase		-0.963453	0.175616	-0.0282745	-0.0817679	0.186392	-1.10555	-1.20712	RSP_3988	YP_345218.2 putative glycosyltransferase (plasmid) [Rhodobacter sphaeroides 2.4.1]	YP_345218.2	0.378292	0.363196	0.404472	0.141544	0.195438	-1.50712	-1.11573
RSP_3989	M		NAD-dependent epimerase/dehydratase( EC:5.1.3.2 )		-0.589552	0.177078	-0.332808	-0.226672	0.17517	-2.11387	-2.00502	RSP_3989	YP_345216.1 NAD-dependent epimerase/dehydratase (plasmid) [Rhodobacter sphaeroides 2.4.1]	YP_345216.1	0.587329	0.821795	0.298211	-0.793077	-0.539481	-2.03763	-1.72074
RSP_4002	EM		Dihydrodipicolinate synthetase		0.274064	-0.0378396	0.132109	0.0710488	-0.0481324	0.723887	0.434403	RSP_4002	YP_345203.1 Dihydrodipicolinate synthetase (plasmid) [Rhodobacter sphaeroides 2.4.1]	YP_345203.1			0.0482063	0.286634	-0.100547	0.878202	1.24723
RSP_4007	MR		Mandelate racemase/muconate lactonizing enzyme		0.200624	0.054304	0.0765012	0.0314693	0.217174	0.187198	0.218916
RSP_4039	M		Protein of unknown function DUF583		-0.155008	0.128868	-0.383319	-0.389104	0.102013	-0.309371	-0.0284327	RSP_4039	YP_345167.1 Integral membrane protein CcmA involved in cell shape determination (plasmid) [Rhodobacter sphaeroides 2.4.1]	YP_345167.1	1.02584	0.0983944	-0.112301	0.440474	0.295075	1.16508	1.41342
RSP_4053	M		Mannose-6-phosphate isomerase, type II( EC:2.7.7.22 )	xanB	0.211791	0.526814	0.214256	0.134879	0.535472	0.229703	0.24115
RSP_4084	M		predicted acetyltransferase( EC:2.7.1.112 )		-0.0142869	0.0462366	-0.0966	-0.112641	0.0903519	-0.34874	-0.412337	RSP_4084	YP_345303.1 acetyltransferase (plasmid) [Rhodobacter sphaeroides 2.4.1]	YP_345303.1	-0.396285	-1.92067
RSP_4086	M		Polysaccharide export protein		-0.46584	0.158183	-0.460201	-0.356213	0.228134	-0.668479	-0.854102	RSP_4086	YP_345305.1 sugar transporter (plasmid) [Rhodobacter sphaeroides 2.4.1]	YP_345305.1	0.711508	0.239971	-0.398341	0.594812	-0.0567849	0.97812	0.608105
RSP_4093	M		Glycosyl transferase, group 1		0.106038	-0.144551	-0.0650987	-0.0624681	-0.115033	-0.0517828	-0.0422392
RSP_4108	MG		putative nucleotide di-P-sugar epimerase or dehydratase( EC:1.1.1.271 )	wcaG	--	0.756255	--	--	1.23196	--	--
RSP_4109	M		NAD-dependent epimerase/dehydratase( EC:4.2.1.47 )	gmd	0.113264	0.217119	0.016213	0.0255673	0.265083	-0.06389	-0.197148
RSP_4129	M		putative outer membrane protein	omp31-1	0.104306	0.439727	--	-0.00570234	0.444685	-0.0417345	-0.0405038
RSP_4207	M		Glycosyl transferase, group 1		0.318275	-0.00289049	0.018319	0.0184097	0.0824864	0.595373	0.589942
RSP_4238	M		TraG	traG	-0.027474	0.106965	-0.0431757	0.0899063	-0.233391	-0.115125	-0.104914
RSP_4255	M		Mechanosensitive (MS) ion channel protein		0.764878	0.640454	0.115648	0.0751273	0.510553	0.34351	0.334931
RSP_4284	M		YD repeat protein		1.25232	0.184357	-0.778832	-0.934682	0.0700774	0.175641	0.0238432	RSP_4284	YP_001033911.1 YD repeat-containing protein (plasmid) [Rhodobacter sphaeroides 2.4.1]	YP_001033911.1	2.84891	2.95054	2.58674	2.40351	2.30376	2.9276	3.00292
RSP_6038	M	J	methyltransferase MraW/YabC		-0.110021	0.638034	-0.00165129	-0.0451908	0.499549	-0.532077	-0.55609	RSP_6038	YP_352152.1 methyltransferase MraW/YabC [Rhodobacter sphaeroides 2.4.1]	YP_352152.1	0.219894	0.614985	0.462142	0.711527	0.964277	0.957443	0.898817
RSP_6204	M		hypothetical protein		-0.469629	-0.585059	-0.108088	-0.0468332	-0.888248	-1.83046	-1.65927	RSP_6204	YP_352768.1 outer membrane protein [Rhodobacter sphaeroides 2.4.1]	YP_352768.1	0.341114	0.250633	0.305461	-0.0659231	-0.276079	0.634836	0.579673

## Sheet: COG T
RSP	COG funct	new FunCats	function	gene	trans	stat 28h	out 28h 20‘	out 28h 90‘	stat 72h	out 72h 20‘	out 72h 90‘	RSP	Fasta headers	ID	protein ratio Trans/Exp (log2)	protein ratio Stat24/Exp (log2)	protein ratio Lag24/Exp (log2)	protein ratio Stat72/Exp (log2)	protein ratio Lag72/Exp (log2)	protein ratio Stat144/Exp (log2)	protein ratio Lag144/Exp (log2)
RSP_0030	T		PAS sensor diguanylatecyclase/phosphodiesterase		-0.650504	-0.0433687	-0.132753	0.350023	0.128795	0.883815	-0.424809
RSP_0042	NT		Chemotaxis histidine protein kinase, CheA3( EC:2.7.3.- )	cheA3	0.226432	-0.0571324	0.134963	0.0833973	-0.0793432	-0.0576341	0.00230406
RSP_0043	T	NT	chemotaxis response regulator, CheY6	cheY6	0.42597	-0.100445	0.209201	0.174947	0.0379849	0.0410967	0.0688517
RSP_0044	NT	NT	putative cytoplasmic chemoreceptor, TlpT	tlpT	0.429845	-0.023396	0.288815	0.108052	0.0601955	0.448688	0.375722
RSP_0046	NT	NT	Chemotaxis protein, CheW4	cheW4	0.0141483	0.0897275	-0.0584731	-0.103778	0.0825486	0.64006	0.413356
RSP_0047	NT	NT	chemotaxis methylesterase, CheB2( EC:3.1.1.61 )	cheB2	0.24961	0.27995	0.145028	0.0917099	0.415182	0.5918	0.605534
RSP_0048	NT		MCP methyltransferase, CheR3( EC:2.1.1.80 )	cheR3	0.186597	0.0828985	-0.0628937	-0.0985222	0.252591	0.64133	0.468557
RSP_0051	KT	T	Torf protein	torF	0.240719	-0.195357	0.118361	-0.0456301	-0.136161	--	--
RSP_0071	KT	T	sigma54 specific transcriptional regulator, fis family	fleQ	0.0296952	-0.0681691	-0.00488852	-0.0104772	-0.0228037	0.308031	0.226743
RSP_0085	T		multisensor hybrid histidine kinase( EC:2.7.3.- )		-0.041562	0.0992628	0.130012	0.609116	0.20401	0.575673	-0.281988	RSP_0085	YP_353161.2 multisensor hybrid histidine kinase [Rhodobacter sphaeroides 2.4.1]	YP_353161.2	-0.280855	-0.709754	-0.217819	-1.66629	-1.4717	-2.08268	-2.00295
RSP_0087	TK	TK	two component transcriptional regulator, LuxR		0.00347175	0.00962545	-0.328014	0.232071	0.110119	0.138065	-0.300401	RSP_0087	YP_353163.1 two component transcriptional regulator, LuxR family [Rhodobacter sphaeroides 2.4.1]	YP_353163.1	0.112522	-0.279625	-0.153289	-0.394047	-0.587224	-0.237244	-0.343795
RSP_0123	TQ	T	Autoinducer synthesis protein	cerI	1.53221	0.262658	-1.33227	-1.07429	-0.451061	-0.892212	-1.27329	RSP_0123	YP_353199.1 Autoinducer synthesis protein [Rhodobacter sphaeroides 2.4.1]	YP_353199.1	-0.954484	-2.32081	0.0610352	-2.79787	-2.49126
RSP_0148	T	T	Signal transduction histidine kinase( EC:2.7.3.- )		-0.0933925	-0.23181	0.39863	0.132329	-0.33709	-0.0249223	-0.0920042	RSP_0148	YP_353221.1 Signal transduction histidine kinase [Rhodobacter sphaeroides 2.4.1]	YP_353221.1	0.727198	0.585254	0.616851	0.677769	0.419893	-0.490328	-0.137326
RSP_0149	T		CheY-like receiver protein( EC:2.7.3.- )		-0.212259	-0.00601929	0.285485	0.102431	0.0263614	-0.437609	-0.44225	RSP_0149	YP_353222.1 CheY-like receiver protein [Rhodobacter sphaeroides 2.4.1]	YP_353222.1		-0.906142	-0.855324	-0.410629	-0.0331529	-0.422951	0.164132
RSP_0150	T		chase sensor signal transducdtion histidine kinase( EC:2.7.3.- )		-0.278172	-0.136998	0.347944	0.00352433	-0.0951292	0.733679	0.23038	RSP_0150	YP_353223.1 chase sensor signal transducdtion histidine kinase [Rhodobacter sphaeroides 2.4.1]	YP_353223.1	-0.287637	-0.602495	-0.328741	-0.635358	-0.45505	-0.193302	-0.134598
RSP_0166	T	J	DnaK suppressor protein	dksA	-0.947919	-0.342283	-1.18085	-1.03228	-0.465417	-0.283579	-0.457605	RSP_0166	YP_353240.1 transcriptional regulator, TraR/DksA family [Rhodobacter sphaeroides 2.4.1]	YP_353240.1	0.869064	0.680794	-0.0128651	-0.166037	-0.380728	-0.219648	-0.671073
RSP_0203	T		signal transduction kinase protein( EC:2.7.3.- )		0.0179856	-0.19023	-0.215789	-0.166468	-0.289673	-0.248086	-0.178054	RSP_0203	YP_353275.1 signal transduction kinase protein [Rhodobacter sphaeroides 2.4.1]	YP_353275.1	0.431121	0.401014	0.393698	1.22303	0.886953	1.34311	1.43525
RSP_0218	NT		methyl accepting chemotaxis protein	mcpM	-0.181747	-0.0326969	-0.144192	-0.052274	-0.210532	-0.0292128	-0.221267	RSP_0218	YP_353290.1 methyl accepting chemotaxis protein [Rhodobacter sphaeroides 2.4.1]	YP_353290.1	0.405535	0.105754	-0.10976	-0.0478916	-0.10781	0.171398	0.0918166
RSP_0234	NT	NT	TlpL, putative cytoplasmic chemoreceptor	tlpL	-0.00364574	0.400886	-0.230576	-0.275857	0.506674	0.526345	0.449277
RSP_0269	T	T	Tryptophan rich sensory protein	tspO	-0.71544	-0.384362	-1.29942	-1.5919	-0.394141	-1.07433	-1.15744
RSP_0316	TK	TK	Transcriptional regulator, LuxR family		0.314259	0.173216	0.33048	0.0954892	0.129968	0.203019	0.193215	RSP_0316	YP_353393.2 Transcriptional regulator, LuxR family [Rhodobacter sphaeroides 2.4.1]	YP_353393.2	0.526281	0.166312	0.254915	0.442631	0.50305	-0.342934	0.189184
RSP_0327	T	T	Crp-Fnr regulatory protein (NnrR)	nnrR	0.0126129	-0.25065	-0.0016657	0.0384747	-0.201976	-0.0288964	0.0310154	RSP_0327	YP_353404.1 Crp-Fnr regulatory protein (NnrR) [Rhodobacter sphaeroides 2.4.1]	YP_353404.1	0.703509	0.572122	0.521284	0.679297	0.786798	0.539071	0.522938
RSP_0329	T		GAF sensor diguanylate cyclase (GGDEF)		-0.75953	-0.352242	-0.573006	-0.377518	-0.404997	-0.819898	-0.748142	RSP_0329	YP_353406.1 diguanylate cyclase with GAF sensor [Rhodobacter sphaeroides 2.4.1]	YP_353406.1	0.166199	0.0549399	0.139882	-1.59519	-1.35417	-2.7784
RSP_0335	T		Probable dicyclicGMP cyclasephosphodiesterase		-0.23098	0.0291402	-0.511858	-0.359481	-0.0955045	-0.587776	-0.619497	RSP_0335	YP_353412.1 diguanylate cyclase/phosphodiesterase [Rhodobacter sphaeroides 2.4.1]	YP_353412.1	0.46651	0.198497	0.0965468	-0.676001	-0.723604	-2.34534	-2.05436
RSP_0372	ET		ABC basic amino acid transporter, solute-binding protein		-0.965964	-0.243673	-0.656665	-0.434106	-0.232445	-1.53243	-1.53582	RSP_0372	YP_353448.1 amino acid ABC transporter substrate-binding protein, PAAT family [Rhodobacter sphaeroides 2.4.1]	YP_353448.1	0.812585	0.502473	0.0868505	0.747757	0.497934	1.05028	0.486115
RSP_0406	T		periplasmic sensor diguanylate cyclase (GGDEF)		-0.0542488	-0.241949	-0.102684	0.0267053	-0.252808	-0.164201	-0.159277
RSP_0410	T		sensor diguanylate cyclase (GGDEF)		0.135294	-0.351593	-0.0595352	-0.112877	-0.29505	0.221385	0.160313
RSP_0413	T		two component diguanylate cyclase		0.217484	-0.165977	0.0593388	0.0412524	-0.0267717	0.203106	0.246647
RSP_0416	TZDR		putative calcium-binding EF-hand domain protein		0.513713	0.451424	-0.166356	-0.38017	0.509077	1.92801	1.20573	RSP_0416	YP_353494.1 putative calcium-binding EF-hand domain protein [Rhodobacter sphaeroides 2.4.1]	YP_353494.1	0.0869389	0.421768	0.0892067	1.57656	1.32211	1.2772	1.11045
RSP_0448	T	T	EF-Tu; elongation factor Tu		-0.409528	-0.243523	0.528374	0.386271	-0.267168	-0.0827655	-0.263898	RSP_0448	YP_353521.1 EF-Tu;elongation factor Tu [Rhodobacter sphaeroides 2.4.1]	YP_353521.1	-0.189293	-0.475534	-0.0178045	-0.455555	-0.527233	-0.920971	-1.01436
RSP_0454	T	TT	multisensor hybrid histidine kinase		0.577642	0.190041	0.323726	0.230087	0.25548	0.522069	0.490835
RSP_0491	T		Hydrogen uptake histidine-kinase	hupT	-0.127133	0.180775	-0.0423565	-0.038923	0.282429	-0.328081	-0.390826	RSP_0491	YP_353563.1 Hydrogen uptake histidine-kinase [Rhodobacter sphaeroides 2.4.1]	YP_353563.1	1.1105	1.10634	0.997353	-0.275906	-0.0654062
RSP_0507	T	T	HupR response regulator		-0.269757	0.0155637	-0.294064	-0.182467	0.0769538	-0.401814	-0.370492	RSP_0507	YP_353579.1 HupR response regulator [Rhodobacter sphaeroides 2.4.1]	YP_353579.1				-0.671569
RSP_0511	TK		two component transcriptional regulator, LuxR family		0.3469	0.140528	0.137109	0.0565967	0.305348	0.56176	0.473029
RSP_0512	T		multisensor hybrid histidine kinase		0.0309822	0.239087	-0.0508887	-0.0764059	0.483083	0.186995	0.0616716
RSP_0547	KT	KT	NifA transcriptional activator	nifA	-0.0860141	-0.0625328	-0.277916	-0.22709	0.0543128	-0.17481	-0.154131
RSP_0573	T		Response regulator receiver protein	phoB	-0.55376	0.126731	-0.57753	-0.477402	0.202281	-0.5366	-0.517433	RSP_0573	YP_353648.1 response regulator receiver protein [Rhodobacter sphaeroides 2.4.1]	YP_353648.1				-0.197564	0.0905685	0.00232633	0.391234
RSP_0575	T	T	Predicted signal transduction protein containing cyclic nucleotide-binding and CBS domains		-0.501182	0.0029476	-0.545423	-0.528634	-0.026948	-0.316915	-0.237697	RSP_0575	YP_353650.1 putative signal transduction protein containing cyclic nucleotide-binding and CBS domains [Rhodobacter sphaeroides 2.4.1]	YP_353650.1	0.611754	0.789621	0.661029	0.836972	0.957937	-0.418629	0.0347811
RSP_0630	T	T	hypothetical protein		-0.371395	-0.173086	-0.0277118	-0.064766	-0.165826	-0.234811	-0.269975
RSP_0643	T	T	periplasmic sensor signal transduction histidine kinase		-0.499655	0.0163535	-0.789728	-0.668955	0.223708	-0.511732	-0.600463
RSP_0698	T	T	Crp-Fnr regulatory protein (FnrL)	fnrL	0.0229449	-0.02273	0.395139	0.206602	-0.373529	-0.516293	-0.526919	RSP_0698	YP_353775.1 Crp-Fnr regulatory protein (FnrL) [Rhodobacter sphaeroides 2.4.1]	YP_353775.1	-0.365425	-0.974722	0.122113	-0.160638	-0.342539	-0.953126	-0.647878
RSP_0813	T		Response regulator receiver protein		--	0.201841	--	--	0.202214	--	--
RSP_0830	T	T	CBS-domain-containing membrane protein		-0.0863716	0.0380514	0.0979738	0.260105	0.260169	0.0607042	0.13102	RSP_0830	YP_353910.1 CBS-domain-containing membrane protein [Rhodobacter sphaeroides 2.4.1]	YP_353910.1	-0.387798	-0.863718	-0.564243	-0.630447	-0.778498	-0.828603	-0.757752
RSP_0847	TK		two component transcriptional regulator, winged helix family		-0.0643269	0.196496	-0.812168	-0.672891	0.127492	2.4257	1.81405	RSP_0847	YP_353929.1 two component transcriptional regulator, winged helix family [Rhodobacter sphaeroides 2.4.1]	YP_353929.1	0.341632	0.681554	0.627694	0.871192	0.97533	0.967208	0.999063
RSP_0907	T	TK	two component transcriptional regulator, LuxR family	dctR	0.232222	0.200086	0.053515	0.17879	0.215053	0.675371	0.14074
RSP_0909	T	TT	multisensor signal transduction histidine kinase	dctS	-0.10032	-0.173357	-0.095193	0.0460914	-0.119568	-0.203554	-0.145681	RSP_0909	YP_353992.1 PAS/PAC sensor signal transduction histidine kinase [Rhodobacter sphaeroides 2.4.1]	YP_353992.1	0.509616	0.385757	0.315881	0.299227	0.0760873	-0.450696
RSP_1056	T		periplasmic sensor signal transduction histidine kinase		0.0425487	-0.0418449	0.110705	-0.0372889	0.040137	0.258882	0.232559	RSP_1056	YP_354141.1 periplasmic sensor signal transduction histidine kinase [Rhodobacter sphaeroides 2.4.1]	YP_354141.1	0.139799	0.615858	0.518653	1.23343	0.886772	0.240992	0.5973
RSP_1063	T		Putative Cyclic-diGMP cyclase/phophodiesterase		0.48372	0.626088	0.653736	0.556957	0.608953	0.741481	0.748675
RSP_1070	T	T	hypothetical protein		-0.203765	0.0469905	-0.550778	-0.380489	0.0823019	-0.413822	-0.383596	RSP_1070	YP_354155.1 phosphohistidine phosphatase SixA [Rhodobacter sphaeroides 2.4.1]	YP_354155.1	-0.456768	-0.0468515	-0.180559	-0.381321	0.238256	-0.740803	-0.643401
RSP_1083	TK	TK	two component transcriptional regulator, winged helix family		0.0865795	-0.0186141	-0.297323	-0.322241	0.0504032	0.235375	0.034119
RSP_1093	T	T	Anti-sigma factor ChrR	chrR	0.284308	-0.0410589	-0.714684	-0.753937	0.0153235	1.53659	0.97711	RSP_1093	YP_354180.1 anti-ECFsigma factor, ChrR [Rhodobacter sphaeroides 2.4.1]	YP_354180.1	0.840474	0.518328	0.388424	0.288958	0.343739	0.237758	0.511692
RSP_1138	TK	TK	two component transcriptional regulator, winged helix family		-0.446898	-0.0646839	-0.763638	-0.11374	-0.0608484	-0.136841	-0.470194	RSP_1138	YP_354223.1 two component transcriptional regulator, winged helix family [Rhodobacter sphaeroides 2.4.1]	YP_354223.1	0.668685	0.553889	0.532649	0.481126	0.318799	1.0887	0.844304
RSP_1158	GT	GT	PTS IIA-like nitrogen-regulatory protein PtsN	PtsN	-0.652519	-0.57705	-0.577394	-0.170393	-0.809221	0.088013	0.240456	RSP_1158	YP_354243.1 PTS IIA-like nitrogen-regulatory protein PtsN [Rhodobacter sphaeroides 2.4.1]	YP_354243.1	0.0101865	-0.369108	0.0270322	-0.0798028	0.106319	0.346352	0.0134315
RSP_1210	TK	TK	Response regulator receiver protein		-0.111543	0.129644	0.0443449	0.047937	0.188196	--	--
RSP_1268	T	T	Osmosensitive K channel histidine kinase	kdpD	0.0967067	-0.0255965	0.0749528	0.0197938	0.0460937	--	--
RSP_1269	TK	TK	two component transcriptional regulator, winged helix family	kdpE	-0.036144	0.100496	-0.0905809	-0.142578	0.230446	0.364914	0.396474
RSP_1271	T	T	periplasmic sensor signal transduction histidine kinase		-0.311421	-0.109566	-0.2704	-0.284697	-0.154432	-0.27218	-0.328374	RSP_1271	YP_354351.1 periplasmic sensor signal transduction histidine kinase [Rhodobacter sphaeroides 2.4.1]	YP_354351.1	-0.0720145	-0.905163	-0.537927		-2.23415
RSP_1275	T	T	Crp-Fnr family transciptional regulator		-0.0175372	0.250793	-0.0494404	0.0249936	0.281373	-0.341669	-0.3459
RSP_1306	T		PAS sensor Signal Tranduction Histidine Kinase		0.380159	-0.194074	0.0903299	0.174466	-0.26166	0.242402	0.312559	RSP_1306	YP_354389.1 PAS sensor Signal Tranduction Histidine Kinase [Rhodobacter sphaeroides 2.4.1]	YP_354389.1	-0.250923	-0.24332	0.244822	-0.375271	-0.243634	-1.78757	-1.44166
RSP_1357	T		cytoplasmic sensor hybrid histidine kinase		0.140857	-0.0681082	-0.0109616	-0.0828697	-0.00641484	0.233964	0.228071
RSP_1500	T		possible anti-sigma regulatory kinase		0.20566	0.0507312	0.0665405	0.0372066	0.0308013	0.32531	0.317496
RSP_1501	T	T	Antisigma-factor antagonist (STAS) domain protein		0.358021	0.314297	0.184559	0.138795	0.535067	0.662371	0.641864
RSP_1502	T	VT	GAF domain protein		0.14448	0.105736	-0.0504796	0.0136177	0.0691587	-0.0349411	0.113688	RSP_1502	YP_351544.1 GAF domain protein [Rhodobacter sphaeroides 2.4.1]	YP_351544.1	0.693384	0.393761	0.552931
RSP_1518	TK	TK	PrrA (RegA), Response regulator involved in oxygen regulation of photosynthesis genes	prrA	-0.750886	-0.316595	-0.6498	-0.377402	-0.407039	-1.11125	-1.15402	RSP_1518	YP_351562.1 PrrA (RegA), Response regulator involved in oxygen regulation of photosynthesis genes [Rhodobacter sphaeroides 2.4.1]	YP_351562.1	-0.247737	-0.199839	-0.252235	-0.238684	-0.211081	-0.816671	-0.74136
RSP_1520	T		Sensor histidine kinase PrrB (RegB)	prrB	-0.122989	-0.084138	-0.243318	0.0125115	-0.298781	-0.168978	-0.100982	RSP_1520	YP_351564.1 Sensor histidine kinase PrrB (RegB) [Rhodobacter sphaeroides 2.4.1]	YP_351564.1	-0.0924492	-0.26934	-0.297904	-0.31603	0.119933	-1.37224	-0.976528
RSP_1567	T		Probable sensory transduction histidine kinase		0.257404	0.106873	-0.261749	-0.197228	0.268911	-0.18331	-0.176557	RSP_1567	YP_351610.1 putative sensory transduction histidine kinase [Rhodobacter sphaeroides 2.4.1]	YP_351610.1	0.943101	1.34789	0.917194	1.63012	1.77685	1.40609	1.46945
RSP_1583	T	T	Chemotaxis response regulator, CheY3	cheY3	0.0184941	-0.205384	0.0274194	0.164832	-0.214641	0.885979	0.0914365
RSP_1584	NT	NT	Chemotaxis histidine protein kinase( EC:2.7.3.- )	cheA2	0.0740253	-0.0817329	0.0874349	0.202222	-0.0246884	0.665118	--
RSP_1585	NT	NT	Chemotaxis protein, CheW2	cheW2	0.146027	-0.101603	0.0241732	0.0483968	-0.0790869	0.772409	0.550216
RSP_1586	NT	NT	Chemotaxis protein, CheW3	cheW3	0.0418114	-0.189158	0.035117	0.0699729	-0.0959363	0.167305	0.271218
RSP_1587	NT		Chemotaxis methyltransferase, CheR2( EC:2.1.1.80 )	cheR2	-0.008862	-0.0376588	0.0941922	0.170578	0.27121	0.0882012	0.0190918
RSP_1588	NT	NT	chemotaxis methylesterase, CheB1( EC:3.1.1.61 )	cheB1	0.252961	0.0940176	0.211398	0.16421	0.231187	0.0850623	-0.0898772
RSP_1590	T	T	two component, sigma54 specific, transcriptional regulator, fis family		-0.234542	-0.0583076	-0.353533	-0.237584	0.0603352	-0.57676	-0.532635	RSP_1590	YP_351635.1 two component, sigma54 specific, transcriptional regulator, fis family [Rhodobacter sphaeroides 2.4.1]	YP_351635.1	0.789794	0.140484	-0.0495288	-0.41126	-0.773617	-1.90588	-1.77958
RSP_1611	T	T	sensor histidine kinase		0.33181	0.0978465	0.0727944	0.061219	0.324218	0.677853	0.575832	RSP_1611	YP_351657.1 sensor histidine kinase [Rhodobacter sphaeroides 2.4.1]	YP_351657.1	0.351334	0.692499	0.404378	1.31928	1.1816	1.57863	1.65282
RSP_1612	T	T	Sigma-54 dependent transcriptional regulator		0.00860201	-0.361812	-0.0389595	-0.00365957	-0.34066	-0.391016	-0.374074
RSP_1628	T	T	possible sensor histidine protein kinase		-0.249564	-0.128165	-0.263876	-0.0261618	-0.133181	0.15114	0.0285744	RSP_1628	YP_351674.1 putative sensor histidine protein kinase [Rhodobacter sphaeroides 2.4.1]	YP_351674.1	0.610203	0.247875	0.214577	0.978324	0.826548	1.34089	1.2896
RSP_1629	T		response regulator receiver domain protein		-0.172135	0.248751	-0.105816	0.0141867	0.447006	-0.309992	-0.322546
RSP_1670	TK	TK	RelA/SpoT family protein( EC:2.7.6.5,EC:3.1.7.2 )	spoT/relA	-0.602593	-0.21937	0.473658	0.356691	-0.242603	-0.0741144	-0.128248	RSP_1670	YP_351719.1 RelA/SpoT family protein [Rhodobacter sphaeroides 2.4.1]	YP_351719.1	0.0256742	-0.432102	-0.456484	-0.700054	-0.507081	-0.765191	-0.32467
RSP_1681	TK	TK	two-component transcriptional regulator, winged helix family		0.00294479	0.107937	-0.545519	-0.294049	0.070412	-0.237107	-0.167623	RSP_1681	YP_351730.1 two-component transcriptional regulator, winged helix family [Rhodobacter sphaeroides 2.4.1]	YP_351730.1	0.423837	0.247629	0.313733	1.25807	1.05273	1.6685	1.59974
RSP_1682	T	T	Two-component sensor histidine kinase		-0.134516	0.226022	-0.118363	-0.0822449	0.289937	-0.11381	-0.151018	RSP_1682	YP_351731.1 Two-component sensor histidine kinase [Rhodobacter sphaeroides 2.4.1]	YP_351731.1	0.214332	-0.134572	-0.575369	-1.28129	-0.944377
RSP_1741	TK		Possible LuxR family protein		-0.361229	0.000549299	-0.260272	-0.0436589	-0.0817942	-0.325299	-0.544674	RSP_1741	YP_351789.1 putative LuxR family protein [Rhodobacter sphaeroides 2.4.1]	YP_351789.1	-0.131591	-0.0645892	-0.169922	-0.693056	-0.382174		-0.628943
RSP_1747	ET	ET	ABC glutamate/glutamine/aspartate/asparagine transporter, periplasmic substrate-binding protein	bztA	-0.151195	-0.183435	-1.05057	-0.382628	-0.238137	-1.16941	-1.28168	RSP_1747	YP_351795.1 L-asparagine-binding protein;L-glutamine-binding protein;L-glutamate-binding protein;L-aspartate-binding protein [Rhodobacter sphaeroides 2.4.1]	YP_351795.1	0.427652	0.594822	0.324083	0.590417	0.677853	1.33156	0.918458
RSP_1850	T	T	phosphoenolpyruvate-protein phosphotransferase, PtsI(Ntr)( EC:2.7.3.9 )	ptsI	-0.313015	-0.165866	0.42114	0.44736	-0.23552	-0.316228	-0.265791	RSP_1850	YP_351900.1 phosphoenolpyruvate-protein phosphotransferase, PtsI(Ntr) [Rhodobacter sphaeroides 2.4.1]	YP_351900.1	0.12609	-0.222987	-0.206687	-0.512742	-0.313869	-1.70058	-1.42216
RSP_1953	T	T	Transcriptional regulator, CRP/FNR family		0.176222	0.0971982	0.100026	0.10235	0.125782	0.241916	0.102182
RSP_1962	KT		hypothetical protein		-0.205466	-0.164341	-0.48638	-0.274815	-0.129341	-0.410564	-0.429978	RSP_1962	YP_352011.1 transcriptional regulator, effector-binding domain/component [Rhodobacter sphaeroides 2.4.1]	YP_352011.1	0.367214	-0.0348396	0.225263	-0.621201	-0.69854	-1.7207	-1.11713
RSP_1979	T	T	stress induced morphogen, BolA		-0.141591	-0.015081	0.249677	0.0241553	0.0602302	-0.0285623	-0.0237681	RSP_1979	YP_352030.1 stress induced morphogen, BolA [Rhodobacter sphaeroides 2.4.1]	YP_352030.1	0.614438	0.114789	0.650316	-1.91178	-2.10839	-1.44659
RSP_1997	KT	KT	LexA repressor( EC:3.4.21.88 )	lexA	-0.366957	-0.125483	-0.228299	-0.0387445	-0.0527928	-0.415906	-0.379647	RSP_1997	YP_352048.1 LexA repressor [Rhodobacter sphaeroides 2.4.1]	YP_352048.1	-0.253643	-0.226676	-0.511787	-0.740372	-0.974574	-0.108362	-0.108864
RSP_2030	T		putative sensor histidine kinase		--	0.0479239	0.192433	0.104033	0.283556	-0.197803	-0.191584
RSP_2129	T	T	Sensor Histidine kinase		0.250967	0.1885	-0.0265142	-0.0508727	0.326621	-0.13299	0.0277747	RSP_2129	YP_352184.1 Sensor Histidine kinase [Rhodobacter sphaeroides 2.4.1]	YP_352184.1	0.472547	0.537313	0.172234	0.0510368	0.040856	-0.398165	-0.0434475
RSP_2130	T	T	two component, sigma54 specific transcriptional regulator, fis family		-0.216287	-0.343334	-0.312182	-0.309523	-0.303567	0.847983	0.640494	RSP_2130	YP_352185.1 two component, sigma54 specific transcriptional regulator, fis family [Rhodobacter sphaeroides 2.4.1]	YP_352185.1	0.384607	0.24914	0.0380592	0.328565	0.37803	-1.32365	-0.751694
RSP_2229	NT	NTNTT	Chemotaxis multidomain, CheB methylesterase/CheR, Methylase		-0.0119521	-0.259891	0.127724	0.119867	-0.10515	0.216797	0.319919	RSP_2229	YP_352286.1 Chemotaxis multidomain, CheB methylesterase/CheR, Methylase [Rhodobacter sphaeroides 2.4.1]	YP_352286.1	-0.182543	-0.742896	-0.3361	-0.85898	-0.814873	-2.35026	-1.86551
RSP_2280	T		PAS sensor hybrid histidine kinase		-0.510985	-0.0664457	-0.31939	-0.361443	-0.00986999	-0.330573	-0.323911	RSP_2280	YP_352336.1 PAS sensor hybrid histidine kinase [Rhodobacter sphaeroides 2.4.1]	YP_352336.1	0.476817	0.425793	0.0754064	0.648304	0.796597	-0.399058	0.0658557
RSP_2281	TK		two-component trancriptional regulator, winged helix family		0.0424914	-0.236706	0.0424624	0.0420577	-0.158368	0.0437486	0.0415236
RSP_2407	T		periplasmic sensor hybrid histidine kinase		0.408316	0.0359835	0.224011	0.152726	0.380944	0.45225	0.458575	RSP_2407	YP_352469.2 periplasmic sensor hybrid histidine kinase [Rhodobacter sphaeroides 2.4.1]	YP_352469.2		0.169867	0.352786	0.114632	-0.0509173	0.225138	0.00329653
RSP_2433	T	T	Chemotaxis response regulator, CheY2	cheY2	0.211578	-0.0656886	-0.0550997	-0.0397166	-0.000121431	0.12558	0.0334996	RSP_2433	YP_352495.1 Chemotaxis response regulator, CheY2 [Rhodobacter sphaeroides 2.4.1]	YP_352495.1		-0.366633
RSP_2434	NT		Putative MCP methyltransferase, CheR1( EC:2.1.1.80 )	cheR1	--	0.255632	--	--	0.346453	0.194561	0.164493
RSP_2435	NT	NT	Putative chemotaxis scaffold protein, CheW1	cheW1	0.235621	0.417672	0.137198	0.00837129	0.508125	--	--
RSP_2436	NT	NT	Chemotaxis histidine protein kinase, CheA1( EC:2.7.3.- )	cheA1	0.168177	-0.108453	0.0883363	0.0373309	-0.0894917	-0.30553	-0.248338
RSP_2437	T	T	chemotaxis response regulator, CheY1	cheY1	0.227228	0.169931	0.12377	0.0605749	0.259754	0.940274	0.8519
RSP_2439	NT	NT	putative chemotaxis protein, CheD	cheD	--	0.268735	--	--	0.00809838	0.0919221	-0.0742881
RSP_2440	NT		Methyl accepting chemotaxis protein	mcpA	0.127631	0.107625	0.0128976	0.0400649	-0.332608	0.0326348	-0.166146
RSP_2442	NT	NT	Methyl accepting chemotaxis protein, McpB	mcpB	0.0405371	-0.0655991	-0.0690376	-0.128548	0.0759695	0.120565	0.211561
RSP_2443	T	T	putative Chemotaxis response regulator, CheY5	cheY5	-0.000503043	0.00195068	-0.0438574	-0.0525438	-0.0113421	0.130645	0.145186
RSP_2572	T	T	crpK, Fnr-type transcriptional regulator	crpK	-0.276667	0.054795	-0.37583	-0.43341	0.106663	-0.382588	-0.429465	RSP_2572	YP_352630.1 crpK, Fnr-type transcriptional regulator [Rhodobacter sphaeroides 2.4.1]	YP_352630.1	1.55004	1.62869	1.27597	1.35179	1.45438		0.0456441
RSP_2573	T		hypothetical protein		-1.61847	-0.468614	-1.67478	-0.515167	-0.640759	-1.40707	-1.87467
RSP_2580	ET	ET	putative methanol oxidation protein	xoxJ	-0.175538	-0.0109276	-0.110381	0.113207	-0.0648147	0.321144	-0.283917	RSP_2580	YP_352638.1 amino acid ABC transporter substrate-binding protein, PAAT family [Rhodobacter sphaeroides 2.4.1]	YP_352638.1	-0.830128	-1.31763	0.583328	-0.0885188	0.73168	-0.612479	-0.929065
RSP_2591	TK	TK	two component transcriptional regulator, LuxR family family	flhR	-0.531345	0.202179	-0.524647	-0.20662	0.130747	-0.30534	-0.486362
RSP_2593	T		hybrid histidine kinase	flhS	-0.333352	-0.0338083	-0.27985	-0.137663	0.0569417	-0.405346	-0.473908	RSP_2593	YP_352651.1 hybrid histidine kinase [Rhodobacter sphaeroides 2.4.1]	YP_352651.1	-0.323533		-0.44787		-0.891514	-0.325776	-0.498198
RSP_2599	TK	TK	Phosphate regulon transcriptional regulator, PhoR	phoB	-0.120184	0.183577	-0.00714825	0.170254	0.138447	0.602598	0.375907	RSP_2599	YP_352657.1 Phosphate regulon transcriptional regulator, PhoR [Rhodobacter sphaeroides 2.4.1]	YP_352657.1		-1.27193	0.00615438
RSP_2621	TK	TK	two component transcriptional regulator, winged helix family	ctrA	0.21203	-0.32841	-0.694422	-0.866226	-0.342072	-0.213873	-0.285503	RSP_2621	YP_352679.1 two component transcriptional regulator, winged helix family [Rhodobacter sphaeroides 2.4.1]	YP_352679.1	0.216482	-0.970052	-0.667354	-3.27025	-1.42584		-2.88465
RSP_2643	OT	O	Glutamate-ammonia-ligase adenylyltransferase( EC:2.7.7.42 )	glnE	-0.011865	-0.00316191	-0.428626	-0.286002	-0.215338	-0.1088	-0.0805079	RSP_2643	YP_352699.2 Glutamate-ammonia-ligase adenylyltransferase [Rhodobacter sphaeroides 2.4.1]	YP_352699.2	0.692586	0.566442	0.309102	0.312064	0.338123	-0.143838	0.0463657
RSP_2654	T	J	DnaK suppressor protein, DksA family		-0.58772	-0.39593	0.0824476	0.156287	-0.442097	-1.16018	-1.3789	RSP_2654	YP_352710.1 transcriptional regulator, TraR/DksA family [Rhodobacter sphaeroides 2.4.1]	YP_352710.1	-0.543762	-0.849833	-0.0334002	-1.5812	-1.3137	-1.16968	-1.23213
RSP_2837	T	T	Nitrogen regulation protein, NtrB signal transduction histidine kinase( EC:2.7.3.- )	ntrB	-0.168432	0.208129	-0.00341412	0.0421698	0.459228	-0.117205	-0.0479602	RSP_2837	YP_352874.1 Nitrogen regulation protein, NtrB signal transduction histidine kinase [Rhodobacter sphaeroides 2.4.1]	YP_352874.1	0.518534	0.0352383	-0.0319328	0.166071	-0.0143337	-0.806087	-0.692747
RSP_2838	T	T	nitrogen metabolism transcriptional regulator, NtrC	ntrC	-0.301988	0.16162	-0.0652421	-0.112077	0.318469	-0.608738	-0.553965	RSP_2838	YP_352873.1 nitrogen metabolism transcriptional regulator, NtrC [Rhodobacter sphaeroides 2.4.1]	YP_352873.1	0.156161	-0.193397	-0.239826	-0.759041	-0.701864	-1.98565	-1.66031
RSP_2839	T	T	Nitrogen regulation protein, NtrY, Signal transduction histidine kinase( EC:2.7.3.- )	ntrY	-0.239752	0.0840351	-0.0186391	-0.155027	0.317746	-0.70137	-0.503783	RSP_2839	YP_352872.2 Nitrogen regulation protein, NtrY, Signal transduction histidine kinase [Rhodobacter sphaeroides 2.4.1]	YP_352872.2	0.266865	-0.0270697	-0.318797	-0.226262	-0.368558	0.0175781	0.0987021
RSP_2840	T	T	Nitrogen assimilation transcriptional regulator, NtrX	ntrX	-0.338078	-0.335015	0.0339141	-0.102084	-0.272484	-0.698499	-0.487862	RSP_2840	YP_352871.1 Nitrogen assimilation transcriptional regulator, NtrX [Rhodobacter sphaeroides 2.4.1]	YP_352871.1	0.365012	-0.0376129	0.15175	-0.203871	-0.362559	-1.06696	-0.860285
RSP_2880	T		signal transduction histidine kinase	gfdS	-0.128311	0.270691	-0.115201	-0.113121	0.442637	-0.159987	-0.0994365	RSP_2880	YP_352942.1 signal transduction histidine kinase [Rhodobacter sphaeroides 2.4.1]	YP_352942.1	0.209331	-0.0852178	0.564175	-0.716693	-0.2939
RSP_2882	TK	TK	two component transcriptional regulator, LuxR family		-0.389716	0.0299581	-0.245606	-0.1849	0.00188721	-0.156825	-0.335544	RSP_2882	YP_352944.1 two component transcriptional regulator, LuxR family [Rhodobacter sphaeroides 2.4.1]	YP_352944.1			0.473535		0.0744603
RSP_2915	T		Probable two-component sensor histidine kinase( EC:2.7.3.- )	phoR	0.0879551	-0.12249	0.0401696	-0.00306396	-0.186518	0.0769106	0.0982068	RSP_2915	YP_352976.1 putative two-component sensor histidine kinase [Rhodobacter sphaeroides 2.4.1]	YP_352976.1	0.456951	0.424152	0.117341	0.77537	0.484121	0.251851	0.455439
RSP_2952	T	T	BolA-like protein		-0.133294	-0.115203	-0.0754505	-0.0555303	-0.137843	1.81644	1.56723	RSP_2952	YP_353013.1 BolA-like protein [Rhodobacter sphaeroides 2.4.1]	YP_353013.1	0.603341	-0.145891	-0.0928141	0.159877	-0.279021	0.771817	0.515894
RSP_2963	T	T	transcriptional regulator, Crp-Fnr family		-0.256122	0.15188	-0.279925	-0.225928	0.245251	-0.279808	-0.151851	RSP_2963	YP_353026.1 transcriptional regulator, Crp-Fnr family [Rhodobacter sphaeroides 2.4.1]	YP_353026.1	0.874896	1.07083	0.597587	1.21416	1.49491	1.26101	1.62726
RSP_3044	T		DMSO/TMAO-sensor hybrid histidine kinase	dorS	-0.679523	-0.201178	-0.844501	-0.84898	-0.23472	-0.269639	-0.305663	RSP_3044	YP_354561.1 DMSO/TMAO-sensor hybrid histidine kinase [Rhodobacter sphaeroides 2.4.1]	YP_354561.1		-3.72265
RSP_3045	TK	TK	DMSO/TMAO-two component transcriptional regulator, winged helix family	dorR	-0.314936	-0.422487	-0.115771	0.028508	-0.281143	-0.140474	-0.136595	RSP_3045	YP_354562.1 DMSO/TMAO-two component transcriptional regulator, winged helix family [Rhodobacter sphaeroides 2.4.1]	YP_354562.1		-0.409829		-1.11944	-1.16569
RSP_3083	NT	NT	methyl accepting chemotaxis protein	mcpH	0.0275276	-0.345372	-0.0452023	-0.140358	-0.246753	0.01603	0.0278016
RSP_3086	T		periplasmic sensor signal transduction histidine kinase		0.0490755	-0.0710652	-0.0586205	-0.0352582	-0.0564816	0.203496	0.185817	RSP_3086	YP_354604.1 periplasmic sensor signal transduction histidine kinase [Rhodobacter sphaeroides 2.4.1]	YP_354604.1	0.693236	0.968114	0.521476	0.917313	0.764901	1.11059	0.744094
RSP_3088	TK		two component transcriptional regulator, winged helix family		0.0404576	0.0735418	-0.09531	-0.0743048	0.205474	0.282377	0.246956	RSP_3088	YP_354605.1 two component transcriptional regulator, winged helix family [Rhodobacter sphaeroides 2.4.1]	YP_354605.1	0.463013	0.87137	0.386492	0.84467	1.56361	1.4329	1.69174
RSP_3101	T		periplasmic sensor diguanylate cyclase/phosphodiesterase		0.0192272	0.0463051	0.172014	0.46064	0.0268328	0.402547	-0.198277
RSP_3105	T		PAS sensor protein		-0.428486	0.0615747	-0.0758405	0.287099	0.193459	0.421	0.34447	RSP_3105	YP_354621.1 PAS sensor protein [Rhodobacter sphaeroides 2.4.1]	YP_354621.1	0.210311	-0.168261	0.547505	0.64002	0.752785	0.447795	0.430115
RSP_3108	NT	NT	Putative methyl accepting chemotaxis protein		0.185153	0.189567	0.0608107	-0.00246099	-0.117147	0.297079	--
RSP_3129	RTKL	T	serine/threonine protein kinase		0.0441621	0.0920927	-0.0671635	-0.0846814	0.290861	--	--
RSP_3134	RTKL	T	Serine/threonine protein kinase( EC:2.7.1.- )		0.450391	0.239788	0.294834	0.268849	0.302755	0.601565	0.525624
RSP_3217	T		Cache sensor protein		-0.132587	-0.318981	0.110489	0.253143	-0.31105	0.518751	0.00911871
RSP_3225	T	T	periplasmic sensor signal transduction histidine kinase		-0.272692	-0.0539523	-0.163313	-0.1716	-0.392683	-0.308019	-0.266678	RSP_3225	YP_354740.2 periplasmic sensor signal transduction histidine kinase [Rhodobacter sphaeroides 2.4.1]	YP_354740.2	0.396156	0.478991	0.405434	0.662791	0.604326	0.423853	0.691348
RSP_3240	T	T	periplasmic sensor signal transduction histidine kinase		0.0803394	-0.227274	-0.0512859	-0.0303337	-0.0989014	-0.0601995	-0.0348009	RSP_3240	YP_354753.1 periplasmic sensor signal transduction histidine kinase [Rhodobacter sphaeroides 2.4.1]	YP_354753.1	-0.122102	0.206584	-0.117927	0.590894	0.547801	1.09355	0.952617
RSP_3241	TK	TK	Two-component transcriptional regulator, winged helix family		0.100031	-0.118578	-0.0331308	-0.0521237	-0.121373	-0.0251322	0.012415	RSP_3241	YP_354754.1 Two-component transcriptional regulator, winged helix family [Rhodobacter sphaeroides 2.4.1]	YP_354754.1	-0.065094	0.276182	0.0257072	0.852392	1.15921	1.13456	1.05272
RSP_3259	T	TK	Transcription antitermination protein		0.241824	0.239937	0.362535	0.183376	0.292032	0.218942	0.198675
RSP_3302	T	T	Chemotaxis response regulator, CheY4	cheY4	0.100099	0.203705	0.0760842	--	0.329663	--	--
RSP_3303	NT	NT	Putative methyl accepting chemotaxis protein, McpG	mcpG	0.747518	0.47275	0.417955	0.531393	0.595622	2.30956	2.22331
RSP_3326	T	T	Low molecular weight phosphotyrosine protein phosphatase		7.25151e-05	-0.350006	-0.26392	-0.225236	-0.457969	0.484345	0.39109
RSP_3344	T		PAS sensor diguanylate cyclase		-0.136836	-0.161505	0.0298769	0.116812	-0.0101417	-0.283785	-0.252741	RSP_3344	YP_354849.1 PAS sensor diguanylate cyclase [Rhodobacter sphaeroides 2.4.1]	YP_354849.1	0.295645	-0.129807	0.299755	-1.88293	-1.8206	-2.02171
RSP_3368	T		periplasmic sensor diguanylate cyclase		0.188458	0.0284233	0.212146	0.242416	-0.00186655	0.132561	0.135512	RSP_3368	YP_354872.1 periplasmic sensor diguanylate cyclase [Rhodobacter sphaeroides 2.4.1]	YP_354872.1	0.490422	0.237879	0.276935	-0.00491778	-0.235149	-0.300486
RSP_3402	T		multisensor diguanylate cyclase/phosphodiesterase		0.184176	0.522085	0.126212	0.105844	0.515499	0.108169	0.179421
RSP_3420	NT	NT	Methyl-accepting chemotaxis protein		0.039725	0.332537	0.0391347	0.0121093	0.498348	-0.477344	-0.35327
RSP_3430	TK		transcriptional regulator, winged helix family		0.0075569	-0.0586475	0.0125261	0.0382516	0.191111	0.208568	0.17867	RSP_3430	YP_354935.2 transcriptional regulator, winged helix family [Rhodobacter sphaeroides 2.4.1]	YP_354935.2		-0.20282	-0.305486
RSP_3431	T		periplasmic sensor signal transduction histidine kinase		0.130592	0.0894917	0.0891908	0.0342174	0.0675601	0.580917	0.516236
RSP_3432	NT	NT	methyl-accepting chemotaxis protein		-0.00494935	-0.159778	-0.0956656	0.0957808	-0.111304	0.529734	-0.148255	RSP_3432	YP_354937.1 methyl-accepting chemotaxis protein [Rhodobacter sphaeroides 2.4.1]	YP_354937.1	0.173834	-0.477069	-0.124233	-0.994089	-1.09974	-0.606506	-0.402519
RSP_3457	ET	ET	ABC polar amino acid transporter, periplasmic binding protein		0.411986	0.493614	0.343126	0.281604	0.694663	0.316221	0.208059
RSP_3475	RTKL	T	Serine/Threonine protein kinase		0.260931	0.0998341	0.0802999	0.155655	0.137133	0.162034	0.0707239
RSP_3483	T	TU	hypothetical protein		0.225189	0.10453	0.215613	0.179151	0.0741867	0.198558	0.313393
RSP_3492	T	T	Protein phosphatase 2C-like		0.372031	-0.0146914	0.0955475	0.0708848	0.181717	0.398378	0.378665
RSP_3511	TK		two component transcriptional regulator, winged helix family family		0.0909594	-0.153185	-0.211373	-0.125277	-0.177597	0.450039	0.421475	RSP_3511	YP_355015.1 two component transcriptional regulator, winged helix family [Rhodobacter sphaeroides 2.4.1]	YP_355015.1	0.728898	1.14618	0.762702	1.93838	1.64609	2.66325	2.33016
RSP_3512	T	T	periplasmic sensor signal transduction histidine kinase		-0.0599454	0.277831	-0.346054	-0.217373	-0.00911244	0.35207	0.29231	RSP_3512	YP_355016.1 periplasmic sensor signal transduction histidine kinase [Rhodobacter sphaeroides 2.4.1]	YP_355016.1	1.13628	1.07766	0.599401	0.939788	0.97409	1.55285	1.29633
RSP_3513	T		GAF sensor diguanylate cyclase		-0.172987	-0.201624	0.101179	0.257301	-0.119677	-0.503778	-0.355695	RSP_3513	YP_355017.2 diguanylate cyclase with GAF sensor [Rhodobacter sphaeroides 2.4.1]	YP_355017.2	-0.0617275	-0.32519	-0.790489	-1.38208	-1.73007	-3.41548
RSP_3599	T	T	hypothetical protein		-0.671504	-0.224646	-0.469557	-0.441911	-0.13451	2.00088	1.37817	RSP_3599	YP_355103.1 phosphate starvation-inducible protein PhoH, predicted ATPase [Rhodobacter sphaeroides 2.4.1]	YP_355103.1	-0.638982	-1.62736	0.181293	-0.664958	-0.0158958	-0.871485	-0.877139
RSP_3616	T	T	transcriptional regulator, Crp-Fnr family		0.486767	-0.0306938	0.197418	0.155495	-0.077399	0.324634	0.293081
RSP_3708	NT	NT	methyl accepting chemotaxis protein	mcpJ	0.121139	-0.0699484	0.122333	0.28896	-0.00705762	1.79096	0.247965
RSP_3724	T	T	periplasmic sensor signal transduction histidine kinase		-0.1348	0.153771	0.171123	0.128204	0.0183577	-0.14441	0.0404299	RSP_3724	YP_355234.1 periplasmic sensor signal transduction histidine kinase [Rhodobacter sphaeroides 2.4.1]	YP_355234.1	0.291189	0.133404	0.147917	0.251247	0.182351	-0.805281	-0.269149
RSP_3742	ET	ET	ABC amino acid transporter, periplasmic binding protein		1.06695	-0.0295497	-0.0738114	-0.0268628	0.0183563	1.31282	0.723259	RSP_3742	YP_355249.1 amino acid ABC transporter substrate-binding protein, PAAT family [Rhodobacter sphaeroides 2.4.1]	YP_355249.1	0.307212	2.08308	1.33186	3.30889	3.06873	3.32798	2.96924
RSP_3802	T	T	hypothetical protein		-0.123571	-0.151399	-0.519293	-0.182734	-0.314934	-1.3834	-1.30917	RSP_3802	YP_355313.1 universal stress protein UspA-like protein [Rhodobacter sphaeroides 2.4.1]	YP_355313.1	0.207424	0.691163	0.356152	1.07962	1.1122	1.88353	1.71104
RSP_3951	ET		ABC amino acid transporter, periplasmic ligand binding protein	gtpB	0.565102	0.125302	-0.177699	-0.240875	0.111307	-0.299716	-0.25197	RSP_3951	YP_345254.1 amino acid ABC transporter substrate-binding protein, PAAT family (plasmid) [Rhodobacter sphaeroides 2.4.1]	YP_345254.1	0.466683	1.62333	1.03533	1.86902	1.79988	1.4648	1.23623
RSP_3975	T		periplasmic sensor signal transduction histidine kinase( EC:2.7.3.- )		0.404126	0.257765	0.143511	0.025317	0.222442	0.612973	0.495634
RSP_3980	T		Universal stress protein (Usp)		-0.29986	0.0287512	-0.769254	-0.36563	-0.0550405	-0.14968	0.000103567	RSP_3980	YP_345225.1 Universal stress protein (Usp) (plasmid) [Rhodobacter sphaeroides 2.4.1]	YP_345225.1	-0.50923	-0.242877	-0.168997	0.492289	0.388056	1.15894	0.822048
RSP_3982	T		hypothetical protein		-0.688497	0.180107	0.19466	0.183512	0.249326	-0.255968	-0.207785	RSP_3982	YP_345223.1 signal transduction histidine kinase (plasmid) [Rhodobacter sphaeroides 2.4.1]	YP_345223.1	-0.0975361	-0.431691	-0.261285	-0.81388	-0.819661	-2.76201	-2.02608
RSP_3984	T		circadian clock protein KaiC	kaiC2	-0.947033	-0.66949	0.0945485	0.107552	-0.810568	-0.0661702	0.0598481	RSP_3984	YP_345221.1 circadian clock protein KaiC (plasmid) [Rhodobacter sphaeroides 2.4.1]	YP_345221.1	-0.109366	-0.0398102	0.106305	-0.143464	-0.134692	-1.54179	-1.29422
RSP_4018	T		diguanylate cyclase		-0.108757	0.0304901	0.275672	0.199911	0.152702	-0.0482619	-0.0788513	RSP_4018	YP_345187.1 diguanylate cyclase (plasmid) [Rhodobacter sphaeroides 2.4.1]	YP_345187.1	-0.137453	-1.22234	0.314571
RSP_4085	T		Low molecular weight phosphotyrosine protein phosphatase( EC:3.1.3.48 )		-0.512338	0.0279398	-0.417467	-0.347666	0.0548233	-0.27342	-0.411737
RSP_4111	T		Phytochrome sensor diguanylate cyclase/phosphodiesterase	bhpP	0.10627	0.285341	-0.034317	-0.083816	0.248774	-0.010716	0.00321181
RSP_4131	TK		two component transcriptional regulator, LuxR family	flcA	-0.0994088	0.291313	-0.211107	-0.145385	0.357221	-0.522218	-0.492286
RSP_4133	TK		two component transcriptional regulator, LuxR family		-0.00299618	0.0377283	-0.126287	-0.159706	0.0396555	0.302083	0.328572
RSP_4191	T		Phytochrome sensor diguanylate cyclase/phosphodiesterase	bhpP	0.206159	0.306494	0.0464434	0.0062338	0.301877	0.610863	0.560638
RSP_4194	T		possible ATPase-like/sensor kinase		0.097484	0.225618	0.0770596	0.053178	0.18161	--	--
RSP_4195	T		Response regulator receiver protein		0.166968	0.367518	0.0805753	-0.0156795	0.682963	--	--
RSP_4199	T		hypothetical protein		0.438947	0.251295	0.277602	0.181155	0.325186	0.369461	0.427735
RSP_4210	T		transcriptional regulator, ArsR family		-0.125554	-0.0696465	-0.190674	-0.135631	0.0157347	0.447447	0.328189
RSP_4274	PT		FecR protein	fecR	0.327794	0.408043	0.164067	0.106855	0.48829	0.432505	0.13758
RSP_6064	T	T	Response regulator receiver domain protein		0.366418	0.116081	0.291538	0.22964	0.150689	0.0968863	0.0870393
RSP_7280	T		SpoVT/AbrB-like cell growth regulatory protein		0.327932	0.323935	0.127224	0.0216592	0.425182	--	--
RSP_7369	TK		two component transcriptional regulator, winged-helix family		0.153098	0.18947	0.0558722	-0.0154131	0.380108	0.414866	0.273517

## Sheet: COG J
RSP	COG funct	new FunCats	function	gene	trans	stat 28h	out 28h 20‘	out 28h 90‘	stat 72h	out 72h 20‘	out 72h 90‘	RSP	Fasta headers	ID	protein ratio Trans/Exp (log2)	protein ratio Stat24/Exp (log2)	protein ratio Lag24/Exp (log2)	protein ratio Stat72/Exp (log2)	protein ratio Lag72/Exp (log2)	protein ratio Stat144/Exp (log2)	protein ratio Lag144/Exp (log2)
RSP_0021	J	J	30S ribosomal protein S9	rpsI	-0.363185	-0.242212	0.293746	0.324763	-0.0798338	-1.43977	-0.651432	RSP_0021	YP_353090.1 SSU ribosomal protein S9P [Rhodobacter sphaeroides 2.4.1]	YP_353090.1	0.446273	0.412118	0.397317	0.306648	0.123241	0.648593	0.388678
RSP_0022	J	J	50S ribosomal protein L13		-0.427246	-0.52694	0.140319	0.227463	-0.394162	-1.79651	-0.957075	RSP_0022	YP_353091.1 LSU ribosomal protein L13P [Rhodobacter sphaeroides 2.4.1]	YP_353091.1	-0.420186	-0.518829	-0.0739326	-0.51511	-0.627622	-0.234922	-0.139498
RSP_0139	J	J	Ribosomal protein S6		-0.8341	-0.712607	0.464977	0.324874	-0.708869	-1.32353	-0.770612	RSP_0139	YP_353214.1 SSU ribosomal protein S6P [Rhodobacter sphaeroides 2.4.1]	YP_353214.1	-0.809461	-0.424127	-0.430585	-0.895556	-0.703017	-0.00915019	-0.105957
RSP_0140	J	J	30S ribosomal protein S18	rpsR	-0.839412	-0.197536	0.502062	0.357394	-0.219712	-1.16816	-0.598326	RSP_0140	YP_353215.1 SSU ribosomal protein S18P [Rhodobacter sphaeroides 2.4.1]	YP_353215.1	-0.0135969	-0.109526	-0.145213	0.244617	-0.185533	0.275389	-0.141382
RSP_0141	J	J	50S ribosomal protein L9		-0.907135	-0.410728	0.605638	0.427451	-0.39257	-0.96543	-0.267618	RSP_0141	YP_353216.1 LSU ribosomal protein L9P [Rhodobacter sphaeroides 2.4.1]	YP_353216.1	0.380666	-0.187862	-0.106248	-0.148237	-0.277473	0.410248	0.324533
RSP_0248	J	J	elongation factor P		-0.228458	-0.171721	0.339093	0.473888	-0.173751	-0.32041	-0.307589	RSP_0248	YP_353321.1 translation elongation factor P (EF-P) [Rhodobacter sphaeroides 2.4.1]	YP_353321.1	0.169645	-0.964444	-0.149127	-1.76072	-1.71144	-1.80017	-2.17074
RSP_0385	J	J	Threonyl-tRNA synthetase, class IIa		0.088133	-0.348983	0.527534	0.487031	-0.320049	0.14276	0.372625	RSP_0385	YP_353461.1 threonyl-tRNA synthetase [Rhodobacter sphaeroides 2.4.1]	YP_353461.1	0.0856133	-0.0724004	-0.0673459	-0.524347	-0.472439	-1.45585	-1.20308
RSP_0425	J	J	methionyl-tRNA synthetase	metG	0.0289619	-0.0535954	0.511976	0.548415	0.154188	-0.0561999	0.1431	RSP_0425	YP_353502.1 methionyl-tRNA synthetase [Rhodobacter sphaeroides 2.4.1]	YP_353502.1	0.0252215	-0.270973	-0.136339	-0.243135	-0.0510241	-0.617172	-0.398477
RSP_0451	J	J	alanyl-tRNA synthetase	alaS	-0.205644	-0.27619	0.0605841	0.0494371	-0.377341	-0.43835	-0.473765	RSP_0451	YP_353524.1 alanyl-tRNA synthetase [Rhodobacter sphaeroides 2.4.1]	YP_353524.1	0.280215	0.0452003	0.132843	-0.0449651	-0.142315	-0.584577	-0.428448
RSP_0455	J	J	possible NOL1/NOP2/sun family protein		0.164738	-0.0166363	0.268555	0.220779	-0.000746668	0.526794	0.471847	RSP_0455	YP_353528.1 putative NOL1/NOP2/sun family protein [Rhodobacter sphaeroides 2.4.1]	YP_353528.1	-0.648686	-0.771803	-0.855328	-0.586037	-0.170837	-1.04806	-0.58471
RSP_0478	J	J	putative lysyl-tRNA synthetase		0.227086	-0.0509191	0.306296	0.339425	0.0145792	-0.26072	-0.195693
RSP_0479	J	J	elongation factor P		-0.560107	-0.372393	0.407919	0.337387	-0.364978	-0.872266	-0.815029	RSP_0479	YP_353552.1 elongation factor P [Rhodobacter sphaeroides 2.4.1]	YP_353552.1	0.537308	0.0130361	0.110704	-0.0334155	-0.477427	-0.569581	-0.679677
RSP_0558	J	J	Possible ribosomal protein L11 methyltransferase		-0.1632	-0.226783	0.344763	0.41228	-0.156012	0.193897	0.208653	RSP_0558	YP_353632.1 (LSU ribosomal protein L11P)-lysine N-methyltransferase [Rhodobacter sphaeroides 2.4.1]	YP_353632.1	-0.569027	-0.941353	-0.895142	-1.27987	-1.11242	-0.89385	-0.752116
RSP_0568	J	J	isoleucyl-tRNA synthetase		-0.0983723	0.232835	0.0982826	0.217666	0.345833	-0.197193	-0.253175	RSP_0568	YP_353643.1 Isoleucyl-tRNA synthetase [Rhodobacter sphaeroides 2.4.1]	YP_353643.1	-0.424609	-0.505455	-0.469476	-0.856084	-0.751046	-1.20714	-0.863838
RSP_0571	J	J	tRNA pseudouridine synthase		-0.114997	0.0341286	0.0825196	0.132758	0.14351	0.0735208	0.0785492	RSP_0571	YP_353646.1 tRNA pseudouridine synthase [Rhodobacter sphaeroides 2.4.1]	YP_353646.1	-0.0594107	-0.380879	-0.515282	-0.886793	-0.648165	-0.757394	-1.68763
RSP_0584	J	J	lysyl-tRNA synthetase		-0.124028	-0.246226	0.121059	0.185346	-0.15798	0.0241979	0.141539	RSP_0584	YP_353659.1 lysyl-tRNA synthetase, class I [Rhodobacter sphaeroides 2.4.1]	YP_353659.1	-0.594655	-0.721182	-0.525102	-0.469034	-0.343157	-1.52227	-1.10834
RSP_0621	LKJ	LL	Possible DNA helicase		0.0398343	-0.0498477	-0.117633	-0.0459154	-0.147011	-0.155618	-0.0513805
RSP_0624	J	J	hypothetical protein		-0.792181	-0.313223	0.287166	0.0956623	-0.609097	-0.409769	-0.600208	RSP_0624	YP_353698.1 Ribonuclease E/G family [Rhodobacter sphaeroides 2.4.1]	YP_353698.1	-0.128421	-0.54176	-0.142767	-0.468751	-0.428867	-0.5373	-0.242703
RSP_0626	J	J	translation initiation factor IF-1	infA	-0.536484	-0.281049	-0.0261842	-0.0280859	-0.187499	-0.925923	-1.13555	RSP_0626	YP_353700.1 bacterial translation initiation factor 1 (bIF-1) [Rhodobacter sphaeroides 2.4.1]	YP_353700.1	0.303291	-0.258024	-0.506639	-0.294839	-0.474795	0.247308	-0.0720495
RSP_0685	J	J	Possible ribosomal RNA small subunit methyltransferase C RsmC		-0.19583	0.00561532	-0.0284502	-0.0404467	0.143709	-0.107362	-0.113321	RSP_0685	YP_353762.1 16S rRNA m(2)G 1207 methyltransferase [Rhodobacter sphaeroides 2.4.1]	YP_353762.1	0.409655	-0.36348	-0.167362	0.285215	0.0916087	-1.21225	-0.73184
RSP_0715	J	J	Ribonuclease T2		0.157515	0.376299	-0.117689	-0.111562	0.449326	0.310393	0.3267
RSP_0743	J	J	Putative translation factor		0.239803	0.4349	0.311079	0.373395	0.439564	0.383577	0.644653	RSP_0743	YP_353822.1 translation factor SUA5 [Rhodobacter sphaeroides 2.4.1]	YP_353822.1	0.259448	-0.178841	-0.295158	-0.493244	-0.606504	-0.999216	-0.734779
RSP_0778	J	J	prolyl-tRNA synthetase	ProS	-0.0660515	-0.208391	-0.0514449	0.136906	-0.250316	-0.21465	-0.241878	RSP_0778	YP_353856.1 prolyl-tRNA synthetase [Rhodobacter sphaeroides 2.4.1]	YP_353856.1	-0.379046	-0.708422	-0.443648	-0.98494	-0.876837	-0.374502	-0.409702
RSP_0797	J	J	glutamyl-tRNA synthetase( EC:6.1.1.17 )	gltX	-0.625927	-0.0942454	0.106298	0.0421859	-0.0735753	-0.611523	-0.415868	RSP_0797	YP_353877.1 glutamyl-tRNA synthetase [Rhodobacter sphaeroides 2.4.1]	YP_353877.1	-0.204667	-0.118177	-0.176455	-0.42227	-0.251829	0.2086	0.314836
RSP_0814	J	JO	Acetyltransferase		-0.315827	-0.30829	0.292158	0.306375	-0.247314	-0.215362	-0.137661	RSP_0814	YP_353893.1 Acetyltransferase [Rhodobacter sphaeroides 2.4.1]	YP_353893.1		-0.459221	-0.203651	-0.559572	-0.990899	-1.0384	-0.772733
RSP_0815	J	J	aspartyl-tRNA synthetase( EC:6.1.1.12 )	aspS	-0.50752	0.0190624	-0.0468854	0.0848639	0.124524	0.0165679	-0.142004	RSP_0815	YP_353894.1 aspartyl-tRNA synthetase [Rhodobacter sphaeroides 2.4.1]	YP_353894.1	-0.0870514	-0.382188	-0.126232	-0.401056	-0.308033	-0.0541522	0.0969365
RSP_0819	LKJ	L	DEAD/DEAH box helicase	rhlE2	-0.967277	0.216486	0.0785818	-0.559912	0.244154	-0.311894	-0.517756	RSP_0819	YP_353898.1 DEAD/DEAH box helicase [Rhodobacter sphaeroides 2.4.1]	YP_353898.1	0.109168	-0.873878	0.321164	-1.86155	-0.83431	-1.42764	-1.35485
RSP_0824	J	J	peptidyl-tRNA hydrolase( EC:3.1.1.29 )	pth	0.0343177	-0.189564	0.0618957	0.170894	-0.18451	-0.15096	-0.0560316	RSP_0824	YP_353905.1 peptidyl-tRNA hydrolase [Rhodobacter sphaeroides 2.4.1]	YP_353905.1	0.473265	0.218898	0.0713724	0.168271	0.17683	0.706229	0.400115
RSP_0827	J	J	Ribosomal protein L25		-0.694942	-0.661248	0.613212	0.322691	-0.72706	-1.23795	-0.395299	RSP_0827	YP_353907.1 LSU ribosomal protein L25P [Rhodobacter sphaeroides 2.4.1]	YP_353907.1	-0.0715027	-0.213956	-0.22862	-0.66037	-0.57259	-0.412579	-0.410385
RSP_0832	J	J	Putative GTP-binding protein		-0.366882	-0.223421	0.159604	0.312177	-0.187156	-0.205012	-0.183704	RSP_0832	YP_353913.1 Putative GTP-binding protein [Rhodobacter sphaeroides 2.4.1]	YP_353913.1	0.0988503	-0.242874	-0.255464	-0.123363	-0.215521	-1.04892	-0.814512
RSP_0840	J	J	leucyl-tRNA synthetase( EC:6.1.1.4 )	leuS	-0.303021	-0.0167348	0.00959609	0.116358	0.0696344	-0.413496	-0.367288	RSP_0840	YP_353921.1 leucyl-tRNA synthetase [Rhodobacter sphaeroides 2.4.1]	YP_353921.1	0.247698	0.0555318	0.0715383	0.0211258	-0.0919139	-0.011186	0.0171941
RSP_0872	J	J	Formylmethionine deformylase( EC:3.5.1.88 )	def1	-0.666377	-0.324187	-0.402673	-0.125271	-0.170507	0.397631	0.262378	RSP_0872	YP_353956.1 peptide deformylase [Rhodobacter sphaeroides 2.4.1]	YP_353956.1	-0.0724653	-0.381535	-0.769476	-1.41581	-1.16305		-4.12128
RSP_0873	J	J	N-formylmethionyl tRNA deformylase		-0.582199	-0.122437	-0.223461	-0.139127	0.0623423	0.183813	0.0735261	RSP_0873	YP_353957.1 N-formylmethionyl tRNA deformylase [Rhodobacter sphaeroides 2.4.1]	YP_353957.1	-0.188675	-0.217977	0.200708	-0.541042	-0.392982	-1.71478	-1.36368
RSP_0874	J	J	Formylmethionine deformylase		-0.639167	-0.337726	-0.208864	-0.136918	-0.281783	-0.382896	-0.589827	RSP_0874	YP_353958.1 Formylmethionine deformylase [Rhodobacter sphaeroides 2.4.1]	YP_353958.1	0.390682	-0.835686	-0.79306	-0.855477			-2.18851
RSP_0875	J	J	methionyl-tRNA formyl transferase( EC:2.1.2.9 )	fmt	0.0831583	-0.434467	0.0172744	-0.0333493	-0.674175	0.0420428	-0.105998	RSP_0875	YP_353959.1 methionyl-tRNA formyltransferase [Rhodobacter sphaeroides 2.4.1]	YP_353959.1	0.115095	-0.288459	-0.111949	-0.577562	-0.234867	-1.44284	-1.27152
RSP_0894	J	V	hypothetical protein		-0.134324	0.0933893	-0.32237	-0.233035	0.234369	-0.340466	-0.24807	RSP_0894	YP_353977.1 putative translation initiation inhibitor, yjgF family [Rhodobacter sphaeroides 2.4.1]	YP_353977.1	-0.618665	-1.05047	-0.946242	-0.826218	-0.82368	-0.479842	-0.52169
RSP_0923	J	J	Methionine aminopeptidase, subfamily 1( EC:3.4.11.18 )	map1	-0.242187	0.0667739	-0.295344	-0.179932	0.0717337	1.32181	0.967279	RSP_0923	YP_354006.2 methionine aminopeptidase, type I [Rhodobacter sphaeroides 2.4.1]	YP_354006.2	0.0151272	-0.107555	-0.142033	0.508827	0.459789	-0.769536	-0.408649
RSP_0935	J	J	MiaB-like Radical SAM protein		-0.109782	-0.185694	0.273426	0.139839	-0.286555	-0.267406	-0.290867	RSP_0935	YP_354018.1 MiaB-like Radical SAM protein [Rhodobacter sphaeroides 2.4.1]	YP_354018.1	0.672464	-0.10193	0.0752322
RSP_1043	J	J	50S ribosomal protein L31	rpmE	-0.253981	-0.454545	0.449771	0.314055	-0.863058	0.0434047	0.745433	RSP_1043	YP_354128.1 LSU ribosomal protein L31P [Rhodobacter sphaeroides 2.4.1]	YP_354128.1	-0.0131162	-0.730384	-0.699685	-0.535238	-0.42565	-0.475864	-0.581501
RSP_1044	J	J	50S ribosomal protein L19	rplS	-0.333716	-0.277034	0.506759	0.365677	-0.338377	-0.236258	0.391298	RSP_1044	YP_354129.1 LSU ribosomal protein L19P [Rhodobacter sphaeroides 2.4.1]	YP_354129.1	-0.716868	-0.621541	-0.229174	-0.584126	-0.445068	0.311611	0.171385
RSP_1045	J	J	tRNA (guanine-N1-)-methyltransferase( EC:2.1.1.31 )	trmD	-0.241376	-1.28827	0.537488	0.454137	-1.60862	-0.156756	0.25172	RSP_1045	YP_354130.1 tRNA (Guanine37-N(1)-) methyltransferase [Rhodobacter sphaeroides 2.4.1]	YP_354130.1	0.0224609	-0.346937	-0.0452162	-0.404079	-0.318572	-1.26805	-1.03155
RSP_1047	J	J	putative 16S rRNA processing protein	rimM	-0.297933	-0.209331	0.182714	-0.0505793	-0.297779	-0.696207	-0.527089	RSP_1047	YP_354132.1 16S rRNA processing protein RimM [Rhodobacter sphaeroides 2.4.1]	YP_354132.1	-0.211073	-0.110026	-0.427935	-0.374585	-0.68961	-0.454841	-0.413605
RSP_1048	J	J	30S ribosomal protein S16	rpsP	-1.01288	-1.11487	0.2633	0.0752834	-1.16565	-1.94528	-1.13841	RSP_1048	YP_354133.1 SSU ribosomal protein S16P [Rhodobacter sphaeroides 2.4.1]	YP_354133.1	0.490887	-0.0272408	0.19352	0.0120989	-0.0436554	0.0443904	0.217547
RSP_1050	J	JO	Acetyltransferase (GNAT) family		-0.11447	-0.13913	0.00753841	0.03868	-0.136963	-0.298041	-0.171789	RSP_1050	YP_354135.1 Acetyltransferase (GNAT) family [Rhodobacter sphaeroides 2.4.1]	YP_354135.1	0.459033	0.113636	0.139225	0.0492579	0.14152	-0.210201	-0.351145
RSP_1051	J	JO	hypothetical protein		-0.150476	-0.101216	0.135539	0.145466	-0.146214	-0.452491	-0.155189	RSP_1051	YP_354136.1 acetyltransferase, ribosomal protein N-acetylase [Rhodobacter sphaeroides 2.4.1]	YP_354136.1	0.291255	0.294619	0.213989	0.0501925	0.634244	1.07745	1.0108
RSP_1052	J		possible Acetyltransferase		-0.0852042	-0.297852	0.153281	0.155054	-0.398381	-0.131164	0.1705	RSP_1052	YP_354137.1 putative Acetyltransferase [Rhodobacter sphaeroides 2.4.1]	YP_354137.1	0.770036	0.919184	0.801431	0.961881	0.578246	1.26524	1.32848
RSP_1060	J	J	Ribonuclease P protein component	rnpA	-0.512253	-0.759581	0.41132	0.265051	-1.14343	-1.15492	-0.729935
RSP_1106	J	J	ribosome-binding factor A	rbfA	-0.37071	-0.0966695	0.0956944	0.123566	0.0440217	1.33853	1.08565	RSP_1106	YP_354192.1 ribosome-binding factor A [Rhodobacter sphaeroides 2.4.1]	YP_354192.1	0.282125	0.0203609	-0.137273	0.477275	0.212807	0.054938	0.189074
RSP_1108	J	J	tRNA pseudouridine synthase B	truB	-0.0504262	0.172037	0.458899	0.400665	0.163766	0.549565	0.511127	RSP_1108	YP_354194.1 tRNA pseudouridine synthase B [Rhodobacter sphaeroides 2.4.1]	YP_354194.1	-0.317654	-0.377118	-0.707887	-0.368349	-0.452392	-1.36462	-0.887611
RSP_1111	J	J	Ribosomal protein S15	rpsO	-0.652929	-0.903177	0.792054	0.470169	-1.18621	-1.18274	-0.438126	RSP_1111	YP_354197.1 SSU ribosomal protein S15P [Rhodobacter sphaeroides 2.4.1]	YP_354197.1	-0.12286	0.249036	0.133069	-0.0357946	-0.0900815	0.455026	0.327985
RSP_1112	J	J	polyribonucleotide nucleotidyltransferase( EC:2.7.7.8 )	Pnp	-1.50929	-0.316887	0.99707	0.374099	-0.351815	-1.70176	-1.53458	RSP_1112	YP_354198.1 polyribonucleotide nucleotidyltransferase [Rhodobacter sphaeroides 2.4.1]	YP_354198.1	0.0220706	-0.465148	-0.0414594	-0.562037	-0.73489	-0.2617	-0.309727
RSP_1157	J	J	Ribosomal subunit interface protein Y	PSrp1	-0.919386	-0.172527	-1.38038	-0.438888	-0.182251	-0.627771	-0.541067	RSP_1157	YP_354242.1 Ribosomal subunit interface protein Y [Rhodobacter sphaeroides 2.4.1]	YP_354242.1	-1.01346	-0.615167	-0.709318	-0.248035	0.0415751	0.367363	-0.0481898
RSP_1165	J	J	translation initiation factor IF-2	infB	-0.414749	-0.12248	0.36368	0.1272	-0.159175	-0.420285	-0.445758	RSP_1165	YP_354250.1 bacterial translation initiation factor 2 (bIF-2) [Rhodobacter sphaeroides 2.4.1]	YP_354250.1	0.0229454	-0.302119	-0.219185	-0.410845	-0.557152	-0.0535367	-0.00736618
RSP_1202	J	J	putative RNA SAM-dependent methyltransferase, TrmA family	TrmA	-0.228157	0.0890087	0.149506	0.0413625	0.128242	-0.29842	-0.244836	RSP_1202	YP_354285.1 23S rRNA m(5)U-1939 methyltransferase [Rhodobacter sphaeroides 2.4.1]	YP_354285.1	0.138041	-0.0337518	-0.237411	-1.70022
RSP_1205	J	J	Poly A polymerase family protein		--	0.13694	0.252825	0.213769	0.167101	0.201822	0.255139	RSP_1205	YP_354288.1 Poly A polymerase family protein [Rhodobacter sphaeroides 2.4.1]	YP_354288.1	-0.188512	-0.603095	-0.679403	-0.239426	-0.543327		-0.378189
RSP_1221	J	J	ribonuclease PH( EC:2.7.7.56 )	rph	-0.22659	0.0889718	0.147744	0.343851	0.0892013	-0.252909	0.179753	RSP_1221	YP_354303.1 RNAse PH [Rhodobacter sphaeroides 2.4.1]	YP_354303.1	0.00457637	-0.0994898	-0.421949	-0.37192	-0.246314	0.261255	0.552724
RSP_1223	J	V	Putative translation initiation inhibitor, yjgF family / putative Endoribonuclease L-PSP	tdcF	-0.417832	-0.0480782	0.151194	0.324916	0.0334847	-0.330811	-0.208905	RSP_1223	YP_354305.1 Putative translation initiation inhibitor, yjgF family / putative Endoribonuclease L-PSP [Rhodobacter sphaeroides 2.4.1]	YP_354305.1	0.769182	0.195687	-0.073932	-0.346592	-0.409399	-0.303563	-0.104876
RSP_1341	J	J	Ribosomal protein S20	rpsT	-0.359928	-1.05275	0.356716	0.300378	-1.49568	-0.578422	-0.315144	RSP_1341	YP_354423.1 SSU ribosomal protein S20P [Rhodobacter sphaeroides 2.4.1]	YP_354423.1	0.10194	-0.0867577	-0.0451012	0.713713	0.128564	1.02822	0.302043
RSP_1485	LKJ		ATP-dependent RNA helicase		-0.606716	0.0149696	0.573072	-0.143102	0.155507	-0.512325	-0.72589
RSP_1493	J	J	Amidase		-0.00470391	0.171548	-0.195959	-0.000733931	0.12786	-0.0186867	-0.0153617	RSP_1493	YP_351535.2 Amidase [Rhodobacter sphaeroides 2.4.1]	YP_351535.2	0.35427	0.43317	0.299288	0.97833	0.834266	1.08678	1.01988
RSP_1506	J	J	Pseudouridine synthase, Rlu		0.00637955	-0.144579	0.15585	0.148375	-0.164459	0.00367085	0.0473898	RSP_1506	YP_351547.1 ribosomal large subunit pseudouridine synthase A [Rhodobacter sphaeroides 2.4.1]	YP_351547.1	-0.157561		-0.611972	0.799383	-0.350197		-0.0758413
RSP_1524	MJ	JM	Nucleotidyltransferase family protein		-0.254766	-0.234363	-0.149109	-0.0825075	-0.214345	-0.214129	-0.105146
RSP_1538	MJ	JM	probable glucose-1-phosphate cytidylyltransferase( EC:2.7.7.33 )		-0.0331248	-0.0141844	0.298271	0.220871	0.271241	0.20209	0.199271	RSP_1538	YP_351581.1 putative glucose-1-phosphate cytidylyltransferase [Rhodobacter sphaeroides 2.4.1]	YP_351581.1	-0.447171	-0.608089	-0.415809	-0.225456	0.187861	-0.137887	-0.318108
RSP_1700	J	J	50S Ribosomal protein L7/L12	rplL	-0.98832	-1.32606	0.354391	0.155401	-1.86745	-0.845028	-0.333229	RSP_1700	YP_351754.1 LSU ribosomal protein L12P [Rhodobacter sphaeroides 2.4.1]	YP_351754.1	0.819163	0.183866	-0.056193	0.539973	0.0772972	1.29311	0.856252
RSP_1701	J	J	Ribosomal protein L10	rplJ	-0.946111	-1.08741	0.41299	0.208868	-1.40045	-1.8255	-0.772413	RSP_1701	YP_351753.1 LSU ribosomal protein L10P [Rhodobacter sphaeroides 2.4.1]	YP_351753.1	0.460505	-0.0961825	0.142138	0.353326	-0.388194	1.23911	1.01407
RSP_1702	J	J	50S ribosomal protein L1	rplA	-0.805487	-0.727226	0.303418	0.099955	-0.896993	-0.745642	-0.204045	RSP_1702	YP_351752.1 LSU ribosomal protein L1P [Rhodobacter sphaeroides 2.4.1]	YP_351752.1	0.0685488	-0.274873	-0.0289014	0.105138	-0.283765	-0.332715	-0.280111
RSP_1703	J	J	Ribosomal protein L11	rplK	-0.754537	-0.124743	0.113999	-0.0237046	-0.279192	-0.590054	-0.370065	RSP_1703	YP_351751.1 Ribosomal protein L11 [Rhodobacter sphaeroides 2.4.1]	YP_351751.1	0.315712	-0.187108	0.080218	-0.0534426	-0.201495	0.0640055	-0.0228182
RSP_1707	J		Elongation factor Tu (EF-Tu)	tufA	-0.932667	-1.15752	0.143547	0.3124	-1.51746	-1.43296	-0.93997
RSP_1708	J	J	Elongation factor G	fusA1	-0.372698	-0.448704	0.243078	0.334016	-0.781731	-0.336927	-0.370806	RSP_1708	YP_351760.1 translation elongation factor 2 (EF-2/EF-G) [Rhodobacter sphaeroides 2.4.1]	YP_351760.1	-0.0276451	-0.188162	-0.0906537	-0.0294278	-0.175743	-1.07431	-0.812083
RSP_1709	J	J	30S ribosomal protein S7	rpsG	-0.183385	-0.615306	0.0867269	0.281773	-0.677128	-0.127294	-0.327316	RSP_1709	YP_351759.1 SSU ribosomal protein S7P [Rhodobacter sphaeroides 2.4.1]	YP_351759.1	-0.0903804	-0.436869	-0.209866	-0.390301	-0.335264	-0.312425	-0.363297
RSP_1710	J	J	30S ribosomal protein S12	rpsL	-0.210838	-0.622362	0.0554559	0.211961	-0.847066	-0.179998	-0.312266	RSP_1710	YP_351758.1 SSU ribosomal protein S12P [Rhodobacter sphaeroides 2.4.1]	YP_351758.1	0.297513	-0.272158	-0.334015	-0.212611	-0.290714	-0.0464706	0.212629
RSP_1714	J		Elongation factor TU	tufA	-0.893367	-1.10613	0.162385	0.315585	-1.43228	-1.3918	-0.840761	RSP_1714	YP_351761.1 Elongation factor TU [Rhodobacter sphaeroides 2.4.1];YP_351747.1 Elongation factor Tu (EF-Tu) [Rhodobacter sphaeroides 2.4.1]	YP_351761.1	0.11623	-0.192389	-0.0668437	-0.0842018	-0.151616	-0.212068	-0.0741679
RSP_1715	J	J	30S ribosomal protein S10	rpsJ	-0.758432	-0.472274	0.248426	0.0864329	-0.606892	-2.52548	-1.61934	RSP_1715	YP_351762.1 SSU ribosomal protein S10P [Rhodobacter sphaeroides 2.4.1]	YP_351762.1	0.160105	-0.109248	-0.352347	-0.434279	-0.392789	0.35872	0.110667
RSP_1716	J	J	50S ribosomal protein L3	rplC	-0.736748	-0.756239	0.281944	0.0862631	-1.1772	-2.73581	-1.52084	RSP_1716	YP_351763.1 LSU ribosomal protein L3P [Rhodobacter sphaeroides 2.4.1]	YP_351763.1	0.339745	-0.0390574	0.205776	0.0483538	-0.0143738	-0.151463	-0.0562681
RSP_1717	J	J	50S ribosomal protein L4	rplD	-0.58769	-0.386784	0.196412	0.125351	-0.497944	-2.80509	-1.67095	RSP_1717	YP_351764.1 LSU ribosomal protein L4P [Rhodobacter sphaeroides 2.4.1]	YP_351764.1	-0.389125	-0.249725	-0.216727	-0.676814	-0.448971	0.215135	0.186083
RSP_1718	J	J	50S ribosomal protein L23	rplW	-0.710808	-1.02711	0.39492	0.19336	-1.50519	-3.2527	-1.79445	RSP_1718	YP_351765.1 LSU ribosomal protein L23P [Rhodobacter sphaeroides 2.4.1]	YP_351765.1	0.845678	0.356133	0.391958	0.838947	0.0230179	0.66053	0.112176
RSP_1719	J	J	50S ribosomal protein L2	rplB	-0.873331	-0.45652	0.384437	0.226158	-0.539276	-1.69499	-1.15312	RSP_1719	YP_351766.1 LSU ribosomal protein L2P [Rhodobacter sphaeroides 2.4.1]	YP_351766.1	-0.288141	-0.355199	-0.192215	-0.235789	-0.377148	-0.421928	-0.288447
RSP_1720	J	J	Ribosomal protein S19	rpsS	-0.665528	-0.697631	0.334148	0.21933	-0.902977	-1.68652	-1.09579	RSP_1720	YP_351767.1 SSU ribosomal protein S19P [Rhodobacter sphaeroides 2.4.1]	YP_351767.1	-0.320413	-0.7953	-0.580982	-0.46838	-0.64911	-0.104473	-0.0599213
RSP_1721	J	J	50S ribosomal protein L22	rplV	-0.999699	-0.792252	0.324016	0.178648	-0.942793	-1.78233	-1.09966	RSP_1721	YP_351768.1 LSU ribosomal protein L22P [Rhodobacter sphaeroides 2.4.1]	YP_351768.1	0.241229	0.357133	0.286564	0.436234	0.221141	0.174751	0.0241623
RSP_1722	J	J	30S ribosomal protein S3	rpsC	-0.767613	-0.014294	0.20442	0.0991358	0.0630548	-1.24641	-0.646949	RSP_1722	YP_351769.1 SSU ribosomal protein S3P [Rhodobacter sphaeroides 2.4.1]	YP_351769.1	-0.449019	-0.27814	-0.0531247	-0.309605	-0.447177	-0.983649	-0.574064
RSP_1723	J	J	50S ribosomal protein L16	rplP	-1.00338	-1.38352	0.481624	0.246664	-1.8867	-1.90953	-0.958111	RSP_1723	YP_351770.1 LSU ribosomal protein L16P [Rhodobacter sphaeroides 2.4.1]	YP_351770.1	-0.136454	-0.417623	-0.36645	-0.603948	-0.567033	0.429587	0.0525602
RSP_1724	J	J	Ribosomal protein L29	rpmC	-0.533302	-0.936986	0.368671	0.211893	-1.23192	-0.551724	-0.170355	RSP_1724	YP_351771.1 LSU ribosomal protein L29P [Rhodobacter sphaeroides 2.4.1]	YP_351771.1	0.147097	0.126615	-0.253902	0.213825	-0.0899607	0.521723	0.0780398
RSP_1725	J	J	Ribosomal protein L14	rplN	-0.623366	-0.741654	0.488971	0.257982	-0.747653	-0.355106	-0.109296	RSP_1725	YP_351773.1 LSU ribosomal protein L14P [Rhodobacter sphaeroides 2.4.1]	YP_351773.1	0.265044	-0.202082	0.113673	-0.0872002	-0.123957	-0.378544	-0.526234
RSP_1726	J	J	Ribosomal protein L24	rplX	-0.489822	-0.595461	0.41197	0.212647	-0.700735	-0.509682	-0.269729	RSP_1726	YP_351774.1 LSU ribosomal protein L24P [Rhodobacter sphaeroides 2.4.1]	YP_351774.1	0.0297852	0.150145	0.182884	0.490209	0.0738207	0.478288	-0.0665207
RSP_1727	J	J	Ribosomal protein L5	rplE	-0.800937	-0.743674	0.581052	0.307549	-0.848602	-0.502777	-0.233754	RSP_1727	YP_351775.1 LSU ribosomal protein L5P [Rhodobacter sphaeroides 2.4.1]	YP_351775.1	0.324642	-0.0108948	0.14217	-0.00797908	-0.308074	-0.604701	-0.609079
RSP_1728	J	J	Ribosomal protein S14	rpsN	-0.685663	-0.538192	0.505493	0.248788	-0.657775	-0.371601	-0.111884	RSP_1728	YP_351776.1 SSU ribosomal protein S14P [Rhodobacter sphaeroides 2.4.1]	YP_351776.1	-0.261052	-0.703584	-0.496419	-0.747417	-0.764481	-0.96855	-0.653862
RSP_1729	J	J	Ribosomal protein S8	rpsH	-0.571369	-0.578972	0.475392	0.233431	-0.803948	-0.502207	-0.0975566	RSP_1729	YP_351777.1 SSU ribosomal protein S8P [Rhodobacter sphaeroides 2.4.1]	YP_351777.1	0.282571	-0.0012207	-0.138616	0.596096	0.208469	-0.11466	-0.483224
RSP_1730	J	J	50S ribosomal protein L6	rplF	-0.920367	-0.582214	0.489471	0.183436	-0.454101	-0.99865	-0.344276	RSP_1730	YP_351778.1 LSU ribosomal protein L6P [Rhodobacter sphaeroides 2.4.1]	YP_351778.1	0.238973	0.18609	-0.0580139	0.154336	-0.250463	0.680425	0.507005
RSP_1731	J	J	Ribosomal protein L18	rplR	-0.917932	-1.1123	0.580601	0.184153	-1.40513	-1.15555	-0.391958	RSP_1731	YP_351779.1 LSU ribosomal protein L18P [Rhodobacter sphaeroides 2.4.1]	YP_351779.1	0.364941	0.129813	0.140238	0.545742	0.372518	0.183873	-0.0650915
RSP_1732	J	J	30S ribosomal protein S5	rpsE	-0.728291	-0.680471	0.450629	0.156723	-0.833279	-1.1759	-0.340445	RSP_1732	YP_351780.1 SSU ribosomal protein S5P [Rhodobacter sphaeroides 2.4.1]	YP_351780.1	0.434896	-0.105658	0.0185941	0.0619939	-0.0648702	0.404977	0.328915
RSP_1733	J	J	Ribosomal protein L30	rpmD	-0.746005	-0.721996	0.835787	0.282816	-1.07487	-1.5305	-0.475707	RSP_1733	YP_351781.1 LSU ribosomal protein L30P [Rhodobacter sphaeroides 2.4.1]	YP_351781.1	-0.0320676	-0.0875066	0.0664317	-0.244191	-0.409531	-0.190436	-0.149616
RSP_1734	J	J	50S ribosomal protein L15	rplO	-0.297511	-0.573572	0.361752	0.239903	-0.670075	-0.649348	-0.393848	RSP_1734	YP_351782.1 LSU ribosomal protein L15P [Rhodobacter sphaeroides 2.4.1]	YP_351782.1	-0.250326	-0.274921	-0.417035	-0.492367	-0.785079	0.368635	0.102478
RSP_1737	J	J	30S ribosomal protein S13	rpsM	-0.414603	-1.25734	0.581187	0.410014	-1.51922	0.0181633	0.455507	RSP_1737	YP_351785.1 30S ribosomal protein S13 [Rhodobacter sphaeroides 2.4.1]	YP_351785.1	0.169156	-0.278016	-0.0616023	-0.113014	-0.232091	0.211238	0.306702
RSP_1738	J	J	30S ribosomal protein S11	rpsK	-0.453584	-0.289106	0.456766	0.271881	-0.235557	-0.0679698	0.334711	RSP_1738	YP_351786.1 30S ribosomal protein S11 [Rhodobacter sphaeroides 2.4.1]	YP_351786.1	0.168875	-0.35585	-0.252023	-0.410685	-0.333558	-0.00325648	-0.167394
RSP_1740	J	J	Ribosomal protein L17	rplQ	-0.829797	-0.883715	0.471055	0.316139	-1.11648	-2.20178	-1.66476	RSP_1740	YP_351788.1 LSU ribosomal protein L17P [Rhodobacter sphaeroides 2.4.1]	YP_351788.1	-0.462966	-0.0598653	-0.120547	-0.143752	-0.0533282	0.182579	0.00530879
RSP_1745	J	J	Pseudouridine synthase( EC:4.2.1.70 )		-0.361471	0.230639	0.296589	0.156395	-0.0335659	-0.3242	-0.376135	RSP_1745	YP_351793.1 Pseudouridine synthase [Rhodobacter sphaeroides 2.4.1]	YP_351793.1	-0.243111	-0.60637	-0.447397	-0.704473	-0.625584	-2.01469	-1.74921
RSP_1761	J	JJ	phenylalanyl-tRNA synthetase beta subunit( EC:6.1.1.20 )	pheT	-0.172158	-0.393976	0.175743	0.278805	-0.355441	-0.0957363	0.0111424	RSP_1761	YP_351809.1 phenylalanyl-tRNA synthetase beta subunit [Rhodobacter sphaeroides 2.4.1]	YP_351809.1	-0.177663	-0.518761	-0.291597	-0.566344	-0.630517	-0.164745	-0.242082
RSP_1763	J	J	Phenylalanyl-tRNA synthetase alpha subunit( EC:6.1.1.20 )	pheS	-0.371128	-0.0599192	0.0902286	0.228309	0.0694685	-0.35122	-0.25363	RSP_1763	YP_351811.1 phenylalanyl-tRNA synthetase, alpha subunit [Rhodobacter sphaeroides 2.4.1]	YP_351811.1	0.010198	-0.102207	-0.0500209	-0.15635	-0.236495	0.177174	0.0557988
RSP_1764	J	J	50S ribosomal protein L20	rplT	-0.750886	-0.163162	0.363605	0.103125	-0.231467	-0.562145	-0.408648	RSP_1764	YP_351812.1 LSU ribosomal protein L20P [Rhodobacter sphaeroides 2.4.1]	YP_351812.1	0.852901	0.103252	-0.171276	-0.00323995	-0.404935	0.21493	0.188564
RSP_1765	J	J	50S ribosomal protein L35	rpmI	-0.710265	-1.01836	0.360994	0.141175	-1.50581	-0.874752	-0.626589	RSP_1765	YP_351813.1 LSU ribosomal protein L35P [Rhodobacter sphaeroides 2.4.1]	YP_351813.1	0.12886	0.176442	0.0678126	0.614164	0.101009	0.966042	0.282539
RSP_1795	J	J	seryl-tRNA synthetase( EC:6.1.1.11 )	serS	0.0481117	-0.390029	0.250253	0.354606	-0.436711	0.018488	0.133664	RSP_1795	YP_351843.1 seryl-tRNA synthetase [Rhodobacter sphaeroides 2.4.1]	YP_351843.1	-0.243355	-0.589954	-0.26355	-0.3685	-0.22443	-0.0933202	0.156679
RSP_1808	J	J	tryptophanyl-tRNA synthetase( EC:6.1.1.2 )	trpS	-0.394199	-0.154815	-0.230158	0.0198464	-0.0688256	-0.529459	-0.31213	RSP_1808	YP_351857.2 tryptophanyl-tRNA synthetase [Rhodobacter sphaeroides 2.4.1]	YP_351857.2	-0.13566	-0.00497055	-0.160984	-0.044651	-0.0307388	0.178749	0.242556
RSP_1815	HJ	HJ	glutathione synthetase( EC:6.3.2.3 )	gshB	-0.30181	-0.284953	-0.094839	0.0741613	-0.212648	-0.424778	-0.208558	RSP_1815	YP_351863.1 glutathione synthase [Rhodobacter sphaeroides 2.4.1]	YP_351863.1	0.0908591	0.171134	0.396884	0.35858	0.249735	0.361735	0.582123
RSP_1833	J	JO	putative ribosomal-protein-alanine acetyltransferase( EC:2.3.1.128 )		-0.0996855	0.111531	0.429531	0.34702	0.246696	-0.280831	-0.207003	RSP_1833	YP_351883.1 putative ribosomal-protein-alanine acetyltransferase [Rhodobacter sphaeroides 2.4.1]	YP_351883.1	-0.665436	-0.542238	0.0148627	-0.484021	-1.01521	0.052124	0.373137
RSP_1856	J	J	glycyl-tRNA synthetase alpha subunit( EC:6.1.1.14 )	glyQ	-0.049408	0.0397311	0.332243	0.58138	-0.0684891	-0.221101	-0.157477	RSP_1856	YP_351906.1 glycyl-tRNA synthetase alpha chain [Rhodobacter sphaeroides 2.4.1]	YP_351906.1	-0.61856	-0.968622	-0.63526	-0.752346	-0.740888	-0.595549	-0.532816
RSP_1858	J	J	glycyl-tRNA synthetase beta subunit	glyS	-0.383098	-0.396696	0.360297	0.349817	-0.327226	-0.525079	-0.391969	RSP_1858	YP_351908.1 glycyl-tRNA synthetase beta chain [Rhodobacter sphaeroides 2.4.1]	YP_351908.1	-0.181098	-0.386894	-0.275425	-0.53087	-0.478285	-0.416866	-0.385858
RSP_1887	J	J	50S ribosomal protein L33		-0.638921	-0.563203	0.922148	0.5217	-0.74808	-0.456203	0.240829	RSP_1887	YP_351935.1 LSU ribosomal protein L33P [Rhodobacter sphaeroides 2.4.1]	YP_351935.1		-0.83422	-0.248596	-0.649361	-0.495977	-0.401086	-0.258095
RSP_1926	J	J	tRNA-Dihydrouridine synthase		0.141213	0.245132	0.345312	0.184021	0.35695	0.0306738	0.0782534	RSP_1926	YP_351977.1 tRNA-Dihydrouridine synthase [Rhodobacter sphaeroides 2.4.1]	YP_351977.1	-0.314099		-0.00906626
RSP_1937	J	J	Translation initiation factor IF-3	InfC	-0.791821	-0.317107	0.37409	0.271859	-0.383572	-0.201612	-0.467586	RSP_1937	YP_351989.2 bacterial translation initiation factor 3 (bIF-3) [Rhodobacter sphaeroides 2.4.1]	YP_351989.2	-0.0722987	-0.385076	0.259057	-0.47516	-0.729541	-0.549273	-0.532079
RSP_1971	J	J	Ribonuclease D	rnd	-0.727744	-0.232135	-0.111239	-0.0444571	-0.210643	-0.730255	-0.855125	RSP_1971	YP_352020.1 Ribonuclease D [Rhodobacter sphaeroides 2.4.1]	YP_352020.1	-0.228204	-0.198162	-0.328929	-0.535571	-0.621647	-0.656061	-0.438664
RSP_1986	J	J	aspartyl/glutamyl-tRNA amidotransferase subunit B	gatB	-0.253281	-0.0432056	0.275588	0.36599	-0.0207486	-0.546663	-0.447026	RSP_1986	YP_352037.1 aspartyl/glutamyl-tRNA(Asn/Gln) amidotransferase subunit B [Rhodobacter sphaeroides 2.4.1]	YP_352037.1	0.0273005	-0.358636	-0.209077	-0.395538	-0.34272	0.0227814	-0.0746435
RSP_1989	J	J	Putative valyl-tRNA synthetase( EC:6.1.1.9 )	valS	-0.117695	0.325347	-0.113924	-0.0265469	0.619528	-0.0406782	-0.0264487	RSP_1989	YP_352040.1 valyl-tRNA synthetase [Rhodobacter sphaeroides 2.4.1]	YP_352040.1	0.00285975	-0.132238	-0.133341	-0.284793	-0.303326	0.129893	0.303298
RSP_1995	J	J	Glutamyl-tRNA synthetase( EC:6.1.1.17 )	gltX	-0.223472	-0.155927	0.156462	0.223172	-0.125191	-0.197081	-0.0640135	RSP_1995	YP_352046.1 glutamyl-tRNA synthetase [Rhodobacter sphaeroides 2.4.1]	YP_352046.1	-0.0358721	-0.219913	-0.120505	-0.00192134	-0.180443	0.398829	0.608874
RSP_2016	J	J	50S ribosomal protein L28	rpmB	-0.575455	-0.610562	0.371655	0.287294	-0.737963	-0.643938	-0.0192048	RSP_2016	YP_352067.1 LSU ribosomal protein L28P [Rhodobacter sphaeroides 2.4.1]	YP_352067.1	-0.34293	-0.68018	0.012221	-0.487225	-0.41584	-0.446047	-0.629673
RSP_2131	J	J	Ribonuclease E( EC:3.1.- )	rne	-0.967157	0.0384293	0.490667	0.110904	0.186392	-1.13074	-1.15449	RSP_2131	YP_352186.1 RNAse E [Rhodobacter sphaeroides 2.4.1]	YP_352186.1	-0.250292	-0.58526	0.00780741	-0.995613	-0.783095	-0.870551	-0.865233
RSP_2239	J	J	tRNA/rRNA metyltransferase( EC:2.1.1.- )		0.119651	0.216955	0.292365	0.0497372	0.464987	0.30244	0.497264	RSP_2239	YP_352295.1 tRNA/rRNA metyltransferase [Rhodobacter sphaeroides 2.4.1]	YP_352295.1	0.204171	0.12041	0.384904	0.408623	0.445359	0.461732	0.538476
RSP_2247	J	J	translation elongation factor EF-G( EC:3.6.1.48 )	fusA	-0.888832	-0.391806	-1.49161	-1.47415	-0.405185	-0.828084	-0.897207	RSP_2247	YP_352303.2 translation elongation factor 2 (EF-2/EF-G) [Rhodobacter sphaeroides 2.4.1]	YP_352303.2	0.687078	0.688759	0.339138	0.556981	0.619394	-1.28809	-1.046
RSP_2256	J	J	D-tyrosyl-tRNA deacylase( EC:3.1.- )	dtd	-0.0274889	0.133813	0.418203	0.383977	0.123961	-0.127454	-0.146975
RSP_2266	J	J	Pseudouridine synthase, (predicted)( EC:4.2.1.70 )	rluB	-0.00714104	0.151655	0.019187	-0.1247	0.213642	-0.0359062	-0.0632194	RSP_2266	YP_352321.1 Pseudouridine synthase, (predicted) [Rhodobacter sphaeroides 2.4.1]	YP_352321.1	0.435749	0.439545	0.159032	0.584242	0.0492509	1.01918	1.00257
RSP_2267	FJ	J	hypothetical protein( EC:3.5.4.5 )		-0.021138	-0.1618	0.0834447	0.15554	-0.0568658	-0.0490517	0.00697764
RSP_2270	J	J	glutamyl-tRNA amidotransferase subunit A( EC:6.3.5.- )	gatA	-0.553433	-0.396786	0.332288	0.343881	-0.328734	-0.584126	-0.402123	RSP_2270	YP_352326.1 aspartyl/glutamyl-tRNA(Asn/Gln) amidotransferase subunit A [Rhodobacter sphaeroides 2.4.1]	YP_352326.1	-0.253244	-0.539804	-0.572945	-0.547173	-0.435725	-0.15384	0.0333023
RSP_2283	J	J	30S ribosomal protein S4	rpsD	-1.15205	-0.605968	0.83605	0.658721	-0.743355	-1.22602	-0.297714	RSP_2283	YP_352339.1 SSU ribosomal protein S4P [Rhodobacter sphaeroides 2.4.1]	YP_352339.1	-0.0850156	0.000259399	-0.144464	-0.221212	-0.364929	-0.532221	-0.405268
RSP_2340	J	J	MiaB-like Radical SAM protein		-0.0906037	-0.13089	0.236857	0.232952	-0.0403186	0.541687	0.596073	RSP_2340	YP_352397.2 SSU ribosomal protein S12P methylthiotransferase [Rhodobacter sphaeroides 2.4.1]	YP_352397.2	-1.09168	-0.524489	-0.177208	-3.14847	-1.35212
RSP_2386	J	E	translation initiation factor IF-2B subunit alpha		-0.195382	0.601444	-0.411124	-0.509321	0.533324	0.405757	0.167258	RSP_2386	YP_352449.1 methylthioribose-1-phosphate isomerase [Rhodobacter sphaeroides 2.4.1]	YP_352449.1	0.82676	0.864926	0.35833	0.862714	0.710901	0.480469	0.553554
RSP_2391	J	J	2'-5' RNA ligase		0.181765	0.180421	0.29982	0.0042493	0.162876	0.416877	0.314563
RSP_2401	J	J	putative 6-aminohexanoate-cyclic-dimer hydrolase( EC:3.5.2.12 )		-0.200527	-0.303013	-0.736199	-0.133058	-0.66301	-0.832649	-1.18519	RSP_2401	YP_352463.1 putative 6-aminohexanoate-cyclic-dimer hydrolase [Rhodobacter sphaeroides 2.4.1]	YP_352463.1	0.111905	0.373679	0.35267	0.195986	0.236132	-1.0862	-0.590715
RSP_2409	J	J	putative Pseudouridine synthase, Rlu( EC:4.2.1.70 )	rluD	0.0728072	0.0904346	0.418554	0.322777	0.201229	-0.2867	-0.436479	RSP_2409	YP_352471.1 ribosomal large subunit pseudouridine synthase D [Rhodobacter sphaeroides 2.4.1]	YP_352471.1	0.187047	-0.73281	0.0957826	-1.52855	-1.27275	-1.4011	-0.791149
RSP_2414	J	J	hypothetical protein		0.389714	0.102024	0.382464	0.0951379	0.366631	1.48773	1.12343
RSP_2423	J	J	putative Heat shock protein 15 (HSP15)		-0.57037	-0.685583	-0.0564334	-0.13907	-0.719768	-0.979969	-0.828383
RSP_2536	LKJ	L	ATP-dependent helicase, DEAD-box	rhlE	-0.737497	-0.295106	0.140349	-0.306891	-0.12808	-1.14905	-1.26693	RSP_2536	YP_352595.1 ATP-dependent helicase, DEAD-box [Rhodobacter sphaeroides 2.4.1]	YP_352595.1	-0.259361	-0.782336	-0.548195	-1.68377	-1.50975	-1.75333	-1.56277
RSP_2537	J	J	Probable peptide chain release factor RF3	prfC	-0.440356	-0.269191	0.13478	0.065532	-0.331734	-0.206639	-0.310127	RSP_2537	YP_352596.1 bacterial peptide chain release factor 3 (bRF-3) [Rhodobacter sphaeroides 2.4.1]	YP_352596.1	-0.108626	-0.324093	-0.41929	-0.700064	-0.689958	-1.37588	-1.37968
RSP_2614	J	J	possible 50S ribosomal protein L32	rpmF	-0.843756	-0.521482	0.530757	0.213227	-0.592002	-1.07146	-0.122996	RSP_2614	YP_352672.1 LSU ribosomal protein L32P [Rhodobacter sphaeroides 2.4.1]	YP_352672.1	0.280055	0.082791	0.5232	0.34591	-0.506426	0.490248	-0.161597
RSP_2616	J	M	hypothetical protein		-0.522366	-0.779242	0.00448473	-0.00222935	-1.00818	-0.818689	-0.716791	RSP_2616	YP_352674.1 small protein A (tmRNA-binding) [Rhodobacter sphaeroides 2.4.1]	YP_352674.1	0.152482	0.16501	-0.180557	0.61997	0.218006	1.1074	0.703714
RSP_2619	J	J	tRNA (5-methylaminomethyl-2-thiouridylate)-methyltransferase( EC:2.1.1.61 )	trmU	0.111984	-0.090564	0.24114	0.183984	-0.0954916	0.527442	0.783383	RSP_2619	YP_352677.1 tRNA (5-methylaminomethyl-2-thiouridylate)-methyltransferase [Rhodobacter sphaeroides 2.4.1]	YP_352677.1		-0.900525	-0.569948	-1.69099	-0.909447
RSP_2629	J	J	glucose-inhibited division protein A	gid	-0.283131	-0.0696488	0.184943	0.124398	-0.0878345	-1.1387	-0.973892	RSP_2629	YP_352686.1 glucose-inhibited division protein A [Rhodobacter sphaeroides 2.4.1]	YP_352686.1	0.0791906	-0.0768725	-0.49708	-0.323852	-0.406811	-1.4749	-1.66578
RSP_2704	J	J	Probable tRNA delta(2)-isopentenylpyrophosphate transferase( EC:2.5.1.8 )	miaA	0.0247826	0.134208	0.116616	0.199795	0.130314	0.153174	0.158897	RSP_2704	YP_352759.2 putative tRNA delta(2)-isopentenylpyrophosphate transferase [Rhodobacter sphaeroides 2.4.1]	YP_352759.2	0.329532	-0.421132	-0.563901	-0.723556	0.00354767
RSP_2706	J	J	Ribosome recycling factor	frr	-0.382537	-0.560858	-0.0193922	-0.0504039	-0.520498	-1.03784	-0.873195	RSP_2706	YP_352761.1 ribosome recycling factor [Rhodobacter sphaeroides 2.4.1]	YP_352761.1	-0.064045	-0.355578	-0.257777	-0.0691452	-0.321454	0.450305	0.377778
RSP_2722	J	J	Cysteinyl-tRNA synthetase, class Ia( EC:6.1.1.16 )	cysS	0.381867	0.168735	-0.287496	-0.453218	0.153975	0.626815	0.415775	RSP_2722	YP_352778.1 cysteinyl-tRNA synthetase [Rhodobacter sphaeroides 2.4.1]	YP_352778.1	0.391691	1.1897	1.1182	1.87024	1.78658	1.5387	1.86021
RSP_2737	J	V	Putative ssRNA endoribonuclease L-PSP		-0.545959	-0.262592	-0.0354861	0.175152	-0.30572	-1.03043	-0.660178	RSP_2737	YP_352792.1 Putative ssRNA endoribonuclease L-PSP [Rhodobacter sphaeroides 2.4.1]	YP_352792.1	0.304985	0.295966	-0.00931168	-0.205324	-0.0805753	0.918827	0.318657
RSP_2772	J	J	23S rRNA methylase	ftsJ	-0.132177	-0.289556	-0.130751	-0.0895165	-0.212205	0.085089	0.201998	RSP_2772	YP_352830.1 23S rRNA Um-2552 2-O-methyltransferase [Rhodobacter sphaeroides 2.4.1]	YP_352830.1	0.382345	0.306847	0.2285	0.373461	0.630522	-0.53113	-0.629601
RSP_2804	J	J	Probable queuine tRNA ribosyltransferase( EC:2.4.2.29 )	tgt	0.0427554	0.0924591	0.267945	0.22918	0.218397	0.124737	0.317289	RSP_2804	YP_352911.1 tRNA-guanine transglycosylase [Rhodobacter sphaeroides 2.4.1]	YP_352911.1	0.111218	-0.745087	-0.350945	-1.45792	-1.62102	-1.80352	-1.67054
RSP_2836	J	J	tRNA-dihydrouridine synthase, nifR3	nifR3	-0.23336	0.124917	-0.0291095	0.00545084	0.395676	0.160719	0.155674
RSP_2860	J	J	30S ribosomal protein S2	rpsB	-0.370515	-0.336429	0.629875	0.51917	-0.274405	0.0296939	-0.240991	RSP_2860	YP_352851.1 SSU ribosomal protein S2P [Rhodobacter sphaeroides 2.4.1]	YP_352851.1	0.0619113	-0.267038	-0.226611	-0.237293	-0.348687	-0.711492	-0.722069
RSP_2861	J	J	elongation factor Ts	tsf	-0.596578	-0.696476	0.627105	0.435448	-0.831754	-0.0838001	-0.0287257	RSP_2861	YP_352850.1 translation elongation factor Ts (EF-Ts) [Rhodobacter sphaeroides 2.4.1]	YP_352850.1	-0.158053	-0.601462	-0.355117	-0.763908	-0.764895	-0.277367	-0.411292
RSP_2905	J	J	dimethyladenosine transferase( EC:2.1.1.- )	ksgA	0.0556124	0.390593	0.207769	0.107606	0.505523	-0.253506	-0.225108	RSP_2905	YP_352966.1 dimethyladenosine transferase [Rhodobacter sphaeroides 2.4.1]	YP_352966.1	-1.23597	-0.848633	-0.618332	-0.627328	-0.843045	-0.598386	-0.539519
RSP_2906	J	J	Putative methylase		0.137787	0.140874	0.400139	0.239693	0.0872765	-0.120558	-0.118455	RSP_2906	YP_352968.1 (protein release factor)-glutamine N5-methyltransferase [Rhodobacter sphaeroides 2.4.1]	YP_352968.1	0.432578	-0.405416	-0.284185	-0.981244	-0.546958	-1.0961	-1.30229
RSP_2907	J	J	peptide chain release factor 1	prfA	-0.211081	0.450922	0.119945	0.0284193	-0.19612	-0.176418	-0.158749	RSP_2907	YP_352969.1 bacterial peptide chain release factor 1 (bRF-1) [Rhodobacter sphaeroides 2.4.1]	YP_352969.1	0.350042	-0.0153478	0.157327	0.0421244	-0.0204226	0.249427	-0.308992
RSP_2943	J	J	Arginyl-tRNA synthetase, class I( EC:6.1.1.19 )	argS	-0.42173	-0.247178	0.162216	0.172932	-0.163305	-0.691478	-0.636975	RSP_2943	YP_353004.2 arginyl-tRNA synthetase [Rhodobacter sphaeroides 2.4.1]	YP_353004.2	0.0645892	-0.24057	-0.0484111	0.0203362	-0.134314	0.142376	0.152983
RSP_2971	J	J	S-adenosylmethionine tRNA ribosyltransferase-isomerase		-0.0657818	0.0661504	0.0148866	-0.0687318	0.127025	0.934429	0.787815	RSP_2971	YP_353033.1 S-adenosylmethionine tRNA ribosyltransferase-isomerase [Rhodobacter sphaeroides 2.4.1]	YP_353033.1	0.0911032	0.000473658	-0.171541	0.223738	0.495857	0.513009	0.407129
RSP_2977	J	J	Peptide chain release factor 2	prfB	-0.194216	-0.164903	0.41913	0.272207	-0.215127	-0.299504	-0.196877	RSP_2977	YP_353039.1 bacterial peptide chain release factor 2 (bRF-2) [Rhodobacter sphaeroides 2.4.1]	YP_353039.1	-0.104298	-0.28572	-0.134752	-0.257993	-0.505246	-0.0661201	-0.079202
RSP_3369	J	J	Asp-tRNA Asn/Glu-tRNA Gln amidotransferase subunit A		0.512895	0.241729	0.163982	0.180783	0.25072	0.917671	0.733092
RSP_3438	J	V	Translation initiation inhibitor		0.238546	0.000554259	0.150914	0.0277366	0.0508342	0.421479	0.371187
RSP_3526	J	J	Amidase		0.276537	0.028771	0.0934416	0.0507198	0.0367736	0.533681	0.329704
RSP_3551	J	J	histidyl-tRNA synthetase( EC:6.1.1.21 )	hisS	-0.0271616	0.274616	0.226582	0.257554	0.286372	-0.142868	-0.0996194	RSP_3551	YP_355053.1 histidyl-tRNA synthetase [Rhodobacter sphaeroides 2.4.1]	YP_355053.1	-0.0456568	-0.255107	-0.0510445	0.0775134	-0.0111732	0.405567	0.46902
[truncated: 11 more rows]

## Sheet: COG F
RSP	COG funct	new FunCats	function	gene	trans	stat 28h	out 28h 20‘	out 28h 90‘	stat 72h	out 72h 20‘	out 72h 90‘	RSP	Fasta headers	ID	protein ratio Trans/Exp (log2)	protein ratio Stat24/Exp (log2)	protein ratio Lag24/Exp (log2)	protein ratio Stat72/Exp (log2)	protein ratio Lag72/Exp (log2)	protein ratio Stat144/Exp (log2)	protein ratio Lag144/Exp (log2)
[truncated: 77 more rows]

[truncated: 5 more sheets: COG P, COG K, COG Q, COG O, COG H]
